# Supplementary material for: Ferrostatin-1 improves acute sepsis-induced cardiomyopathy via inhibiting neutrophil infiltration through impaired chemokine axis
Source: Front Cell Dev Biol. 2024 Dec 12;12:1510232. doi: 10.3389/fcell.2024.1510232 (PMC11669711; doi:10.3389/fcell.2024.1510232)
Supplement: Supplementary file 1 [file Table2.xlsx]

## Sheet: shamvsCLP火山data
id	Name	sham1:read count	sham2:read count	sham3:read count	CLP1:read count	CLP2:read count	CLP3:read count	Fer2:read count	Fer3:read count	sham1:fpkm	sham2:fpkm	sham3:fpkm	CLP1:fpkm	CLP2:fpkm	CLP3:fpkm	Fer2:fpkm	Fer3:fpkm	log2FoldChange	pval	padj	Regulation
ENSMUSG00000053113	Socs3	75	53	42	2823	2452	2590	1048	820	1.47065	1.49126	1.13076	64.1592	55.3181	55.479	26.1597	20.3759	5.47959	4.3707e-221	4.24264e-217	Up
ENSMUSG00000034640	Tiparp	313	203	255	3169	2751	2891	1205	1284	4.0715	3.78908	4.5543	47.7784	41.1716	41.0807	19.9535	21.1655	3.45695	2.17432e-137	1.05531e-133	Up
ENSMUSG00000037035	Inhbb	74	39	36	2899	1880	3136	794	697	0.985892	0.745572	0.658524	44.7657	28.8173	45.6408	13.4661	11.7675	5.70005	2.11924e-113	6.85715e-110	Up
ENSMUSG00000030022	Adamts9	346	211	230	5276	3634	3938	573	694	1.30345	1.14059	1.18965	23.0368	15.7507	16.2059	2.74787	3.31307	3.98608	5.04242e-105	1.22367e-101	Up
ENSMUSG00000022500	Litaf	212	146	134	1534	1622	1955	948	725	2.33088	2.30337	2.02284	19.5483	20.5179	23.4807	13.2683	10.1013	3.32399	3.61623e-103	7.02055e-100	Up
ENSMUSG00000030748	Il4ra	266	140	155	1856	1981	1649	1147	1090	2.51237	1.89739	2.01004	20.3179	21.527	17.0138	13.7907	13.0461	3.25168	8.76018e-90	1.41725e-86	Up
ENSMUSG00000035673	Sbno2	244	198	144	2223	1885	1858	1203	1036	1.29091	1.50313	1.04602	13.6315	11.474	10.7382	8.10202	6.94573	3.29303	8.13967e-89	1.12874e-85	Up
ENSMUSG00000052837	Junb	119	102	73	1726	1408	2111	760	589	2.93175	3.60585	2.46931	49.2856	39.9099	56.8131	23.8351	18.3886	4.09828	1.6037e-88	1.94588e-85	Up
ENSMUSG00000051439	Cd14	94	76	97	1129	1658	1350	329	357	3.07664	3.56936	4.35906	42.8294	62.4355	48.2684	13.7078	14.8071	3.87568	1.08655e-87	1.1719e-84	Up
ENSMUSG00000027832	Ptx3	4	4	3	1883	1832	1991	1526	898	0.0845471	0.121318	0.0870626	46.1305	44.5514	45.9716	41.0597	24.0529	8.95799	2.62969e-87	2.55264e-84	Up
ENSMUSG00000047881	Rell1	173	130	128	2188	1573	1619	783	804	2.54335	2.7424	2.5837	37.2826	26.6064	26.0008	14.6536	14.9785	3.5845	1.97302e-85	1.7411e-82	Up
ENSMUSG00000037876	Jmjd1c	776	602	581	2858	3024	3371	1755	1499	2.46833	2.74767	2.5374	10.5366	11.0667	11.7133	7.10625	6.0422	2.17632	3.65966e-84	2.96036e-81	Up
ENSMUSG00000028525	Pde4b	507	362	358	4061	3067	4504	1170	993	2.72171	2.78849	2.63869	25.2677	18.9428	26.4126	7.99543	6.75516	3.19074	1.70256e-79	1.24306e-76	Up
ENSMUSG00000071714	Csf2rb2	27	16	18	579	496	510	366	335	0.322911	0.274578	0.295572	8.02595	6.82493	6.66298	5.57215	5.07711	4.64538	1.79281e-79	1.24306e-76	Up
ENSMUSG00000026582	Sele	7	14	5	741	591	820	382	136	0.134882	0.387088	0.132281	16.549	13.1021	17.2603	9.37002	3.32083	6.29987	8.11895e-73	5.25404e-70	Up
ENSMUSG00000038587	Akap12	374	517	420	22022	10703	14844	2276	1824	3.15125	6.25071	4.85884	215.064	103.756	136.629	24.4122	19.4755	5.08112	2.63813e-72	1.60052e-69	Up
ENSMUSG00000029096	Htra3	1037	891	803	166	181	181	173	254	13.2431	16.3274	14.0799	2.45708	2.65943	2.52505	2.81242	4.11054	-2.44094	3.65328e-69	2.08602e-66	Down
ENSMUSG00000046223	Plaur	38	22	19	1854	819	1562	276	193	0.823147	0.683823	0.565092	46.5481	20.4115	36.9619	7.61071	5.2979	5.71137	6.90342e-68	3.72286e-65	Up
ENSMUSG00000035356	Nfkbiz	76	54	45	1111	702	937	575	388	0.858579	0.875362	0.697993	14.5472	9.12433	11.5634	8.26908	5.55458	3.92628	3.33628e-64	1.70449e-61	Up
ENSMUSG00000024754	Cemip2	183	133	137	1142	920	939	338	278	1.21761	1.2698	1.25156	8.80689	7.04276	6.825	2.86284	2.34399	2.67004	1.20517e-61	5.84931e-59	Up
ENSMUSG00000041828	Abca8a	1161	1061	1091	177	202	213	281	382	10.4936	13.7605	13.539	1.85423	2.10058	2.10305	3.23311	4.3753	-2.56644	2.35106e-61	1.08675e-58	Down
ENSMUSG00000029371	Cxcl5	2	4	4	750	933	924	414	147	0.0608575	0.174651	0.167115	26.4512	32.6636	30.714	16.0364	5.66832	7.9589	2.57357e-61	1.10969e-58	Up
ENSMUSG00000035385	Ccl2	9	23	11	455	479	496	474	180	0.44833	1.64403	0.752349	26.2703	27.4529	26.9908	30.0577	11.3627	4.96852	2.62934e-61	1.10969e-58	Up
ENSMUSG00000030341	Tnfrsf1a	453	330	329	1382	1563	1371	1066	1076	9.91124	10.3603	9.8832	35.0459	39.3447	32.7678	29.69	29.8329	1.89645	4.14075e-61	1.67476e-58	Up
ENSMUSG00000027398	Il1b	8	11	7	389	402	368	53	69	0.237814	0.469209	0.285704	13.4028	13.749	11.9502	2.0056	2.59925	5.41146	5.92064e-61	2.29886e-58	Up
ENSMUSG00000017009	Sdc4	285	180	261	2671	2005	3170	1099	885	6.34327	5.74868	7.97592	68.9035	51.3429	77.0738	31.1379	24.9611	3.37283	2.92482e-59	1.05175e-56	Up
ENSMUSG00000034675	Dbn1	80	69	63	1100	700	906	329	305	1.00468	1.2434	1.0863	16.0113	10.1142	12.4292	5.25962	4.85387	3.6106	2.92545e-59	1.05175e-56	Up
ENSMUSG00000055978	Fut2	30	21	27	438	413	585	243	305	0.31314	0.314531	0.386948	5.29896	4.95981	6.67041	3.22884	4.03432	4.13926	5.60229e-59	1.94219e-56	Up
ENSMUSG00000022893	Adamts1	543	506	488	5338	3904	6599	1564	1463	5.80574	7.7631	7.16389	66.1508	48.0247	77.0753	21.2871	19.8223	3.28811	7.56145e-59	2.531e-56	Up
ENSMUSG00000026819	Slc25a25	96	81	84	768	673	609	290	244	0.692206	0.838063	0.831601	6.41837	5.58312	4.7969	2.66186	2.2295	2.90564	1.14407e-58	3.70183e-56	Up
ENSMUSG00000026773	Pfkfb3	197	132	185	3885	2461	2098	2085	1175	1.47701	1.4201	1.90441	33.7604	21.2289	17.1832	19.8997	11.1637	3.97666	1.89658e-58	5.93875e-56	Up
ENSMUSG00000032487	Ptgs2	8	9	10	670	411	716	208	112	0.0990197	0.159846	0.169943	9.61182	5.8529	9.68109	3.27731	1.75672	5.98682	6.07779e-58	1.84366e-55	Up
ENSMUSG00000022895	Ets2	1303	1210	1191	4946	5184	5018	2538	2590	12.7795	17.0287	16.0381	56.2241	58.4968	53.7625	31.6872	32.1901	1.95136	1.16594e-57	3.42963e-55	Up
ENSMUSG00000066363	Serpina3f	9	1	3	629	564	526	633	427	0.222794	0.0355213	0.101966	18.0473	16.0634	14.2242	19.9475	13.395	6.99855	1.8189e-57	5.19296e-55	Up
ENSMUSG00000071713	Csf2rb	43	26	20	348	395	385	158	176	0.334976	0.290633	0.213918	3.14212	3.54029	3.27631	1.56684	1.73744	3.61484	2.05498e-56	5.69933e-54	Up
ENSMUSG00000025283	Sat1	498	380	419	2451	2226	1894	942	885	10.177	11.143	11.7565	58.0541	52.3375	42.2815	24.5055	22.9185	2.27513	1.63253e-55	4.40195e-53	Up
ENSMUSG00000027360	Hdc	28	15	31	1417	627	980	287	159	0.248441	0.190978	0.377657	14.5725	6.40073	9.49883	3.24167	1.78778	5.29487	8.76566e-54	2.29968e-51	Up
ENSMUSG00000014813	Stc1	64	50	42	949	558	844	170	212	0.864447	0.969071	0.778896	14.8567	8.67141	12.4532	2.92301	3.62867	3.85989	1.86701e-53	4.76922e-51	Up
ENSMUSG00000026981	Il1rn	8	3	1	848	651	507	284	219	0.081935	0.0440888	0.0140621	10.0664	7.67111	5.6724	3.70272	2.84234	7.34424	3.50692e-52	8.72863e-50	Up
ENSMUSG00000020423	Btg2	407	408	321	3665	2805	4740	1297	1137	8.41135	12.0993	9.10853	87.7899	66.6963	107.011	34.122	29.7773	3.22665	4.45602e-52	1.08136e-49	Up
ENSMUSG00000090698	Apold1	205	112	108	4092	1767	2924	861	952	3.25798	2.55411	2.35662	75.3753	32.3093	50.7634	17.4189	19.1727	4.34668	6.53741e-52	1.54777e-49	Up
ENSMUSG00000087006	Gm13889	16	15	18	318	300	279	135	113	0.651595	0.87655	1.00647	15.0101	14.0565	12.412	6.99865	5.83162	4.1256	6.20725e-51	1.43461e-48	Up
ENSMUSG00000061878	Sphk1	17	7	3	802	430	519	231	243	0.201824	0.119248	0.0489009	11.0356	5.8734	6.73086	3.49107	3.65581	5.99978	1.9743e-49	4.45687e-47	Up
ENSMUSG00000038301	Snx10	239	159	161	771	762	732	552	447	1.45684	1.39072	1.34745	5.44713	5.344	4.87422	4.28328	3.45283	1.96516	3.28657e-48	7.25062e-46	Up
ENSMUSG00000012428	Steap4	853	532	723	3907	5321	3664	3012	2223	15.3266	13.7163	17.8364	81.3655	109.999	71.9172	68.8931	50.6163	2.55042	6.06177e-48	1.30759e-45	Up
ENSMUSG00000046546	Fam43a	281	253	207	1737	1266	1662	577	519	5.18034	6.69268	5.23955	37.1151	26.8524	33.4705	13.541	12.1247	2.58812	1.54817e-47	3.26698e-45	Up
ENSMUSG00000046688	Tifa	47	32	28	752	599	409	310	170	0.832877	0.813693	0.68126	15.4454	12.2126	7.91746	6.99306	3.81755	3.99155	1.10126e-46	2.27446e-44	Up
ENSMUSG00000074364	Ehd2	1605	1476	1426	301	403	355	406	684	17.7741	23.4545	21.6822	3.86347	5.13469	4.29457	5.72349	9.59889	-2.17108	2.34146e-46	4.73511e-44	Down
ENSMUSG00000024679	Ms4a6d	133	70	80	518	630	605	453	377	4.3456	3.28188	3.58888	19.6167	23.6829	21.594	18.8416	15.6096	2.58682	2.4332e-46	4.82022e-44	Up
ENSMUSG00000024042	Sik1	549	238	240	3415	2655	3403	1812	1877	6.06315	3.77164	3.63923	43.7135	33.7356	41.0551	25.4746	26.269	3.1991	3.63209e-46	7.05134e-44	Up
ENSMUSG00000053931	Cnn3	662	434	537	1830	1994	1808	1294	1280	12.3569	11.6244	13.7625	39.5916	42.8228	36.8664	30.7475	30.2772	1.72625	5.61218e-46	1.06819e-43	Up
ENSMUSG00000029171	Pgm2	69	72	79	765	565	655	232	231	1.51024	2.2613	2.37409	19.407	14.228	15.661	6.4641	6.40711	3.09101	2.07759e-45	3.82634e-43	Up
ENSMUSG00000068735	Trp53i11	150	166	127	1561	1061	1665	346	444	2.30442	3.65937	2.67884	27.7954	18.7536	27.9425	6.76659	8.64384	3.19451	2.08917e-45	3.82634e-43	Up
ENSMUSG00000024349	Sting1	80	39	61	542	493	440	303	214	1.65454	1.15739	1.73217	12.9923	11.7309	9.94078	7.97726	5.60861	2.98618	2.66514e-45	4.79083e-43	Up
ENSMUSG00000034684	Sema3f	285	158	124	1549	1241	1527	464	555	3.10878	2.47303	1.85711	19.5837	15.5745	18.1955	6.44296	7.67168	2.90558	8.85968e-45	1.56365e-42	Up
ENSMUSG00000024427	Spry4	176	131	168	1748	1082	1877	524	657	2.09826	2.24102	2.74997	24.1539	14.8413	24.445	7.95245	9.92579	3.24141	3.01683e-44	5.22934e-42	Up
ENSMUSG00000024235	Map3k8	94	62	75	393	473	438	285	218	1.18311	1.11974	1.29608	5.73311	6.84948	6.02216	4.56632	3.47703	2.4361	2.15763e-43	3.67441e-41	Up
ENSMUSG00000057561	Eif1a	316	229	201	905	1134	1136	688	550	4.2979	4.46923	3.75351	14.2665	17.7452	16.8782	11.9119	9.47949	2.03351	4.99748e-43	8.36389e-41	Up
ENSMUSG00000032000	Birc3	154	113	137	1374	1053	841	799	601	1.74288	1.83507	2.12882	18.0232	13.7111	10.3973	11.5111	8.61933	2.95186	7.01092e-43	1.15347e-40	Up
ENSMUSG00000031681	Smad1	233	144	125	737	882	837	737	620	2.10931	1.87057	1.5537	7.73305	9.1865	8.27731	8.49326	7.11261	2.2472	7.35747e-43	1.19032e-40	Up
ENSMUSG00000039899	Fgl2	686	553	749	4853	3691	5602	1955	1954	10.2662	11.8752	15.3901	84.1776	63.5519	91.5819	37.244	37.0565	2.75082	3.36357e-42	5.35248e-40	Up
ENSMUSG00000025161	Slc16a3	20	17	8	402	307	607	37	55	0.213196	0.260031	0.117088	4.96677	3.76517	7.06833	0.502081	0.742959	4.81901	1.12513e-41	1.76156e-39	Up
ENSMUSG00000038418	Egr1	53	58	60	1500	678	972	491	467	0.670051	1.05217	1.04149	21.9797	9.86186	13.4239	7.90198	7.48172	4.12079	1.7059e-41	2.62843e-39	Up
ENSMUSG00000022146	Osmr	709	401	422	2045	2448	1954	1584	1281	3.31812	2.69288	2.71163	11.0927	13.1812	9.98963	9.43677	7.5971	2.0337	6.71182e-41	1.01799e-38	Up
ENSMUSG00000025492	Ifitm3	930	603	712	5345	3418	4143	3157	2467	77.759	72.3456	81.7371	517.982	328.804	378.409	336.02	261.39	2.47235	3.12858e-40	4.67217e-38	Up
ENSMUSG00000040152	Thbs1	76	134	69	2676	1429	1722	553	548	0.709427	1.79484	0.884331	28.952	15.347	17.5593	6.57116	6.48228	4.28208	3.45952e-40	5.08811e-38	Up
ENSMUSG00000038264	Sema7a	736	386	482	2960	2281	2859	1100	954	12.651	9.52053	11.3754	58.9708	45.1096	53.6834	24.0692	20.7801	2.30046	8.92524e-40	1.29309e-37	Up
ENSMUSG00000039652	Cpeb3	4431	2865	3009	1357	1352	1224	1454	1481	33.8802	31.4338	31.5892	12.0261	11.8937	10.2236	14.1525	14.35	-1.43882	1.02076e-38	1.45713e-36	Down
ENSMUSG00000027940	Tpm3	763	581	617	2888	2192	2595	1311	1218	7.10823	7.76677	7.89212	31.1841	23.495	26.4091	15.5476	14.3793	1.90579	1.14432e-38	1.60985e-36	Up
ENSMUSG00000021250	Fos	26	27	18	1197	390	841	208	191	0.626662	0.933794	0.595668	33.439	10.8149	22.1429	6.38184	5.83373	5.03421	1.52474e-38	2.11438e-36	Up
ENSMUSG00000031538	Plat	197	169	148	717	709	887	294	313	1.78941	2.20271	1.84577	7.54851	7.40946	8.80129	3.39948	3.6028	2.10317	3.26649e-38	4.46589e-36	Up
ENSMUSG00000026110	Mgat4a	228	182	189	756	749	673	358	473	1.00342	1.14933	1.14204	3.85628	3.79251	3.23551	2.00564	2.63792	1.79572	6.56009e-38	8.84427e-36	Up
ENSMUSG00000002233	Rhoc	409	323	340	1838	1385	1456	869	693	14.3299	16.2386	16.3557	74.6386	55.8298	55.7262	38.758	30.7684	2.06085	1.31489e-37	1.74844e-35	Up
ENSMUSG00000026121	Sema4c	189	184	148	2163	1174	1442	678	600	2.33272	3.25871	2.50804	30.9426	16.6712	19.4422	10.6525	9.38437	3.12814	1.62889e-37	2.13671e-35	Up
ENSMUSG00000067780	Pi15	49	23	45	497	350	398	135	150	0.401235	0.270245	0.505926	4.71692	3.29738	3.56013	1.40721	1.55649	3.35946	5.21231e-37	6.74612e-35	Up
ENSMUSG00000044562	Rasip1	49	47	38	395	297	373	133	93	0.867505	1.19399	0.923701	8.10536	6.04964	7.2138	2.99744	2.08647	2.92378	7.12264e-37	9.09729e-35	Up
ENSMUSG00000112023	Lilrb4b	84	49	66	578	525	388	279	229	0.875503	0.732827	0.944482	6.98241	6.29557	4.41763	3.70173	3.02459	2.85213	1.66197e-36	2.09517e-34	Up
ENSMUSG00000020077	Srgn	527	327	425	1434	1377	1457	534	550	13.6043	12.1127	15.0635	42.9055	40.8975	41.087	17.5481	17.992	1.68224	4.59933e-36	5.7238e-34	Up
ENSMUSG00000026072	Il1r1	261	178	242	935	939	848	819	730	2.32528	2.27553	2.96021	9.65486	9.62495	8.25298	9.28842	8.24159	1.93278	4.74023e-36	5.82449e-34	Up
ENSMUSG00000026580	Selp	1	0	4	573	519	668	383	136	0.0128459	0	0.0705497	8.53133	7.67058	9.37388	6.26303	2.21389	8.39659	4.89687e-36	5.94174e-34	Up
ENSMUSG00000029135	Fosl2	662	480	285	3485	3216	5090	1860	1513	3.87686	4.03358	2.2916	23.655	21.6688	32.5626	13.8662	11.2283	3.01	8.5305e-36	1.02229e-33	Up
ENSMUSG00000031803	B3gnt3	205	127	98	663	749	683	355	376	3.80399	3.38156	2.4968	14.2593	15.9906	13.8448	8.38566	8.84152	2.24578	1.48144e-35	1.7537e-33	Up
ENSMUSG00000047945	Marcksl1	56	21	31	340	297	320	149	106	1.97793	1.06431	1.50333	13.9187	12.0691	12.3467	6.69933	4.7444	3.11441	1.5028e-35	1.75755e-33	Up
ENSMUSG00000016458	Wt1	91	72	38	448	494	534	160	200	0.832717	0.9454	0.477432	4.75152	5.20092	5.33798	1.8638	2.3192	2.82828	1.99789e-35	2.30108e-33	Up
ENSMUSG00000031765	Mt1	3491	1464	2149	14185	12693	17363	9477	8641	158.829	95.5757	134.242	748.01	664.417	862.946	548.874	498.191	2.61686	2.01496e-35	2.30108e-33	Up
ENSMUSG00000071347	C1qtnf9	765	462	615	39	93	48	197	214	22.7887	19.7482	25.1539	1.34655	3.18742	1.56199	7.47046	8.0784	-3.41654	3.94491e-35	4.4527e-33	Down
ENSMUSG00000031167	Rbm3	514	358	416	1241	1230	1371	938	830	6.20222	6.19861	6.89206	17.3562	17.076	18.0718	14.4082	12.6916	1.51533	7.1454e-35	7.97246e-33	Up
ENSMUSG00000029380	Cxcl1	18	20	5	2680	1324	2749	1462	499	0.544213	0.867668	0.207557	93.9139	46.0555	90.7925	56.2686	19.1183	7.24353	1.36092e-34	1.50119e-32	Up
ENSMUSG00000052681	Rap1b	1125	833	851	2071	2204	2145	1464	1364	22.1134	23.4949	22.9669	47.1825	49.8438	46.0584	36.6324	33.9758	1.13075	1.50976e-34	1.64666e-32	Up
ENSMUSG00000006403	Adamts4	2	7	2	3780	1457	2984	314	250	0.0235712	0.11838	0.0323634	51.6349	19.7565	38.4176	4.71091	3.73375	9.44244	1.53976e-34	1.66072e-32	Up
ENSMUSG00000005125	Ndrg1	329	244	281	1196	1009	1374	535	452	2.82756	3.00908	3.31585	11.9137	9.97712	12.8998	5.8532	4.92275	2.00232	2.35259e-34	2.50951e-32	Up
ENSMUSG00000035373	Ccl7	10	14	12	242	264	505	241	69	0.707725	1.42174	1.16605	19.8509	21.4964	39.0423	21.7122	6.18823	4.72508	5.26237e-33	5.55237e-31	Up
ENSMUSG00000002897	Il17ra	93	51	40	388	368	392	278	285	0.608642	0.478935	0.359427	2.94313	2.77092	2.80249	2.31604	2.36362	2.60774	6.81401e-33	7.11222e-31	Up
ENSMUSG00000021835	Bmp4	132	66	63	460	534	460	324	311	3.3287	2.38821	2.18129	13.4449	15.4931	12.6718	10.4008	9.93835	2.44569	8.66912e-33	8.95225e-31	Up
ENSMUSG00000042622	Maff	185	100	98	646	553	639	273	283	4.04296	3.13585	2.94053	16.3628	13.9043	15.2548	7.59474	7.8373	2.22847	1.12162e-32	1.14606e-30	Up
ENSMUSG00000044786	Zfp36	456	271	361	4498	2020	3737	1613	1474	7.44959	6.35279	8.09742	85.1699	37.9679	66.6915	33.5448	30.5153	3.19052	1.56371e-32	1.58114e-30	Up
ENSMUSG00000050578	Mmp13	12	10	19	469	358	216	66	15	0.254495	0.304317	0.553253	11.5284	8.73532	5.00416	1.78182	0.403128	4.58957	2.03948e-32	2.04095e-30	Up
ENSMUSG00000020676	Ccl11	24	24	10	321	235	423	155	60	1.25742	1.8043	0.719352	19.4928	14.1656	24.2097	10.3377	3.98359	4.02052	2.19169e-32	2.17089e-30	Up
ENSMUSG00000024087	Cyp1b1	197	117	196	883	1096	1377	946	984	1.91228	1.62966	2.61223	9.93446	12.2403	14.6015	11.6896	12.1041	2.65074	2.39963e-32	2.35285e-30	Up
ENSMUSG00000052560	Cpne8	171	81	76	838	865	599	543	559	2.328	1.58234	1.4206	13.223	13.5488	8.90826	9.41042	9.64387	2.7908	9.05073e-32	8.78555e-30	Up
ENSMUSG00000053175	Bcl3	29	29	18	383	290	232	154	118	0.664232	0.95312	0.566065	10.1676	7.64218	5.80483	4.4902	3.42497	3.51129	9.37995e-32	9.01497e-30	Up
ENSMUSG00000027995	Tlr2	55	39	42	242	286	247	273	153	1.03447	1.05256	1.08461	5.27556	6.18896	5.07493	6.53641	3.64669	2.44916	2.114e-31	2.01183e-29	Up
ENSMUSG00000053560	Ier2	93	66	60	431	329	415	195	212	3.45936	3.52276	3.06433	18.5818	14.0801	16.8632	9.23357	9.99312	2.3712	3.47913e-31	3.27882e-29	Up
ENSMUSG00000027952	Pmvk	77	63	58	433	355	576	77	105	2.54818	2.99163	2.63536	16.6084	13.5165	20.8229	3.24379	4.40334	2.72106	4.92765e-31	4.5993e-29	Up
ENSMUSG00000000957	Mmp14	126	108	103	974	594	660	326	298	1.19845	1.47402	1.34512	10.7376	6.50032	6.85764	3.94722	3.59187	2.65995	5.37927e-31	4.97301e-29	Up
ENSMUSG00000032860	P2ry2	361	259	237	1391	1043	1051	588	575	5.21127	5.36492	4.69739	23.2735	17.3228	16.5737	10.8053	10.5186	1.97283	1.11722e-30	1.0231e-28	Up
ENSMUSG00000037095	Lrg1	213	71	122	892	1014	1251	799	685	8.57579	4.10186	6.74413	41.6254	46.971	55.0214	40.951	34.9493	2.94247	2.33104e-30	2.11471e-28	Up
ENSMUSG00000002504	Slc9a3r2	1423	1282	1221	116	273	189	407	421	30.4868	39.4115	35.9166	2.88048	6.72926	4.42332	11.1	11.4299	-2.84833	5.07557e-30	4.5619e-28	Down
ENSMUSG00000028211	Trp53inp1	615	280	263	3613	2142	3908	1366	1586	5.38434	3.51757	3.16144	36.6627	21.5762	37.3759	15.2241	17.596	3.05661	6.2615e-30	5.57618e-28	Up
ENSMUSG00000030103	Bhlhe40	410	385	367	2508	1578	1893	761	655	4.93994	6.65619	6.07121	35.0239	21.8747	24.9154	11.672	10.0007	2.28842	1.05707e-29	9.32815e-28	Up
ENSMUSG00000044197	Gpr146	1193	1027	948	2983	2688	3174	2036	1861	9.96607	12.3107	10.8734	28.8826	25.8351	28.9647	21.6513	19.7007	1.41152	1.75196e-29	1.5321e-27	Up
ENSMUSG00000032508	Myd88	185	117	121	456	544	570	389	285	4.07121	3.69458	3.65602	11.631	13.7736	13.7027	10.8974	7.94784	1.84004	2.70105e-29	2.34099e-27	Up
ENSMUSG00000048120	Entpd1	512	318	275	1162	1361	1209	635	696	5.20155	4.63572	3.8359	13.6826	15.9081	13.4174	8.2122	8.96036	1.71549	3.93164e-29	3.37738e-27	Up
ENSMUSG00000026656	Fcgr2b	324	179	207	737	843	785	945	802	3.17222	2.51477	2.78266	8.36344	9.49606	8.39591	11.778	9.95053	1.69195	4.48577e-29	3.8196e-27	Up
ENSMUSG00000050721	Plekho2	117	132	105	754	544	651	275	242	1.19571	1.93571	1.47333	8.93119	6.3964	7.26774	3.57762	3.13406	2.3797	1.26764e-28	1.07e-26	Up
ENSMUSG00000074793	Hspa12b	624	491	400	101	85	49	260	234	9.59941	10.8385	8.44873	1.80086	1.50444	0.823446	5.09162	4.56172	-2.74405	1.48684e-28	1.2442e-26	Down
ENSMUSG00000035692	Isg15	21	16	14	414	202	240	186	125	1.69341	1.85135	1.55004	38.6938	18.7409	21.1413	19.0932	12.7734	4.01787	1.58581e-28	1.31568e-26	Up
ENSMUSG00000022048	Dpysl2	329	289	263	58	75	50	91	97	4.12624	5.20097	4.52883	0.843113	1.08222	0.685028	1.45286	1.54164	-2.34029	1.89446e-28	1.55843e-26	Down
ENSMUSG00000031504	Rab20	130	124	125	498	464	505	339	298	5.29421	7.24615	6.9894	23.5064	21.7407	22.4662	17.5744	15.379	1.87577	2.26585e-28	1.84829e-26	Up
ENSMUSG00000059796	Eif4a1	2075	1523	1759	3989	4112	4248	2965	2550	27.141	28.5848	31.5897	60.4744	61.8812	60.6977	49.3692	42.267	1.13848	3.79808e-28	3.07233e-26	Up
ENSMUSG00000046768	Rhoj	553	344	383	1548	1284	1788	792	815	4.83481	4.31559	4.59753	15.6864	12.9157	17.0766	8.81459	9.02952	1.80397	4.97443e-28	3.99065e-26	Up
ENSMUSG00000008398	Elk3	450	406	379	99	125	88	211	193	5.60658	7.25837	6.48331	1.42962	1.79182	1.1977	3.3465	3.04717	-2.06149	8.92818e-28	7.10376e-26	Down
ENSMUSG00000047330	Kcne4	45	19	31	282	212	292	138	125	0.960104	0.581683	0.908111	6.97355	5.20402	6.80562	3.74807	3.37963	3.00742	9.00724e-28	7.1084e-26	Up
ENSMUSG00000021134	Srsf5	4671	3318	3627	7700	7720	7765	6688	6569	66.3975	67.6777	70.7883	126.862	126.257	120.577	121.021	118.33	0.936581	3.54235e-27	2.77303e-25	NoDiff
ENSMUSG00000027859	Ngf	47	60	37	289	295	305	187	108	1.81373	3.32242	1.96042	12.9262	13.0977	12.8574	9.18628	5.28144	2.5459	4.4427e-27	3.45002e-25	Up
ENSMUSG00000039994	Timeless	250	155	199	898	701	726	447	334	2.31761	2.06186	2.53294	9.64886	7.47681	7.35219	5.2751	3.92374	1.89089	5.31e-27	4.09081e-25	Up
ENSMUSG00000006014	Prg4	277	125	123	1224	1125	2232	756	1102	3.66888	2.3757	2.23682	18.7903	17.1437	32.2944	12.7467	18.4964	3.11329	1.08923e-26	8.32532e-25	Up
ENSMUSG00000020577	Tspan13	515	590	551	60	112	100	187	242	11.8006	19.3989	17.3349	1.59348	2.95266	2.50309	5.45459	7.02693	-2.70771	1.61934e-26	1.22804e-24	Down
ENSMUSG00000045349	Sh2d5	2	2	1	735	196	548	43	50	0.0303149	0.0434994	0.0208112	12.9125	3.41806	9.07373	0.829692	0.960392	8.15846	1.76489e-26	1.32805e-24	Up
ENSMUSG00000028381	Ugcg	471	281	327	937	1107	1138	869	663	5.12288	4.38558	4.88329	11.8122	13.8528	13.5212	12.0319	9.13817	1.51021	1.79454e-26	1.33997e-24	Up
ENSMUSG00000036053	Fmnl2	172	142	113	863	740	542	549	399	1.73003	2.04947	1.56055	10.0609	8.56358	5.95532	7.02945	5.08572	2.26981	1.91391e-26	1.41819e-24	Up
ENSMUSG00000028214	Gem	60	34	25	284	292	460	187	161	1.6166	1.31449	0.924833	8.86888	9.05173	13.5391	6.41381	5.49706	3.0889	2.71971e-26	2.00002e-24	Up
ENSMUSG00000040473	Cfap69	20	31	9	440	287	265	106	79	0.143425	0.318995	0.0886155	3.65719	2.36796	2.07597	0.967663	0.717919	3.97215	3.12575e-26	2.28133e-24	Up
ENSMUSG00000022122	Ednrb	450	296	222	1175	1970	1795	732	827	5.97983	5.64411	4.05043	18.0973	30.119	26.0568	12.3826	13.9263	2.30949	5.45439e-26	3.95118e-24	Up
ENSMUSG00000021200	Asb2	4504	3845	3794	998	1428	844	1853	1867	72.0854	88.3024	83.3715	18.5131	26.2951	14.7561	37.7526	37.8657	-1.96992	5.80964e-26	4.17734e-24	Down
ENSMUSG00000021360	Gcnt2	182	99	110	458	490	572	177	221	1.46325	1.14211	1.21426	4.26787	4.53252	5.02368	1.81152	2.2516	1.91693	6.86478e-26	4.89974e-24	Up
ENSMUSG00000021109	Hif1a	1020	832	861	3469	2596	2737	1997	1849	9.80709	11.4786	11.3662	38.6583	28.7172	28.7471	24.4422	22.5284	1.63017	8.07904e-26	5.72433e-24	Up
ENSMUSG00000005514	Por	687	530	433	1380	1419	1489	983	960	9.68545	10.7218	8.38152	22.5497	23.0167	22.9318	17.6417	17.1509	1.32158	8.49124e-26	5.97279e-24	Up
ENSMUSG00000020810	Cygb	711	544	500	176	233	209	258	318	17.2912	18.9837	16.6954	4.96097	6.51941	5.5524	7.98725	9.8002	-1.56766	8.66576e-26	6.05169e-24	Down
ENSMUSG00000049892	Rasd1	143	80	31	994	780	1175	496	483	5.03197	4.03942	1.49774	40.5403	31.5787	45.1668	22.2181	21.5378	3.53674	9.14648e-26	6.34178e-24	Up
ENSMUSG00000032515	Csrnp1	259	105	170	1644	916	1230	927	854	4.22758	2.45929	3.8099	31.1024	17.2023	21.9319	19.2617	17.6646	2.80485	1.74445e-25	1.20095e-23	Up
ENSMUSG00000034037	Fgd5	547	533	421	135	161	135	180	232	4.92829	6.8907	5.2079	1.40975	1.66891	1.32868	2.06445	2.6488	-1.87702	1.83523e-25	1.25455e-23	Down
ENSMUSG00000042406	Atf4	774	618	643	1931	1628	1878	869	745	18.6078	21.3191	21.2244	53.8065	45.0303	49.3206	26.5948	22.6967	1.35072	2.1686e-25	1.47207e-23	Up
ENSMUSG00000042607	Asb4	108	87	59	509	528	968	307	286	1.55707	1.79983	1.1679	8.50551	8.7582	15.2454	5.63436	5.2252	2.92647	4.01131e-25	2.70401e-23	Up
ENSMUSG00000042677	Zc3h12a	68	59	52	425	403	264	219	185	1.33756	1.66526	1.40436	9.68927	9.12023	5.67266	5.48365	4.61135	2.54268	5.14885e-25	3.42457e-23	Up
ENSMUSG00000041515	Irf8	75	59	77	568	334	487	228	189	0.602645	0.680267	0.849499	5.2899	3.08776	4.27473	2.33216	1.92449	2.64887	5.15079e-25	3.42457e-23	Up
ENSMUSG00000061353	Cxcl12	1777	1690	1632	329	562	449	926	872	12.3209	16.814	15.5363	2.64394	4.48322	3.40081	8.17316	7.66171	-2.01543	5.71501e-25	3.77385e-23	Down
ENSMUSG00000052270	Fpr2	5	1	3	154	148	134	110	67	0.218707	0.0627653	0.180171	7.8075	7.4482	6.4029	6.12502	3.71381	5.54549	8.51768e-25	5.58656e-23	Up
ENSMUSG00000039328	Rnf122	99	73	135	545	608	690	220	179	0.622746	0.65891	1.16595	3.97349	4.40025	4.74138	1.76166	1.42686	2.49866	9.87366e-25	6.43246e-23	Up
ENSMUSG00000042364	Snx18	471	328	341	889	888	892	525	520	5.11502	5.11126	5.08455	11.1899	11.0953	10.5821	7.25786	7.15621	1.17017	1.00854e-24	6.52662e-23	Up
ENSMUSG00000037580	Gch1	109	85	99	426	361	359	235	176	0.988495	1.1061	1.23269	4.47771	3.76662	3.55649	2.71293	2.02262	1.90057	1.05939e-24	6.81024e-23	Up
ENSMUSG00000058427	Cxcl2	1	1	0	1913	794	1180	282	141	0.0274124	0.0393345	0	60.78	25.0417	35.3353	9.84053	4.898	10.8746	2.091e-24	1.33535e-22	Up
ENSMUSG00000019979	Apaf1	110	119	111	592	510	446	199	212	0.690714	1.07221	0.956975	4.3085	3.68446	3.05929	1.59068	1.68692	2.10301	2.26486e-24	1.43693e-22	Up
ENSMUSG00000024935	Slc1a1	30	16	15	215	147	193	60	71	0.205966	0.157624	0.141396	1.71085	1.16115	1.44748	0.524383	0.617712	3.14614	3.67573e-24	2.3024e-22	Up
ENSMUSG00000023034	Nr4a1	100	121	115	1563	658	1008	520	353	1.61553	2.80496	2.55084	29.2666	12.2303	17.7891	10.694	7.22673	3.17397	3.67645e-24	2.3024e-22	Up
ENSMUSG00000033107	Rnf125	55	42	21	683	384	321	170	213	1.8592	2.03723	0.974665	26.7599	14.9346	11.8536	7.31536	9.12424	3.52154	4.24126e-24	2.6391e-22	Up
ENSMUSG00000013846	St3gal1	846	608	574	3014	1989	3259	1219	974	7.00025	7.21895	6.52119	28.9058	18.9354	29.4583	12.8401	10.213	1.97512	6.41877e-24	3.9686e-22	Up
ENSMUSG00000022094	Slc39a14	1776	1230	1309	5487	3798	4537	2549	2941	9.54306	9.48369	9.65731	34.1727	23.4799	26.6313	17.4356	20.0259	1.62653	6.66706e-24	4.09602e-22	Up
ENSMUSG00000034459	Ifit1	78	66	78	776	616	360	864	440	1.66481	2.02135	2.28579	19.1968	15.1268	8.39366	23.475	11.9008	2.90622	7.29812e-24	4.45553e-22	Up
ENSMUSG00000020250	Txnrd1	1347	942	861	3065	2624	2551	1331	1333	10.7762	10.8137	9.45738	28.4201	24.1522	22.2939	13.5549	13.5139	1.33805	9.17298e-24	5.56513e-22	Up
ENSMUSG00000027737	Slc7a11	1	4	0	232	231	170	34	55	0.00407189	0.0233713	0	1.09492	1.08219	0.756178	0.176237	0.283799	6.9177	1.23123e-23	7.42331e-22	Up
ENSMUSG00000032034	Kcnj5	1260	1030	1099	477	470	386	522	551	15.2461	17.8835	18.2582	6.68968	6.54309	5.10216	8.04046	8.44875	-1.41832	1.30844e-23	7.84013e-22	Down
ENSMUSG00000024168	Tmem204	360	361	351	90	99	103	133	149	8.58199	12.3487	11.4885	2.48672	2.7153	2.68227	4.03608	4.50116	-1.96226	1.35069e-23	8.04363e-22	Down
ENSMUSG00000073599	Ecscr	118	75	86	324	310	354	219	172	3.81808	3.48218	3.82062	12.1509	11.5404	12.5126	9.02049	7.05252	1.76943	2.31667e-23	1.37121e-21	Up
ENSMUSG00000031217	Efnb1	371	270	288	85	99	108	154	185	6.09257	6.36235	6.49368	1.61787	1.87051	1.93745	3.21936	3.84992	-1.73229	3.06899e-23	1.8055e-21	Down
ENSMUSG00000007655	Cav1	4044	3237	3254	278	802	430	1561	1933	66.5649	76.4547	73.54	5.30369	15.1882	7.73183	32.7084	40.3199	-2.88093	3.82978e-23	2.2395e-21	Down
ENSMUSG00000046733	Gprc5a	25	5	9	219	153	280	47	65	0.680374	0.195256	0.336296	6.90798	4.79068	8.32426	1.62828	2.24168	4.05826	5.21894e-23	3.03355e-21	Up
ENSMUSG00000020101	Vsir	422	343	315	91	117	126	135	156	4.77118	5.56461	4.88985	1.19249	1.52194	1.55619	1.94298	2.23507	-1.75985	5.47633e-23	3.16421e-21	Down
ENSMUSG00000030208	Emp1	1020	781	632	3493	2339	2926	871	951	9.74264	10.7042	8.2883	38.67	25.7042	30.5302	10.5905	11.5109	1.7975	5.58651e-23	3.20877e-21	Up
ENSMUSG00000035828	Pim3	1339	833	742	2709	2803	2432	1595	1552	31.2758	27.919	23.796	73.3391	75.3265	62.0541	47.4254	45.938	1.40827	6.43797e-23	3.67608e-21	Up
ENSMUSG00000053641	Dennd4a	122	101	104	557	696	393	430	378	0.415552	0.493645	0.486374	2.19897	2.72755	1.4623	1.86448	1.63159	2.25934	8.77209e-23	4.97957e-21	Up
ENSMUSG00000004609	Cd33	160	82	97	406	535	417	191	359	1.16719	0.858344	0.971547	3.43278	4.49026	3.32304	1.77368	3.3187	1.96079	9.5253e-23	5.3757e-21	Up
ENSMUSG00000048572	Tmem252	769	549	724	2083	1835	1900	1022	1050	8.65985	8.87123	11.1942	27.1877	23.7748	23.3731	14.6507	14.9839	1.44207	9.78113e-23	5.48817e-21	Up
ENSMUSG00000042485	Mustn1	120	60	75	356	346	313	348	278	5.50377	3.94873	4.72293	18.9246	18.258	15.682	20.318	16.1576	1.95183	1.22314e-22	6.82357e-21	Up
ENSMUSG00000020227	Irak3	164	100	98	483	520	380	290	227	2.5291	2.21284	2.07501	8.63312	9.22619	6.40155	5.69302	4.43609	1.88824	1.28252e-22	7.11393e-21	Up
ENSMUSG00000000532	Acvr1b	392	335	320	918	891	1086	620	579	5.02988	6.16799	5.63759	13.6525	13.1537	15.2223	10.1271	9.41463	1.39712	1.54796e-22	8.53753e-21	Up
ENSMUSG00000036256	Igfbp7	748	464	461	1354	1319	1426	960	1024	35.073	31.2188	29.6786	73.5849	71.1563	73.0415	57.3014	60.8449	1.24863	1.75734e-22	9.63754e-21	Up
ENSMUSG00000022346	Myc	77	51	17	546	385	565	208	182	1.60657	1.52688	0.486999	13.2038	9.242	12.8776	5.52451	4.81207	3.35097	1.82603e-22	9.958e-21	Up
ENSMUSG00000070583	Fv1	269	237	207	48	70	53	53	57	11.0502	13.9699	11.6751	2.28538	3.30837	2.37834	2.77151	2.96719	-2.13209	2.34043e-22	1.26919e-20	Down
ENSMUSG00000027765	P2ry1	1161	754	714	301	303	211	389	424	15.3381	14.2935	12.9512	4.60897	4.60552	3.04509	6.54201	7.09835	-1.73457	2.47207e-22	1.33313e-20	Down
ENSMUSG00000016559	H3f3b	1944	1361	1334	5438	3800	5015	4108	3567	37.0306	37.2006	34.8893	120.061	83.2809	104.355	99.6133	86.1034	1.56892	2.52876e-22	1.35617e-20	Up
ENSMUSG00000000787	Ddx3x	3156	2695	2669	6484	6033	6178	4083	4257	33.9037	41.5429	39.3668	80.7332	74.566	72.4999	55.8357	57.9518	1.0611	2.74073e-22	1.46177e-20	Up
ENSMUSG00000020290	Xpo1	1295	991	851	259	272	398	383	367	10.2231	11.2257	9.22388	2.3698	2.47046	3.43222	3.84888	3.6714	-1.81309	2.75579e-22	1.46177e-20	Down
ENSMUSG00000025746	Il6	0	1	0	1790	689	1590	384	170	0	0.0335024	0	48.4396	18.5082	40.5532	11.4131	5.0298	11.8191	4.29064e-22	2.26098e-20	Up
ENSMUSG00000033355	Rtp4	75	71	82	459	353	325	349	265	1.99515	2.71019	2.99502	14.1523	10.804	9.44445	11.8185	8.93331	2.23875	4.30908e-22	2.26098e-20	Up
ENSMUSG00000040747	Cd53	145	75	116	433	469	391	307	320	4.71864	3.50217	5.18297	16.3319	17.5598	13.8997	12.7177	13.1963	1.89252	5.11118e-22	2.66743e-20	Up
ENSMUSG00000001123	Lgals9	289	235	223	2586	1140	1377	887	777	7.66638	8.94516	8.12212	79.5097	34.7932	39.9031	29.9529	26.1196	2.71423	6.94598e-22	3.59676e-20	Up
ENSMUSG00000031722	Hp	13	3	6	207	127	122	66	73	0.458876	0.15195	0.290787	8.46878	5.15766	4.70426	2.96564	3.26533	4.34751	6.96602e-22	3.59676e-20	Up
ENSMUSG00000049303	Syt12	138	52	51	593	430	544	298	332	1.41236	0.763654	0.716651	7.03428	5.06328	6.08197	3.88244	4.30583	2.70166	7.31895e-22	3.759e-20	Up
ENSMUSG00000027435	Cd93	1187	1096	1009	2624	2637	3015	845	1038	10.0778	13.3522	11.7619	25.8213	25.7587	27.9629	9.13262	11.1678	1.25286	9.17177e-22	4.6691e-20	Up
ENSMUSG00000033538	Casp4	40	65	38	549	391	316	381	243	0.6112	1.42516	0.797221	9.72288	6.87381	5.2746	7.4109	4.70525	3.03861	9.18717e-22	4.6691e-20	Up
ENSMUSG00000038949	Cnst	1449	921	958	486	532	527	831	1049	9.27216	8.45667	8.41685	3.60452	3.91671	3.68386	6.76918	8.50631	-1.15571	9.50358e-22	4.80475e-20	Down
ENSMUSG00000020075	Ddx21	819	659	589	1450	1462	1526	969	960	8.96815	10.3546	8.85536	18.4029	18.4189	18.2538	13.5072	13.3212	1.03929	1.66024e-21	8.35025e-20	Up
ENSMUSG00000001240	Ramp2	517	283	344	79	109	114	288	273	8.87856	6.97374	8.11114	1.57245	2.15365	2.13863	6.29603	5.94111	-1.96512	1.69899e-21	8.50107e-20	Down
ENSMUSG00000030921	Trim30a	191	157	151	1587	881	742	597	452	2.6338	3.10654	2.8589	25.3645	13.9773	11.1772	10.4797	7.89844	2.62443	1.87412e-21	9.32927e-20	Up
ENSMUSG00000000058	Cav2	1276	1020	1060	122	284	116	473	621	21.6896	24.8788	24.7388	2.40359	5.55414	2.15397	10.2349	13.3766	-2.76248	2.16402e-21	1.07174e-19	Down
ENSMUSG00000026558	Uck2	503	478	612	2208	2445	1753	1485	1257	5.21861	7.1161	8.71786	26.5512	29.1852	19.8677	19.6126	16.5263	1.91318	2.34564e-21	1.15579e-19	Up
ENSMUSG00000027829	Ccnl1	643	476	479	1878	1358	2046	765	695	6.07819	6.45651	6.21685	20.5759	14.7693	21.1275	9.2055	8.32532	1.667	3.62169e-21	1.77554e-19	Up
ENSMUSG00000004040	Stat3	3079	2022	1892	7045	6068	9182	4515	4411	18.3211	17.2643	15.4573	48.5871	41.5417	59.684	34.1996	33.2607	1.62866	5.06898e-21	2.47259e-19	Up
ENSMUSG00000015143	Actn1	424	232	215	1040	1118	852	775	797	4.34413	3.41077	3.02445	12.3501	13.1788	9.53577	10.1079	10.3478	1.75894	6.71415e-21	3.25871e-19	Up
ENSMUSG00000021236	Entpd5	3613	2383	2491	1536	1458	1496	2077	2325	33.9157	32.0984	32.1054	16.7118	15.7466	15.3406	24.8194	27.6572	-0.969213	6.76741e-21	3.26822e-19	NoDiff
ENSMUSG00000044337	Ackr3	856	756	917	4935	3191	3078	1804	1585	14.4939	18.368	21.3183	96.8496	62.1636	56.9325	38.884	34.009	2.06663	7.05558e-21	3.39052e-19	Up
ENSMUSG00000059810	Rgs3	533	425	381	122	166	102	205	235	2.79744	3.20073	2.74555	0.742151	1.00239	0.584807	1.36965	1.56298	-1.84454	7.6087e-21	3.63831e-19	Down
ENSMUSG00000040711	Sh3pxd2b	100	52	60	249	293	285	195	180	0.578871	0.431929	0.476875	1.67063	1.9514	1.80221	1.43694	1.3204	1.91997	8.49908e-21	4.04415e-19	Up
ENSMUSG00000043953	Ccrl2	570	194	219	1645	1793	2388	452	451	12.4375	6.07417	6.56106	41.6028	45.0128	56.9209	12.5551	12.4706	2.57771	1.14882e-20	5.43982e-19	Up
ENSMUSG00000030144	Clec4d	42	17	6	226	277	246	117	114	1.48901	0.864819	0.29206	9.28659	11.2986	9.52716	5.28029	5.12161	3.52908	1.30867e-20	6.16663e-19	Up
ENSMUSG00000035158	Mitf	1424	990	1079	615	593	578	769	817	13.0285	12.9972	13.5544	6.52169	6.2422	5.77688	8.95643	9.47242	-1.02584	1.61063e-20	7.55285e-19	Down
ENSMUSG00000021573	Tppp	589	637	419	83	84	146	127	150	6.54443	10.156	6.39208	1.06889	1.07382	1.7721	1.79632	2.11203	-2.47373	1.75268e-20	8.17943e-19	Down
ENSMUSG00000024539	Ptpn2	271	191	219	734	633	925	516	455	4.91605	4.97174	5.4546	15.4327	13.2114	18.3303	11.9157	10.4595	1.69006	1.82018e-20	8.4538e-19	Up
ENSMUSG00000001248	Gramd1a	572	410	438	1172	1182	997	784	771	6.18935	6.3659	6.50721	14.6986	14.7151	11.7848	10.7991	10.572	1.17846	2.36114e-20	1.09141e-18	Up
ENSMUSG00000024014	Pim1	188	217	179	1080	681	1008	363	354	3.16999	5.25033	4.14404	21.1068	13.2113	18.5669	7.79164	7.56407	2.15902	3.05039e-20	1.40332e-18	Up
ENSMUSG00000024079	Eif2ak2	131	103	117	607	472	389	328	280	1.45242	1.63865	1.78106	7.80026	6.02089	4.71141	4.62933	3.93398	1.99735	3.37636e-20	1.54596e-18	Up
ENSMUSG00000025959	Klf7	514	482	504	1782	1395	1468	621	557	3.58357	4.82201	4.82454	14.3999	11.1899	11.1804	5.51147	4.92109	1.55022	3.5186e-20	1.60352e-18	Up
ENSMUSG00000069792	Wfdc17	92	46	46	275	287	239	252	171	9.78493	7.02029	6.71737	33.9002	35.1196	27.7682	34.1188	23.0473	2.08748	4.36228e-20	1.97872e-18	Up
ENSMUSG00000055044	Pdlim1	701	535	479	1812	1354	1601	581	704	7.55491	8.27356	7.08792	22.6344	16.7891	18.8487	7.97096	9.61473	1.4193	4.47847e-20	2.02198e-18	Up
ENSMUSG00000074743	Thbd	1236	877	774	2735	2195	2413	657	574	18.8201	19.1616	16.1814	48.2681	38.4535	40.1366	12.7348	11.0756	1.29823	5.73201e-20	2.57595e-18	Up
ENSMUSG00000028086	Fbxw7	1158	836	793	401	383	466	388	406	9.31672	9.65135	8.75991	3.73937	3.54528	4.09562	3.97383	4.13936	-1.21226	5.87496e-20	2.62803e-18	Down
ENSMUSG00000044037	Als2cl	471	363	340	145	167	130	197	202	4.53857	5.01918	4.49831	1.61944	1.85145	1.36843	2.4165	2.46662	-1.47147	6.1716e-20	2.74806e-18	Down
ENSMUSG00000029373	Pf4	50	68	27	283	358	377	135	108	3.93126	7.67182	2.91472	25.7898	32.3849	32.3804	13.512	10.7607	2.7297	7.15308e-20	3.17055e-18	Up
ENSMUSG00000040026	Saa3	20	2	1	3397	2795	2995	1984	874	0.435064	0.0624281	0.0298672	85.648	69.9523	71.1704	54.9398	24.0928	8.75097	8.66721e-20	3.82421e-18	Up
ENSMUSG00000050064	Zfp697	321	162	266	1136	824	1224	669	616	2.19878	1.59228	2.50167	9.01891	6.49384	9.15878	5.83345	5.347	2.04084	8.93625e-20	3.92507e-18	Up
ENSMUSG00000026020	Nop58	322	236	197	663	633	748	355	329	1.69676	1.78445	1.42529	4.04928	3.83766	4.30573	2.38131	2.19692	1.38424	9.75635e-20	4.26599e-18	Up
ENSMUSG00000053907	Mat2a	3361	2342	2821	6242	6932	5777	3394	3886	42.4724	42.4671	48.9455	91.4241	100.785	79.748	54.5975	62.2291	1.0883	1.14201e-19	4.97107e-18	Up
ENSMUSG00000023885	Thbs2	727	376	615	146	172	122	146	146	5.88501	4.36745	6.83534	1.36982	1.60191	1.07883	1.50449	1.49768	-2.01776	1.17381e-19	5.08667e-18	Down
ENSMUSG00000021281	Tnfaip2	357	301	360	1006	1355	971	611	539	4.06057	4.91262	5.62203	13.2622	17.7319	12.0647	8.84674	7.76893	1.62855	1.3756e-19	5.93465e-18	Up
ENSMUSG00000024395	Lims2	793	555	583	206	278	179	418	429	14.6909	14.7535	14.8291	4.42326	5.9254	3.6225	9.85768	10.0713	-1.60207	1.47058e-19	6.31636e-18	Down
ENSMUSG00000073489	Ifi204	127	73	85	1627	550	666	485	333	2.02176	1.66754	1.85787	30.0201	10.0736	11.5819	9.82856	6.71773	3.28626	2.04675e-19	8.75234e-18	Up
ENSMUSG00000022602	Arc	17	15	7	99	144	143	35	44	0.315247	0.399136	0.178226	2.12783	3.07229	2.89679	0.826214	1.03397	3.2486	2.09114e-19	8.90293e-18	Up
ENSMUSG00000042099	Kank3	916	704	685	142	275	227	347	517	15.9285	17.5663	16.3547	2.86198	5.50186	4.31206	7.68125	11.3926	-1.90783	2.9724e-19	1.25996e-17	Down
ENSMUSG00000024789	Jak2	633	536	550	1401	1247	1430	726	578	7.134	8.66805	8.51067	18.3006	16.1694	17.6054	10.4157	8.25487	1.1744	3.77665e-19	1.59391e-17	Up
ENSMUSG00000015839	Nfe2l2	1662	976	1000	2649	2935	3220	1505	1515	24.82	20.9145	20.5042	45.8513	50.4286	52.5299	28.6108	28.6706	1.23503	3.96817e-19	1.66749e-17	Up
ENSMUSG00000040809	Chil3	13	4	4	223	190	84	33	51	0.451565	0.199372	0.190769	8.97803	7.59326	3.18739	1.4592	2.24492	4.54805	5.43199e-19	2.26715e-17	Up
ENSMUSG00000029428	Stx2	245	252	230	61	74	57	72	114	3.02851	4.46983	3.90358	0.873961	1.05243	0.769693	1.13297	1.78575	-2.00669	5.44191e-19	2.26715e-17	Down
ENSMUSG00000010095	Slc3a2	637	348	434	1175	1291	1140	865	793	10.2326	8.02144	9.5721	21.8767	23.8599	20.0046	17.6882	16.1425	1.30161	5.55332e-19	2.30368e-17	Up
ENSMUSG00000034765	Dusp5	51	43	59	400	238	544	122	95	1.16908	1.41439	1.85694	10.6275	6.27693	13.6223	3.56005	2.75962	2.87092	6.30418e-19	2.60403e-17	Up
ENSMUSG00000020363	Gfpt2	413	343	238	1100	1022	1519	822	670	4.18753	4.99033	3.31327	12.9271	11.9222	16.8246	10.6097	8.60866	1.817	6.69871e-19	2.75527e-17	Up
ENSMUSG00000018143	Mafk	554	407	375	1106	1007	1306	673	674	8.05065	8.48678	7.48211	18.6284	16.8364	20.7321	12.4497	12.4118	1.30005	7.38777e-19	3.02587e-17	Up
ENSMUSG00000002325	Irf9	255	220	265	754	705	678	632	504	2.68393	3.32262	3.82956	9.19817	8.53724	7.79543	8.4678	6.72225	1.45094	7.47183e-19	3.04744e-17	Up
ENSMUSG00000053475	Tnfaip6	30	21	15	153	172	328	122	83	0.99454	0.998959	0.682754	5.87884	6.56035	11.8783	5.14854	3.48684	3.25794	8.30533e-19	3.37321e-17	Up
ENSMUSG00000026409	Pfkfb2	1111	919	832	274	358	191	275	238	8.68228	10.3053	8.92719	2.48181	3.21885	1.63054	2.73574	2.35695	-1.86707	8.91918e-19	3.60744e-17	Down
ENSMUSG00000021493	Pdlim7	272	262	236	915	696	783	324	282	3.1799	4.39515	3.78816	12.3984	9.36163	9.99968	4.82184	4.1778	1.56108	1.02525e-18	4.12949e-17	Up
ENSMUSG00000078307	AI593442	36	35	26	141	194	176	30	82	0.350472	0.488929	0.347533	1.59099	2.17295	1.87173	0.371787	1.01162	2.32684	1.14017e-18	4.57338e-17	Up
ENSMUSG00000021453	Gadd45g	66	41	74	541	271	577	292	166	3.18965	2.84322	4.91024	30.3037	15.0684	30.4617	17.9641	10.1662	2.87325	1.26132e-18	5.03853e-17	Up
ENSMUSG00000035473	Galm	793	488	428	194	191	219	197	242	18.156	16.0322	13.4543	5.1481	5.03127	5.47735	5.74163	7.02126	-1.53759	1.32856e-18	5.28539e-17	Down
ENSMUSG00000019590	Cyb561	257	111	181	627	641	701	663	665	3.98823	2.47171	3.85654	11.2775	11.4447	11.8835	13.0974	13.0774	1.80579	1.44354e-18	5.71935e-17	Up
ENSMUSG00000041773	Enc1	295	146	200	809	751	1265	512	574	3.53033	2.50711	3.28621	11.2213	10.3403	16.5373	7.79986	8.7048	2.1019	1.49982e-18	5.90968e-17	Up
ENSMUSG00000020901	Pik3r5	24	13	15	101	140	142	128	107	0.245141	0.190535	0.210362	1.19571	1.64524	1.58443	1.66432	1.38497	2.82842	1.50375e-18	5.90968e-17	Up
ENSMUSG00000072620	Slfn2	100	75	125	667	527	406	513	308	3.40678	3.66634	5.8469	26.3372	20.6563	15.1095	22.2476	13.2968	2.33466	1.54379e-18	6.04259e-17	Up
ENSMUSG00000011008	Mcoln2	0	2	1	208	200	176	217	174	0	0.0494792	0.0236721	4.1565	3.96728	3.3148	4.76264	3.80161	7.53902	1.99182e-18	7.7649e-17	Up
ENSMUSG00000020023	Tmcc3	1197	642	636	2755	2127	2728	1260	1678	9.48644	7.30082	6.92051	25.3064	19.3943	23.6174	12.7117	16.8521	1.59493	2.22677e-18	8.64608e-17	Up
ENSMUSG00000030317	Timp4	1019	771	934	79	221	187	422	502	9.8008	10.6407	12.3341	0.88067	2.44555	1.96475	5.16681	6.11848	-2.56367	2.42583e-18	9.38147e-17	Down
ENSMUSG00000001131	Timp1	21	6	26	173	161	252	108	102	1.34061	0.54962	2.27892	12.8006	11.8252	17.5737	8.77669	8.25159	3.40668	2.62881e-18	1.01261e-16	Up
ENSMUSG00000023068	Nus1	1524	851	1189	2947	2965	2928	1553	1531	17.7509	14.2231	19.0147	39.7846	39.7336	37.2552	23.0266	22.5977	1.26068	2.63955e-18	1.01273e-16	Up
ENSMUSG00000040283	Btnl9	853	914	956	51	182	133	321	392	7.98737	12.2808	12.2909	0.553508	1.96076	1.36046	3.82633	4.65151	-3.00209	3.0164e-18	1.15276e-16	Down
ENSMUSG00000045930	Clec14a	353	211	246	56	90	53	108	138	4.37785	3.75488	4.18883	0.804958	1.28418	0.718028	1.70503	2.16879	-2.07627	3.85666e-18	1.4681e-16	Down
ENSMUSG00000028793	Rnf19b	296	243	181	895	647	914	492	355	5.84258	6.8825	4.90527	20.4755	14.6931	19.7078	12.3623	8.87962	1.71506	3.927e-18	1.48904e-16	Up
ENSMUSG00000029561	Oasl2	119	95	115	934	440	560	397	361	1.05836	1.21237	1.40428	9.62789	4.50231	5.44067	4.49468	4.0686	2.48841	4.08372e-18	1.54244e-16	Up
ENSMUSG00000050370	Ch25h	1	1	2	188	102	207	61	37	0.0408715	0.0586473	0.112233	8.9059	4.79643	9.2421	3.17375	1.91635	6.89491	4.78368e-18	1.79981e-16	Up
ENSMUSG00000037405	Icam1	106	87	85	1453	520	559	881	388	1.37821	1.62315	1.5174	21.8965	7.77878	7.93966	14.5817	6.39286	3.13013	5.10756e-18	1.91425e-16	Up
ENSMUSG00000030847	Bag3	3165	2331	1938	5582	5090	5611	2761	3014	70.0312	74.0096	58.8767	143.155	129.579	135.624	77.7691	84.5112	1.08049	5.58551e-18	2.08533e-16	Up
ENSMUSG00000040328	Olfr56	5	8	8	329	113	121	97	79	0.0600008	0.137754	0.13181	4.57596	1.56014	1.58618	1.48177	1.20134	4.66097	6.165e-18	2.29286e-16	Up
ENSMUSG00000026536	Ifi211	70	37	52	608	330	263	242	207	2.22309	1.68612	2.26743	22.3801	12.0579	9.12419	9.78356	8.33072	2.87707	6.28406e-18	2.32822e-16	Up
ENSMUSG00000048636	A730049H05Rik	4	3	2	123	70	153	22	15	0.060646	0.0652665	0.0416336	2.16145	1.22106	2.53404	0.424607	0.288195	5.21201	6.43704e-18	2.37583e-16	Up
ENSMUSG00000002885	Adgre5	466	379	402	173	158	182	174	191	7.0314	8.20583	8.32825	3.02553	2.7429	2.9999	3.34217	3.6521	-1.35166	6.65901e-18	2.44845e-16	Down
ENSMUSG00000026271	Gpr35	9	14	6	92	107	125	19	26	0.105435	0.235341	0.0965083	1.24919	1.44219	1.59967	0.283347	0.385983	3.40506	6.81976e-18	2.49809e-16	Up
ENSMUSG00000004044	Cavin1	1963	2004	1736	711	819	570	1141	1200	31.0232	45.4455	37.6693	13.0237	14.8918	9.84057	22.9548	24.0326	-1.52709	7.95728e-18	2.90381e-16	Down
ENSMUSG00000021614	Vcan	150	159	112	484	430	472	186	282	0.587977	0.894321	0.60278	2.19894	1.93925	2.02111	0.928121	1.40078	1.64418	8.68625e-18	3.15795e-16	Up
ENSMUSG00000008734	Gprc5b	208	160	159	659	459	560	286	250	2.54671	2.81102	2.67291	9.35192	6.46586	7.49003	4.45764	3.87891	1.61108	9.40702e-18	3.40724e-16	Up
ENSMUSG00000034911	Ushbp1	760	814	697	194	298	205	284	363	6.66824	10.2482	8.39657	1.97287	3.00823	1.96486	3.17204	4.03606	-1.79581	9.53772e-18	3.4323e-16	Down
ENSMUSG00000038067	Csf3	0	0	1	876	290	567	293	89	0	0	0.0550842	40.7341	13.386	24.8495	14.9639	4.52479	10.5899	9.54694e-18	3.4323e-16	Up
ENSMUSG00000037679	Inf2	266	276	295	73	78	50	115	142	3.09571	4.60909	4.71382	0.984693	1.04441	0.635665	1.70373	2.09421	-2.15088	9.94206e-18	3.56117e-16	Down
ENSMUSG00000032369	Plscr1	395	276	258	1059	768	1200	700	520	9.09508	9.11897	8.15644	28.2621	20.3455	30.1835	20.5178	15.1728	1.65454	1.00112e-17	3.57273e-16	Up
ENSMUSG00000054855	Rnd1	15	9	11	1512	377	493	332	143	0.286597	0.246746	0.288565	33.4835	8.2874	10.2898	8.07496	3.46233	6.05218	1.31571e-17	4.67824e-16	Up
ENSMUSG00000022831	Hcls1	102	61	91	408	341	282	246	210	2.29	1.96514	2.8051	10.6168	8.80821	6.91615	7.03062	5.97459	1.96303	1.40767e-17	4.98697e-16	Up
ENSMUSG00000019850	Tnfaip3	45	37	42	1859	640	729	476	273	0.35303	0.416513	0.452398	16.9035	5.77666	6.2475	4.75367	2.71403	4.63907	1.50933e-17	5.32767e-16	Up
ENSMUSG00000049672	Zbtb14	304	256	215	71	85	96	102	150	3.68235	4.44958	3.5757	0.996802	1.18459	1.27029	1.5728	2.30248	-1.68659	1.9519e-17	6.86489e-16	Down
ENSMUSG00000002983	Relb	39	37	32	258	186	160	185	127	0.569077	0.774703	0.641103	4.3634	3.1226	2.55038	3.43638	2.34835	2.41558	2.49536e-17	8.74458e-16	Up
ENSMUSG00000069833	Ahnak	7733	7295	5741	3405	3366	3102	4641	4394	21.9869	29.7624	22.4117	11.221	11.011	9.63467	16.7977	15.8317	-1.14621	2.89665e-17	1.01143e-15	Down
ENSMUSG00000019467	Arhgef25	286	198	217	87	73	78	93	102	4.05934	4.03257	4.22883	1.43122	1.19209	1.20938	1.68033	1.8346	-1.616	3.00236e-17	1.04458e-15	Down
ENSMUSG00000063406	Tmed5	1755	1089	837	3929	3620	5658	2113	2163	12.9408	11.5223	8.47386	33.5788	30.7107	45.575	19.8338	20.2113	1.813	3.09343e-17	1.07243e-15	Up
ENSMUSG00000022074	Tnfrsf10b	65	67	43	368	222	381	106	155	0.675981	0.999823	0.61399	4.43576	2.65627	4.32838	1.4033	2.04271	2.4052	3.19197e-17	1.10265e-15	Up
ENSMUSG00000027412	Lpin3	94	43	51	328	247	252	84	125	1.44254	0.946883	1.07459	5.83409	4.36109	4.22455	1.64098	2.43088	2.1084	3.25553e-17	1.12062e-15	Up
ENSMUSG00000019890	Nts	6	16	8	141	104	208	41	32	0.272542	1.04287	0.498935	7.42336	5.43517	10.3211	2.37077	1.84198	3.81413	3.33826e-17	1.14503e-15	Up
ENSMUSG00000033960	Jcad	1447	1106	1301	354	578	377	417	594	11.2199	12.3056	13.8506	3.18143	5.15639	3.19331	4.11604	5.8366	-1.63362	3.72411e-17	1.27288e-15	Down
ENSMUSG00000021036	Sptlc2	429	249	296	960	795	804	577	556	2.99686	2.49595	2.83904	7.77283	6.38959	6.13542	5.13106	4.92194	1.34883	3.9686e-17	1.35169e-15	Up
ENSMUSG00000038776	Ephx1	570	512	401	181	218	192	387	364	16.5706	21.358	16.0058	6.09874	7.29149	6.09738	14.3218	13.4096	-1.39663	4.13849e-17	1.40463e-15	Down
ENSMUSG00000044258	Ctla2a	163	63	45	592	505	990	121	237	4.38343	2.43105	1.66154	18.4522	15.6248	29.0831	4.14224	8.07659	2.96017	4.42027e-17	1.49504e-15	Up
ENSMUSG00000028382	Ptbp3	631	514	521	1347	1154	1219	707	717	4.78217	5.58967	5.42132	11.8321	10.0623	10.092	6.82084	6.88601	1.09135	4.49039e-17	1.51348e-15	Up
ENSMUSG00000025491	Ifitm1	103	95	54	334	298	349	307	205	5.33725	7.06368	3.84189	20.0597	17.7662	19.7554	20.2507	13.4613	1.90226	4.53957e-17	1.52476e-15	Up
ENSMUSG00000027351	Spred1	502	409	409	1216	961	1074	647	699	4.19484	4.90413	4.69252	11.7773	9.23915	9.80382	6.88238	7.40187	1.23405	4.63145e-17	1.55026e-15	Up
ENSMUSG00000021365	Nedd9	393	329	335	1303	860	1280	469	584	3.49415	4.19732	4.08946	13.4274	8.79721	12.4319	5.30817	6.57983	1.63531	4.67981e-17	1.56106e-15	Up
ENSMUSG00000028413	B4galt1	1565	1282	1364	3819	2984	4055	2841	2492	20.9537	24.6299	25.0745	59.2646	45.9666	59.3085	48.4217	42.2812	1.29598	5.16527e-17	1.7171e-15	Up
ENSMUSG00000060591	Ifitm2	120	73	55	339	326	271	335	279	10.3857	9.0658	6.53567	34.0059	32.4617	25.6215	36.9083	30.5994	1.88026	5.48415e-17	1.81688e-15	Up
ENSMUSG00000021108	Prkch	371	213	222	796	754	638	407	458	2.79303	2.30096	2.29471	6.94567	6.53087	5.2469	3.90049	4.36939	1.40127	5.5181e-17	1.82191e-15	Up
ENSMUSG00000025804	Ccr1	43	18	26	139	179	146	109	80	0.860437	0.516833	0.714325	3.22377	4.12099	3.19141	2.77651	2.02859	2.37329	5.74181e-17	1.88935e-15	Up
ENSMUSG00000023341	Mx2	25	33	17	502	247	172	260	174	0.392364	0.743175	0.366328	9.13171	4.46009	2.94888	5.19452	3.4606	3.5439	5.77117e-17	1.89259e-15	Up
ENSMUSG00000056501	Cebpb	121	67	49	341	315	293	150	150	4.56073	3.62369	2.53581	14.8971	13.6602	12.0641	7.1972	7.16463	1.97464	6.43156e-17	2.10206e-15	Up
ENSMUSG00000058624	Gda	575	268	257	1232	1280	1119	926	1010	5.22792	3.49641	3.20823	12.9829	13.3896	11.114	10.7175	11.6368	1.70864	6.56541e-17	2.1386e-15	Up
ENSMUSG00000045551	Fpr1	2	1	4	119	89	79	65	28	0.0856326	0.0614379	0.235148	5.90548	4.38426	3.69501	3.54279	1.51922	5.29311	7.20424e-17	2.33885e-15	Up
ENSMUSG00000031216	Stard8	728	575	717	281	278	223	371	430	7.5049	8.50567	10.1486	3.35752	3.29728	2.5113	4.86867	5.61739	-1.44522	8.24927e-17	2.66919e-15	Down
ENSMUSG00000024576	Csnk1a1	4389	2965	3268	7172	6686	8238	4910	4736	23.6914	22.9656	24.2203	44.8709	41.523	48.5765	33.7388	32.3959	1.00131	1.17785e-16	3.79847e-15	Up
ENSMUSG00000032412	Atp1b3	865	597	606	1684	1418	1434	1168	1079	20.5257	20.3274	19.7436	46.3151	38.7128	37.1715	35.2815	32.4456	1.08034	1.30664e-16	4.19984e-15	Up
ENSMUSG00000025981	Coq10b	1004	680	599	2043	1960	3008	1088	1002	11.8451	11.5117	9.70292	27.9365	26.6046	38.7669	16.3401	14.9804	1.5728	1.4893e-16	4.77118e-15	Up
ENSMUSG00000090066	1110002E22Rik	1382	1278	1473	609	524	483	464	518	7.83596	10.3978	11.4672	4.00222	3.41832	2.99165	3.34907	3.72192	-1.44063	1.68202e-16	5.37083e-15	Down
ENSMUSG00000018932	Map2k3	1228	680	691	2063	2006	2032	1611	1747	21.006	16.6909	16.2291	40.9019	39.4796	37.9706	35.0803	37.8696	1.19829	1.98998e-16	6.33336e-15	Up
ENSMUSG00000036478	Btg1	565	393	339	1130	1077	1556	642	571	6.07073	6.05916	5.00108	14.0725	13.3139	18.2634	8.78113	7.77466	1.48865	2.27529e-16	7.21772e-15	Up
ENSMUSG00000028967	Errfi1	504	265	425	2039	1153	1793	973	887	7.97631	6.0179	9.2349	37.4014	20.9942	30.9978	19.6023	17.7889	2.01532	2.31831e-16	7.33023e-15	Up
ENSMUSG00000028414	Fktn	681	497	544	274	207	243	288	302	4.58166	4.79799	5.02512	2.13661	1.6023	1.78592	2.46656	2.57475	-1.31085	2.83535e-16	8.93596e-15	Down
ENSMUSG00000024737	Slc15a3	24	19	22	401	209	127	144	98	0.247775	0.281467	0.311846	4.79832	2.4825	1.43228	1.89248	1.28211	3.44136	3.18049e-16	9.99127e-15	Up
ENSMUSG00000033213	AA467197	3	1	2	133	62	172	12	19	0.141369	0.0676175	0.1294	7.26411	3.3614	8.854	0.719839	1.13459	5.88784	3.38591e-16	1.06023e-14	Up
ENSMUSG00000020120	Plek	108	80	89	379	365	254	219	203	1.36478	1.45063	1.54419	5.55106	5.30675	3.50632	3.52294	3.25078	1.78562	3.45927e-16	1.07972e-14	Up
ENSMUSG00000070643	Sox13	229	209	182	47	71	41	82	77	3.01061	3.94269	3.2852	0.716169	1.07393	0.588819	1.37232	1.28281	-2.03911	3.83874e-16	1.19432e-14	Down
ENSMUSG00000006386	Tek	1017	829	714	305	364	214	357	400	12.2353	14.3111	11.794	4.25296	5.03838	2.81245	5.46743	6.09825	-1.60016	4.0534e-16	1.25668e-14	Down
ENSMUSG00000026670	Uap1	929	637	681	1791	1575	2200	1162	1063	13.1299	12.9185	13.2149	29.3386	25.6108	33.9662	20.9061	19.0384	1.25343	4.06508e-16	1.25668e-14	Up
ENSMUSG00000007682	Dio2	11	17	9	102	101	98	24	43	0.0972061	0.215564	0.109198	1.04472	1.02688	0.946033	0.269982	0.481529	2.94565	5.27157e-16	1.62448e-14	Up
ENSMUSG00000070327	Rnf213	347	390	400	3014	1539	1521	1213	908	1.16479	1.8785	1.84353	11.7263	5.94367	5.57735	5.18325	3.86241	2.32615	5.3871e-16	1.65483e-14	Up
ENSMUSG00000022150	Dab2	314	333	316	834	865	858	479	354	2.42445	3.68939	3.34998	7.46359	7.68416	7.23685	4.70805	3.46369	1.32077	5.40898e-16	1.65631e-14	Up
ENSMUSG00000020484	Xbp1	899	756	780	1542	1883	1899	1053	1016	15.6907	18.9335	18.6916	31.1935	37.8119	36.2064	23.3955	22.4713	1.05362	5.53785e-16	1.69044e-14	Up
ENSMUSG00000052310	Slc39a1	930	621	583	1409	1522	1368	1278	1265	22.3014	21.3682	19.1951	39.1615	41.9915	35.8357	39.0125	38.4409	0.961294	5.86619e-16	1.78505e-14	NoDiff
ENSMUSG00000029580	Actb	1680	1585	1778	4519	3960	4992	2251	2017	35.5495	48.1262	51.6569	110.832	96.4089	115.393	60.6349	54.0858	1.33053	7.00287e-16	2.12428e-14	Up
ENSMUSG00000027368	Dusp2	2	1	3	128	82	76	42	26	0.0566039	0.040611	0.116576	4.1988	2.6701	2.34968	1.51317	0.932487	5.51502	7.95734e-16	2.40629e-14	Up
ENSMUSG00000003541	Ier3	514	411	303	1288	1000	1084	520	340	25.7631	29.56	20.8521	74.8255	57.6676	59.3531	33.1788	21.5957	1.40473	8.87296e-16	2.67271e-14	Up
ENSMUSG00000042354	Gnl3	298	243	300	770	675	740	499	403	2.76893	3.23989	3.82727	8.29251	7.21601	7.51117	5.90228	4.7452	1.30192	8.89342e-16	2.67271e-14	Up
ENSMUSG00000039756	Dnttip2	688	412	416	1135	1265	1594	866	831	11.7866	10.128	9.78511	22.537	24.9338	29.831	18.886	18.0407	1.35552	9.83696e-16	2.94714e-14	Up
ENSMUSG00000044066	Cep68	1101	815	921	473	542	508	556	595	10.6418	11.3035	12.2225	5.29894	6.02734	5.3638	6.84111	7.28785	-0.964302	9.93085e-16	2.96612e-14	NoDiff
ENSMUSG00000026628	Atf3	71	39	59	861	268	397	170	76	1.86857	1.4728	2.13194	26.2636	8.11491	11.4136	5.69539	2.53465	3.13317	1.15208e-15	3.43044e-14	Up
ENSMUSG00000059005	Hnrnpa3	1048	756	738	1827	1589	1664	1235	1257	11.01	11.3966	10.6452	22.2466	19.2064	19.0967	16.5164	16.7345	0.943302	1.25479e-15	3.72484e-14	NoDiff
ENSMUSG00000024063	Lbh	5116	5412	5059	2035	2464	1763	5225	4486	90.2926	137.059	122.591	41.628	50.0334	33.9902	117.39	100.331	-1.40862	1.28355e-15	3.79862e-14	Down
ENSMUSG00000028645	Slc2a1	235	160	145	538	425	495	261	254	3.79973	3.71221	3.21903	10.0825	7.90627	8.74319	5.37216	5.20442	1.38498	1.3268e-15	3.91467e-14	Up
ENSMUSG00000030162	Olr1	3	2	0	78	96	213	13	15	0.047611	0.0455453	0	1.43476	1.75289	3.69271	0.262635	0.301669	6.22693	1.47989e-15	4.35311e-14	Up
ENSMUSG00000034731	Dgkh	243	201	144	866	661	544	351	320	0.81151	0.963188	0.66027	3.352	2.53972	1.98457	1.49217	1.35422	1.76233	1.64876e-15	4.8352e-14	Up
ENSMUSG00000040435	Ppp1r15a	257	225	187	935	572	1024	381	356	4.96051	6.23165	4.95572	20.9172	12.7024	21.591	9.3614	8.70756	1.85583	2.28619e-15	6.68434e-14	Up
ENSMUSG00000038467	Chmp4b	1719	1248	1181	2552	2435	2467	1903	1790	48.075	50.0824	45.3487	82.7224	78.3502	75.3689	67.7493	63.438	0.789938	2.50656e-15	7.30667e-14	NoDiff
ENSMUSG00000018398	Septin8	837	786	762	393	345	348	253	305	7.79506	10.5037	9.74363	4.24215	3.69667	3.5404	2.99942	3.59954	-1.21427	2.76005e-15	8.0215e-14	Down
ENSMUSG00000047746	Fbxo40	4028	3323	3552	1985	1992	1638	2149	2342	41.3889	48.995	50.1117	23.6403	23.5495	18.386	28.1095	30.4954	-1.03106	2.91697e-15	8.45226e-14	Down
ENSMUSG00000041378	Cldn5	338	197	106	1241	863	2046	413	543	13.5316	11.3169	5.82655	57.5844	39.7505	89.4786	21.0478	27.5478	2.68542	3.4287e-15	9.90547e-14	Up
ENSMUSG00000026728	Vim	1311	1291	1321	538	604	429	640	801	15.6692	22.141	21.678	7.4529	8.30574	5.6012	9.73749	12.1319	-1.40909	4.73839e-15	1.36485e-13	Down
ENSMUSG00000024085	Man2a1	817	564	616	1560	1324	1330	779	983	6.41212	6.35164	6.63792	14.1907	11.9554	11.4028	7.78287	9.77656	1.02114	5.04525e-15	1.44894e-13	Up
ENSMUSG00000030681	Mvp	505	364	373	974	808	928	813	676	3.75349	3.88215	3.80648	8.39076	6.90959	7.53479	7.69231	6.36712	1.06827	5.32186e-15	1.52387e-13	Up
ENSMUSG00000017677	Wsb1	394	220	288	732	725	679	446	421	5.60205	4.4885	5.62232	12.0632	11.86	10.5463	8.07251	7.58553	1.19566	5.63149e-15	1.60779e-13	Up
ENSMUSG00000029379	Cxcl3	0	0	0	176	106	140	11	10	0	0	0	3.3059	1.97643	2.47848	0.22693	0.205367	9.50817	5.94065e-15	1.69108e-13	Up
ENSMUSG00000042978	Sbk1	1504	1228	1240	553	731	507	853	859	19.0397	22.3069	21.5529	8.11404	10.647	7.01133	13.7463	13.7803	-1.22173	6.09073e-15	1.72873e-13	Down
ENSMUSG00000031880	Rrad	1111	1402	835	4479	4234	3315	1782	1425	39.9374	72.3171	41.212	186.615	175.111	130.175	81.5447	64.9133	1.75549	6.1173e-15	1.73121e-13	Up
ENSMUSG00000000204	Slfn4	19	8	8	1185	375	307	75	100	0.271717	0.164165	0.157082	19.6418	6.1701	4.79603	1.36536	1.81224	5.73862	6.42681e-15	1.81352e-13	Up
ENSMUSG00000073680	Tmem88b	32	30	27	152	127	224	72	31	0.522628	0.703058	0.60545	2.8773	2.3864	3.99641	1.49692	0.64159	2.42798	6.79375e-15	1.91151e-13	Up
ENSMUSG00000075012	Fjx1	8	4	5	113	61	82	43	25	0.144707	0.103821	0.124177	2.36906	1.26948	1.62029	0.990124	0.573048	3.86724	7.09207e-15	1.98967e-13	Up
ENSMUSG00000025555	Farp1	99	111	95	409	323	321	215	210	1.01597	1.63453	1.33856	4.86481	3.81367	3.59855	2.8087	2.73096	1.70467	8.02926e-15	2.24611e-13	Up
ENSMUSG00000029321	Slc10a6	175	33	81	1690	1535	2394	919	806	4.67069	1.26382	2.96824	52.2791	47.1355	69.7985	31.2235	27.2603	4.30574	8.42084e-15	2.34888e-13	Up
ENSMUSG00000090958	Lrrc32	128	137	106	437	343	494	136	121	1.54782	2.37716	1.7599	6.12477	4.77201	6.52553	2.09349	1.85416	1.70168	1.0097e-14	2.80836e-13	Up
ENSMUSG00000028862	Map3k6	591	243	343	1674	1184	1253	967	1140	7.27695	4.29334	5.79866	23.89	16.773	16.8536	15.1569	17.7877	1.78773	1.21846e-14	3.37931e-13	Up
ENSMUSG00000031278	Acsl4	326	227	288	639	626	741	381	404	3.41916	3.41629	4.1473	7.76786	7.55394	8.48983	5.08685	5.36953	1.18908	1.25028e-14	3.45768e-13	Up
ENSMUSG00000058715	Fcer1g	83	67	77	221	270	217	192	155	5.38349	6.23574	6.85722	16.6141	20.1487	15.3754	15.8529	12.74	1.56932	1.36533e-14	3.76513e-13	Up
ENSMUSG00000035621	Midn	869	537	704	2751	2358	1597	1237	1380	11.4378	10.142	12.7223	41.9674	35.7078	22.9618	20.726	23.0173	1.61418	1.86761e-14	5.13567e-13	Up
ENSMUSG00000039232	Stx11	22	17	19	169	128	91	98	86	0.296306	0.328545	0.351353	2.63818	1.98347	1.33887	1.68022	1.46781	2.67944	1.91523e-14	5.25174e-13	Up
ENSMUSG00000000732	Icosl	161	116	126	311	322	336	260	219	1.97552	2.0424	2.12274	4.42298	4.54578	4.50375	4.06117	3.40528	1.20417	2.03384e-14	5.56128e-13	Up
ENSMUSG00000030199	Etv6	262	208	188	841	574	574	461	335	2.48244	2.82793	2.44573	9.23577	6.25731	5.94114	5.56035	4.02231	1.53765	2.68566e-14	7.32294e-13	Up
ENSMUSG00000017057	Il13ra1	669	588	657	1436	1360	1407	1054	1026	10.2168	12.8853	13.7761	25.4181	23.896	23.4727	20.4905	19.8559	1.05535	2.97836e-14	8.09831e-13	Up
ENSMUSG00000040181	Fmo1	970	732	815	226	394	227	644	774	8.72274	9.44538	10.0626	2.35553	4.07638	2.22991	7.37207	8.82013	-1.64368	2.99669e-14	8.12539e-13	Down
ENSMUSG00000042507	Mideas	310	266	236	807	684	595	491	473	2.30896	2.84292	2.41346	6.96672	5.8615	4.84119	4.65543	4.46447	1.29499	3.09607e-14	8.37146e-13	Up
ENSMUSG00000032501	Trib1	297	239	283	962	636	889	374	407	2.69471	3.11158	3.52545	10.1165	6.63912	8.81125	4.31967	4.67954	1.53136	3.19288e-14	8.60925e-13	Up
ENSMUSG00000031555	Adam9	1230	825	865	2110	2028	1734	1429	1336	16.9446	16.3083	16.3612	33.6906	32.1435	26.0949	25.0601	23.3231	0.955198	3.39773e-14	9.13621e-13	NoDiff
ENSMUSG00000020427	Igfbp3	248	244	274	830	665	1019	417	451	4.49164	6.34118	6.81358	17.4233	13.8571	20.1607	9.61417	10.351	1.62685	3.48551e-14	9.34637e-13	Up
ENSMUSG00000019861	Gopc	483	292	317	746	820	730	577	522	2.49869	2.16759	2.25163	4.47305	4.88064	4.12542	3.79983	3.42207	1.0245	3.54931e-14	9.49123e-13	Up
ENSMUSG00000075054	Yae1d1	568	485	411	228	252	234	227	269	2.86904	3.51526	2.85037	1.33482	1.46449	1.29117	1.45961	1.72184	-1.10285	3.84404e-14	1.02511e-12	Down
ENSMUSG00000062960	Kdr	1087	1652	1709	353	484	348	712	984	6.824	14.8815	14.7307	2.56852	3.49585	2.38654	5.69	7.82812	-2.03553	3.91029e-14	1.03992e-12	Down
ENSMUSG00000019173	Rab5c	553	428	429	1096	971	904	865	832	14.2885	15.8684	15.2191	32.8224	28.8654	25.5158	28.4511	27.2419	1.01236	4.45054e-14	1.18037e-12	Up
ENSMUSG00000035021	Baz1a	159	143	89	419	370	510	191	178	1.25905	1.62483	0.967624	3.84555	3.37089	4.41158	1.92531	1.78615	1.67305	4.5033e-14	1.1911e-12	Up
ENSMUSG00000029201	Ugdh	245	190	166	660	471	789	288	312	2.05698	2.289	1.91357	6.42255	4.5497	7.23638	3.07808	3.3195	1.61933	4.88089e-14	1.28747e-12	Up
ENSMUSG00000026712	Mrc1	592	326	509	1119	1497	1280	1188	993	5.26758	4.16231	6.21841	11.5403	15.3253	12.4417	13.4564	11.1967	1.39135	4.92007e-14	1.29429e-12	Up
ENSMUSG00000025162	Csnk1d	908	756	602	1576	1515	1777	915	949	9.66093	11.542	8.7943	19.4352	18.5457	20.6538	12.393	12.7954	1.04173	5.02481e-14	1.31827e-12	Up
ENSMUSG00000062825	Actg1	874	1035	1175	4161	2935	4810	1056	967	18.6403	31.6745	34.4074	102.858	72.0191	112.064	28.6701	26.135	1.84363	5.35718e-14	1.40167e-12	Up
ENSMUSG00000027580	Helz2	501	417	398	1993	1286	1121	870	734	2.46345	2.94218	2.68696	11.3583	7.27518	6.02131	5.44562	4.57356	1.67728	5.59728e-14	1.46056e-12	Up
ENSMUSG00000055994	Nod2	51	33	22	260	147	175	79	50	0.576611	0.53537	0.341513	3.4071	1.91218	2.16138	1.13701	0.716368	2.42419	6.71013e-14	1.74378e-12	Up
ENSMUSG00000028037	Ifi44	41	54	59	727	279	294	346	286	0.37922	0.716686	0.749258	7.79365	2.96899	2.97053	4.07386	3.35217	2.98006	6.71858e-14	1.74378e-12	Up
ENSMUSG00000037487	Ubr5	2386	1863	1943	3803	3508	3724	2608	2638	8.78993	9.84816	9.82787	16.2383	14.8687	14.9866	12.2305	12.3152	0.767232	6.7933e-14	1.75847e-12	NoDiff
ENSMUSG00000074030	Exoc8	321	256	247	120	127	103	107	137	3.95761	4.52893	4.18116	1.71478	1.80148	1.38722	1.67933	2.14043	-1.30073	7.04929e-14	1.81988e-12	Down
ENSMUSG00000071637	Cebpd	243	50	106	688	800	807	610	563	3.67736	1.08574	2.20246	12.0675	13.9289	13.3408	11.7512	10.7967	2.54407	7.16273e-14	1.84426e-12	Up
ENSMUSG00000031799	Tpm4	1119	978	883	2372	1905	2387	1189	1127	14.8594	18.6353	16.0992	36.5077	29.1047	34.6261	20.0991	18.9648	1.09175	7.28889e-14	1.87178e-12	Up
ENSMUSG00000058835	Abi1	586	372	339	943	899	914	503	562	8.239	7.50494	6.54407	15.3669	14.5423	14.0379	9.00259	10.013	1.04476	7.49671e-14	1.92007e-12	Up
ENSMUSG00000028771	Ptpn12	755	549	395	1479	1281	1626	856	715	12.1972	12.7266	8.76159	27.6937	23.8101	28.6955	17.604	14.6377	1.32453	8.07713e-14	2.06328e-12	Up
ENSMUSG00000112148	Lilrb4a	41	24	30	170	185	111	104	40	0.444661	0.373494	0.446722	2.13694	2.30841	1.31506	1.43582	0.54974	2.24097	8.10064e-14	2.06386e-12	Up
ENSMUSG00000025153	Fasn	218	203	141	448	558	627	494	475	1.12891	1.50843	1.00252	2.68893	3.32456	3.5469	3.25651	3.11709	1.4705	8.327e-14	2.11597e-12	Up
ENSMUSG00000032135	Mcam	435	417	461	1074	1115	996	700	778	7.36108	10.1255	10.7109	21.0647	21.7082	18.4116	15.079	16.6834	1.19165	8.46283e-14	2.14487e-12	Up
ENSMUSG00000096910	Zfp955b	311	228	254	96	123	112	125	140	3.04599	3.20428	3.41566	1.08978	1.38603	1.1983	1.55848	1.7376	-1.32608	9.05962e-14	2.29015e-12	Down
ENSMUSG00000040511	Pvr	825	562	459	1552	1280	1641	683	645	7.63938	7.46737	5.83564	16.6569	13.6368	16.5994	8.05095	7.56862	1.2348	9.34751e-14	2.35679e-12	Up
ENSMUSG00000025982	Sf3b1	3724	2267	2641	6839	5389	6760	4001	4040	18.5672	16.2187	18.0791	39.521	30.9131	36.8182	25.3938	25.5253	1.09123	9.89532e-14	2.48844e-12	Up
ENSMUSG00000035245	Eogt	382	306	287	129	147	162	138	163	4.41941	5.07984	4.55884	1.72978	1.95666	2.04737	2.03237	2.38969	-1.21989	1.03108e-13	2.58623e-12	Down
ENSMUSG00000022876	Samsn1	20	5	19	183	130	96	66	55	0.229742	0.0824152	0.299665	2.43647	1.71811	1.20465	0.96511	0.800619	3.17439	1.04521e-13	2.61491e-12	Up
ENSMUSG00000024190	Dusp1	855	744	600	2818	1669	2202	1116	1236	14.6388	18.2784	14.1046	55.9214	32.877	41.1846	24.3234	26.817	1.54363	1.07389e-13	2.67975e-12	Up
ENSMUSG00000029070	Mxra8	228	186	238	56	71	80	91	142	4.42942	5.18504	6.34835	1.26095	1.58697	1.69778	2.25048	3.49585	-1.73614	1.15784e-13	2.88182e-12	Down
ENSMUSG00000034591	Slc41a2	16	14	13	84	86	86	76	74	0.169568	0.212902	0.189165	1.03182	1.04863	0.995641	1.02532	0.993824	2.50801	1.17566e-13	2.91871e-12	Up
ENSMUSG00000024778	Fas	505	243	278	826	868	958	815	682	13.8835	9.58611	10.4936	26.3201	27.4553	28.7709	28.5226	23.76	1.34276	1.18683e-13	2.93893e-12	Up
ENSMUSG00000059866	Tnip2	155	129	117	390	322	330	209	217	3.27254	3.90814	3.39165	9.5437	7.82179	7.61108	5.61723	5.80585	1.314	1.22071e-13	3.01512e-12	Up
ENSMUSG00000029084	Cd38	334	166	232	606	711	590	414	444	4.86737	3.47123	4.64202	10.2357	11.9211	9.39246	7.68017	8.19943	1.33905	1.39545e-13	3.43797e-12	Up
ENSMUSG00000027274	Mkks	310	301	235	105	119	94	130	129	5.44578	7.58739	5.6681	2.1379	2.40515	1.80387	2.90713	2.87171	-1.48674	1.45935e-13	3.58632e-12	Down
ENSMUSG00000017697	Ada	21	4	1	127	169	105	39	40	0.594638	0.162525	0.0388781	4.16808	5.50576	3.24789	1.40579	1.43531	3.98067	1.56482e-13	3.83578e-12	Up
ENSMUSG00000024833	Pola2	139	113	107	457	302	359	205	232	0.950053	1.10825	1.00413	3.62033	2.37486	2.68045	1.78365	2.00944	1.57717	1.66789e-13	4.07813e-12	Up
ENSMUSG00000017929	B4galt5	137	145	120	416	400	336	206	262	1.80278	2.7379	2.16808	6.34474	6.0559	4.82992	3.45073	4.36894	1.43889	1.80346e-13	4.39853e-12	Up
ENSMUSG00000016933	Plcg1	1029	833	783	375	519	420	546	731	7.42431	8.62408	7.75665	3.13596	4.30829	3.31031	5.01483	6.68361	-1.07805	1.89143e-13	4.60154e-12	Down
ENSMUSG00000039529	Atp8b1	126	110	84	321	316	262	192	144	1.06307	1.33172	0.973069	3.13904	3.06745	2.41476	2.06213	1.5396	1.42701	1.92411e-13	4.66932e-12	Up
ENSMUSG00000005533	Igf1r	507	459	510	1019	1160	1114	494	557	1.7117	2.22362	2.36408	3.98744	4.50584	4.10852	2.1231	2.38303	1.07461	2.12231e-13	5.13747e-12	Up
ENSMUSG00000044813	Shb	150	125	136	594	474	343	318	226	2.65812	3.17849	3.30898	12.2002	9.66404	6.63982	7.17353	5.0751	1.70889	2.31126e-13	5.58094e-12	Up
ENSMUSG00000028996	Rbp7	183	144	238	14	38	39	45	68	14.4485	16.3141	25.8001	1.28115	3.45186	3.3637	4.52281	6.80354	-2.7303	2.35067e-13	5.66203e-12	Down
ENSMUSG00000039004	Bmp6	610	322	388	88	172	91	255	268	8.86671	6.71608	7.74348	1.48257	2.87646	1.44495	4.71841	4.93651	-1.95316	2.40879e-13	5.78766e-12	Down
ENSMUSG00000025225	Nfkb2	211	184	136	468	482	401	327	295	2.60937	3.26511	2.30921	6.70807	6.85799	5.41722	5.14782	4.62304	1.28436	2.47587e-13	5.93415e-12	Up
ENSMUSG00000002699	Lcp2	25	17	25	105	121	98	68	53	0.317834	0.310125	0.436387	1.54721	1.76987	1.36102	1.1005	0.853864	2.20664	2.56274e-13	6.12721e-12	Up
ENSMUSG00000094441	Zfp955a	405	251	304	110	133	149	134	154	6.47826	5.76109	6.6765	2.03937	2.44767	2.60357	2.72854	3.1216	-1.34679	2.72191e-13	6.49178e-12	Down
ENSMUSG00000028879	Stx12	938	700	708	1323	1404	1537	829	927	16.6795	17.8609	17.2856	27.267	28.7239	29.856	18.7653	20.8887	0.799909	2.97115e-13	7.06887e-12	NoDiff
ENSMUSG00000021481	Zfp346	343	337	255	104	136	117	121	117	4.65619	6.56438	4.75279	1.63632	2.12409	1.73501	2.09096	2.01268	-1.46541	3.05554e-13	7.25186e-12	Down
ENSMUSG00000042302	Ehbp1	1132	901	1061	548	555	562	511	534	11.0166	12.5821	14.1771	6.18132	6.21429	5.97471	6.3306	6.5856	-0.968358	3.2284e-13	7.64344e-12	NoDiff
ENSMUSG00000028766	Alpl	307	328	436	1496	1309	1037	658	722	4.31526	6.61562	8.41448	24.3725	21.1693	15.9231	11.7738	12.8605	1.74008	3.68907e-13	8.71284e-12	Up
ENSMUSG00000032194	Kank2	1249	1129	1116	622	678	603	717	759	13.5252	17.5429	16.5927	7.80674	8.4471	7.13308	9.88377	10.4154	-0.955377	3.84826e-13	9.06676e-12	NoDiff
ENSMUSG00000027405	Nop56	354	263	281	576	581	609	379	353	4.89579	5.21918	5.33577	9.23296	9.2447	9.2006	6.67239	6.18653	0.9126	4.08729e-13	9.60661e-12	NoDiff
ENSMUSG00000022075	Rhobtb2	424	327	291	125	173	115	141	127	2.37417	2.62736	2.23723	0.811249	1.11452	0.703432	1.00505	0.90116	-1.39686	4.22189e-13	9.899e-12	Down
ENSMUSG00000020689	Itgb3	42	29	19	115	130	137	50	63	0.403479	0.399758	0.250609	1.28047	1.43685	1.43771	0.611455	0.766947	2.03805	4.57618e-13	1.07038e-11	Up
ENSMUSG00000046280	She	354	324	234	107	133	108	119	154	2.77871	3.64932	2.5219	0.97347	1.20113	0.926068	1.18908	1.53184	-1.45814	4.66028e-13	1.08743e-11	Down
ENSMUSG00000031980	Agt	144	46	73	494	353	333	277	305	4.31686	1.97875	3.00469	17.1645	12.1752	10.9051	10.5708	11.5867	2.16121	4.71563e-13	1.09771e-11	Up
ENSMUSG00000026655	Fam107b	99	51	63	229	218	335	162	161	1.29642	0.958313	1.13272	3.47572	3.28446	4.79219	2.70052	2.67171	1.83551	4.78783e-13	1.11185e-11	Up
ENSMUSG00000015243	Abca1	1023	560	487	1531	1829	1844	1055	1165	5.59613	4.39569	3.65774	9.70702	11.5113	11.0193	7.34661	8.07589	1.30391	4.9195e-13	1.1397e-11	Up
ENSMUSG00000029167	Ppargc1a	2139	2008	2770	916	977	810	1015	1092	18.3946	24.7783	32.7063	9.13008	9.66656	7.6093	11.1114	11.9002	-1.45366	5.31088e-13	1.22745e-11	Down
ENSMUSG00000079014	Serpina3i	6	1	1	56	63	68	64	46	0.152937	0.0365755	0.0349973	1.65443	1.84757	1.89344	2.07666	1.48584	4.51311	5.58005e-13	1.28659e-11	Up
ENSMUSG00000021255	Esrrb	636	537	483	281	281	310	373	423	5.96231	7.22369	6.21693	3.05325	3.03083	3.17467	4.45132	5.02517	-0.992852	6.07819e-13	1.39508e-11	NoDiff
ENSMUSG00000032484	Ngp	1	1	0	289	183	77	82	98	0.0463902	0.0665661	0	15.539	9.7673	3.90208	4.84242	5.7611	8.05023	6.0793e-13	1.39508e-11	Up
ENSMUSG00000041959	S100a10	331	246	289	115	135	94	134	122	15.4818	16.5104	18.5594	6.23435	7.26484	4.80288	7.97852	7.23115	-1.40068	6.19415e-13	1.41808e-11	Down
ENSMUSG00000025044	Msr1	78	34	46	214	220	163	260	124	0.696993	0.435954	0.56437	2.21639	2.2618	1.59111	2.95754	1.40413	1.88351	6.26046e-13	1.42802e-11	Up
ENSMUSG00000020747	Tmem94	1005	1205	1010	473	425	413	571	593	9.2054	15.8377	12.7019	5.02154	4.47881	4.13244	6.65787	6.88311	-1.39235	6.267e-13	1.42802e-11	Down
ENSMUSG00000007476	Lrrc8a	284	150	193	480	531	477	494	401	3.73714	2.83231	3.48699	7.32086	8.03921	6.85677	8.27506	6.68681	1.20253	6.50713e-13	1.47927e-11	Up
ENSMUSG00000000056	Narf	2200	1567	1681	1080	1235	1095	1326	1581	25.9499	26.5222	27.2241	14.7651	16.7601	14.1094	19.9104	23.6319	-0.737031	7.00277e-13	1.58822e-11	NoDiff
ENSMUSG00000070002	Ell	203	185	156	417	401	457	359	298	3.70265	4.84189	3.90672	8.81559	8.41508	9.10567	8.33553	6.88788	1.15914	7.2334e-13	1.6367e-11	Up
ENSMUSG00000001542	Ell2	601	390	337	1059	948	1335	490	419	3.46662	3.22793	2.66891	7.0799	6.29126	8.41188	3.59792	3.06266	1.29053	7.65499e-13	1.72807e-11	Up
ENSMUSG00000037709	Fam13a	571	416	415	134	94	197	191	171	3.08132	3.22123	3.07483	0.838118	0.583615	1.16131	1.31207	1.16937	-1.7786	7.67618e-13	1.72883e-11	Down
ENSMUSG00000026749	Nek6	71	27	43	182	230	165	100	103	0.375668	0.204992	0.312382	1.11613	1.40014	0.953694	0.673548	0.690615	1.99983	8.81282e-13	1.98023e-11	Up
ENSMUSG00000053286	Trmt1l	584	400	385	199	243	239	150	176	4.03194	3.96268	3.6495	1.5924	1.93021	1.80251	1.3183	1.53981	-1.06091	8.9594e-13	2.00852e-11	Down
ENSMUSG00000040675	Mthfd1l	38	22	19	131	137	98	63	46	0.485721	0.403509	0.333449	1.94077	2.01475	1.36839	1.0251	0.7451	2.16908	8.98684e-13	2.01003e-11	Up
ENSMUSG00000028838	Extl1	292	273	271	115	116	84	181	197	3.82025	5.12506	4.86799	1.74384	1.74608	1.20051	3.01446	3.26609	-1.48815	9.31182e-13	2.07793e-11	Down
ENSMUSG00000034422	Parp14	351	338	416	1870	1283	997	1169	730	2.13817	2.95446	3.47936	13.2031	8.99204	6.63451	9.06508	5.63521	1.82049	9.73998e-13	2.16849e-11	Up
ENSMUSG00000078920	Ifi47	33	40	71	465	237	300	399	219	0.756462	1.31571	2.23462	12.3545	6.25056	7.51232	11.6431	6.36166	2.68759	9.80009e-13	2.17688e-11	Up
ENSMUSG00000020027	Socs2	920	508	420	2047	1429	2031	929	831	5.47201	4.33561	3.42989	14.1116	9.77886	13.1962	7.03392	6.26344	1.55616	9.97903e-13	2.21156e-11	Up
ENSMUSG00000068036	Afdn	1229	1141	901	576	578	526	530	580	6.74775	8.98918	6.79209	3.66546	3.65117	3.1548	3.7043	4.03541	-1.03283	1.05939e-12	2.34248e-11	Down
ENSMUSG00000043639	Rbm20	3468	3054	3239	1880	1530	1578	1513	1468	28.9539	36.5868	37.1287	18.1922	14.6966	14.3918	16.0801	15.5313	-1.04603	1.12872e-12	2.49011e-11	Down
ENSMUSG00000032198	Dock6	603	688	574	228	271	174	236	368	3.89243	6.37264	5.0873	1.70584	2.01266	1.22697	1.93927	3.01026	-1.56423	1.14053e-12	2.51046e-11	Down
ENSMUSG00000071064	Zfp827	410	347	345	176	187	187	224	214	1.97606	2.39979	2.28301	0.983168	1.03694	0.984549	1.37432	1.30702	-1.07422	1.17165e-12	2.57311e-11	Down
ENSMUSG00000005583	Mef2c	1268	891	1048	583	623	650	735	855	4.57406	4.61199	5.19058	2.43753	2.58564	2.56139	3.37515	3.90843	-0.852558	1.17456e-12	2.57368e-11	NoDiff
ENSMUSG00000030089	Slc41a3	682	246	541	1679	2039	1605	976	744	13.2813	6.87413	14.4652	37.897	45.6846	34.1436	24.1951	18.3603	1.8215	1.19405e-12	2.61051e-11	Up
ENSMUSG00000021998	Lcp1	206	180	206	663	635	443	623	429	1.22873	1.5406	1.68706	4.58356	4.35775	2.88652	4.73044	3.24266	1.4774	1.20053e-12	2.61878e-11	Up
ENSMUSG00000060477	Irak2	152	86	139	530	350	401	357	312	1.95301	1.58558	2.45216	7.8929	5.17401	5.62841	5.83919	5.08007	1.70938	1.27935e-12	2.78445e-11	Up
ENSMUSG00000028680	Plk3	21	22	26	98	109	126	79	57	0.470354	0.707058	0.799558	2.54408	2.80885	3.08287	2.25245	1.61783	2.18854	1.35915e-12	2.95152e-11	Up
ENSMUSG00000020176	Grb10	1586	1109	1310	681	807	795	758	831	9.89201	9.92522	11.2182	4.92297	5.79098	5.41661	6.01829	6.56803	-0.875122	1.39434e-12	3.02117e-11	NoDiff
ENSMUSG00000024242	Map4k3	689	517	546	323	321	346	343	449	3.94093	4.24324	4.28789	2.14132	2.11243	2.1619	2.49745	3.25446	-0.88726	1.50049e-12	3.24394e-11	NoDiff
ENSMUSG00000049470	Aff4	1328	996	925	1905	1844	2109	1105	1213	5.59723	6.02368	5.35289	9.30613	8.94197	9.71026	5.92871	6.47871	0.792297	1.53058e-12	3.30164e-11	NoDiff
ENSMUSG00000039376	Synpo2l	820	881	1006	313	370	217	667	662	10.0421	15.4815	16.9153	4.44277	5.21326	2.90301	10.3982	10.2736	-1.6903	1.82097e-12	3.91932e-11	Down
ENSMUSG00000028709	Mob3c	103	71	69	224	262	197	140	131	1.96267	1.94131	1.80522	4.94718	5.74393	4.10068	3.39595	3.16326	1.43492	2.00261e-12	4.30074e-11	Up
ENSMUSG00000036655	Colec11	213	219	204	63	86	75	105	110	7.44893	10.9897	9.79526	2.55361	3.46027	2.8652	4.6744	4.87483	-1.59268	2.04269e-12	4.37714e-11	Down
ENSMUSG00000002346	Slc25a42	1146	1088	972	429	541	581	659	642	10.8348	14.7602	12.6175	4.70102	5.88478	6.00055	7.93129	7.69172	-1.12831	2.05835e-12	4.40097e-11	Down
ENSMUSG00000038065	Mturn	371	352	307	64	91	140	99	115	3.69298	5.02775	4.19579	0.738384	1.04218	1.52234	1.25447	1.45062	-1.88406	2.08276e-12	4.44337e-11	Down
ENSMUSG00000056749	Nfil3	246	171	183	483	414	575	412	307	6.88324	6.86564	7.03041	15.664	13.3277	17.5754	14.675	10.8855	1.23796	2.35812e-12	5.0198e-11	Up
ENSMUSG00000038145	Snrk	1587	1230	1299	715	853	861	931	1393	15.5649	17.3102	17.4924	8.12783	9.62533	9.2247	11.6236	17.313	-0.829474	2.37149e-12	5.03721e-11	NoDiff
ENSMUSG00000031502	Col4a1	3654	3000	2629	8711	7324	5813	4343	5386	27.752	32.6945	27.415	76.6819	63.9987	48.2287	41.9893	51.8376	1.17254	2.54011e-12	5.38359e-11	Up
ENSMUSG00000027555	Car13	5	8	5	145	98	46	54	27	0.12329	0.283058	0.169278	4.14405	2.78024	1.23907	1.69502	0.843675	3.92456	2.56914e-12	5.43326e-11	Up
ENSMUSG00000026235	Epha4	509	506	492	169	251	171	201	185	3.58264	5.1105	4.75469	1.37871	2.03262	1.3148	1.80096	1.6501	-1.43962	2.73364e-12	5.76858e-11	Down
ENSMUSG00000037621	Atoh8	111	88	66	246	254	373	160	155	2.50995	2.85531	2.04908	6.44729	6.60806	9.21364	4.60559	4.44148	1.66363	3.05769e-12	6.43839e-11	Up
ENSMUSG00000041324	Inhba	15	26	11	93	181	123	46	63	0.133072	0.330976	0.133986	0.956265	1.84745	1.19201	0.51949	0.708255	2.83522	3.1272e-12	6.57049e-11	Up
ENSMUSG00000003476	Crhr2	345	252	276	118	138	87	155	135	3.82358	4.00756	4.19984	1.51577	1.75966	1.0533	2.18678	1.896	-1.41197	3.50846e-12	7.35564e-11	Down
ENSMUSG00000016024	Lbp	153	45	85	375	342	470	460	408	1.79536	0.757705	1.36946	5.10024	4.61725	6.02473	6.87133	6.06699	2.05917	3.55968e-12	7.44694e-11	Up
ENSMUSG00000059970	Hspa2	62	61	41	162	186	229	149	104	1.32931	1.87669	1.20696	4.02578	4.58824	5.36353	4.06672	2.82567	1.74567	3.58803e-12	7.49011e-11	Up
ENSMUSG00000008384	Sertad1	59	40	58	158	166	193	69	81	2.48857	2.42095	3.3589	7.72421	8.0557	8.89272	3.70484	4.32948	1.65203	3.80821e-12	7.93268e-11	Up
ENSMUSG00000022507	1810013L24Rik	1386	1003	895	2139	2167	1854	1007	1084	15.8409	16.4492	14.0446	28.3351	28.4952	23.1475	14.651	15.6999	0.854242	3.99596e-12	8.30596e-11	NoDiff
ENSMUSG00000044033	Ccdc141	3331	2481	2034	1340	1361	1572	1941	1918	16.1159	17.224	13.5115	7.51423	7.57594	8.30831	11.9544	11.7593	-0.928995	4.05513e-12	8.41094e-11	NoDiff
ENSMUSG00000058126	Tpm3-rs7	23	26	25	131	96	122	55	54	0.607286	0.985067	0.90631	4.009	2.91631	3.51888	1.84863	1.80681	2.15867	4.09304e-12	8.47145e-11	Up
ENSMUSG00000001227	Sema6b	128	57	94	427	461	249	345	359	1.82867	1.1685	1.84385	7.07054	7.57746	3.88601	6.27433	6.4994	1.98663	4.24126e-12	8.75956e-11	Up
ENSMUSG00000029622	Arpc1b	505	410	348	770	806	834	580	574	5.59684	6.52023	5.29545	9.89103	10.2774	10.0971	8.18281	8.06151	0.86999	4.74631e-12	9.78183e-11	NoDiff
ENSMUSG00000049225	Pdp1	798	532	504	220	295	321	386	429	10.0372	9.60171	8.70386	3.20724	4.26903	4.41056	6.18044	6.83786	-1.18394	4.87128e-12	1.00181e-10	Down
ENSMUSG00000032691	Nlrp3	8	5	11	63	76	63	28	19	0.111785	0.100251	0.211036	1.02031	1.22181	0.961639	0.49805	0.336433	3.00133	4.99109e-12	1.02428e-10	Up
ENSMUSG00000066279	Chrna10	36	25	18	126	136	337	56	25	0.776559	0.773819	0.533109	3.15022	3.37527	7.94111	1.53774	0.683384	2.87693	5.14374e-12	1.05338e-10	Up
ENSMUSG00000007038	Neu1	268	244	202	796	573	562	323	385	4.06981	5.31688	4.21175	14.0104	10.0113	9.32299	6.24402	7.40889	1.36811	5.49703e-12	1.12336e-10	Up
ENSMUSG00000010175	Prox1	1148	902	902	498	521	625	531	479	7.7567	8.74519	8.36784	3.89999	4.05014	4.61312	4.56723	4.10132	-0.910794	5.81129e-12	1.18509e-10	NoDiff
ENSMUSG00000032705	Exd2	343	272	277	124	119	156	120	136	2.33228	2.65389	2.58606	0.977256	0.930962	1.15875	1.0387	1.17187	-1.22748	7.0529e-12	1.43527e-10	Down
ENSMUSG00000023809	Rps6ka2	522	541	492	202	256	243	260	354	2.96568	4.4104	3.83787	1.33016	1.67337	1.50813	1.8804	2.54865	-1.23766	7.41812e-12	1.50644e-10	Down
ENSMUSG00000056201	Cfl1	566	411	474	841	973	908	687	646	11.2819	11.7554	12.9723	19.4295	22.314	19.7712	17.432	16.3175	0.841748	7.47573e-12	1.51497e-10	NoDiff
ENSMUSG00000026640	Plxna2	1070	823	935	2160	1799	1790	1262	1098	3.53191	3.8981	4.23749	8.26378	6.8321	6.45444	5.30283	4.59284	0.95588	7.55368e-12	1.52758e-10	NoDiff
ENSMUSG00000032363	Adamts7	504	350	395	184	95	107	169	170	4.5481	4.53205	4.89405	1.92449	0.986326	1.05478	1.94137	1.94402	-1.74788	8.27766e-12	1.6705e-10	Down
ENSMUSG00000030786	Itgam	88	23	49	235	218	278	165	138	0.992957	0.372394	0.759129	3.07337	2.8301	3.42667	2.37003	1.97324	2.18126	8.6052e-12	1.733e-10	Up
ENSMUSG00000047298	Kcnv2	395	329	251	145	129	151	184	205	4.38373	5.23926	3.82465	1.86515	1.64715	1.83064	2.59948	2.88306	-1.25736	8.74111e-12	1.75353e-10	Down
ENSMUSG00000022052	Ppp2r2a	1075	760	683	1773	1480	1841	1226	1240	11.3251	11.4888	9.87931	21.6492	17.9388	21.1869	16.4417	16.5542	0.966803	8.74326e-12	1.75353e-10	NoDiff
ENSMUSG00000029377	Ereg	1	0	2	59	77	82	24	18	0.0137328	0	0.0377102	0.939093	1.21659	1.23013	0.419558	0.313244	6.11869	9.66473e-12	1.93434e-10	Up
ENSMUSG00000079003	Samd1	175	136	138	46	63	53	65	54	3.86917	4.31465	4.18919	1.17879	1.60257	1.28007	1.82943	1.51295	-1.53739	1.00542e-11	2.00814e-10	Down
ENSMUSG00000063550	Nup98	603	520	470	927	1017	1064	563	627	2.71253	3.35651	2.90287	4.83322	5.26352	5.22852	3.22395	3.5742	0.846961	1.02435e-11	2.04176e-10	NoDiff
ENSMUSG00000063065	Mapk3	494	362	334	181	220	211	240	264	12.4077	13.0467	11.5182	5.26918	6.35749	5.78932	7.67361	8.40277	-1.01711	1.15289e-11	2.29326e-10	Down
ENSMUSG00000036158	Prickle1	336	386	311	147	107	120	168	142	4.38376	7.2264	5.57108	2.22292	1.60616	1.71028	2.79023	2.34773	-1.55368	1.17636e-11	2.33515e-10	Down
ENSMUSG00000079012	Serpina3m	9	0	5	54	68	119	47	37	0.2968	0	0.226393	2.06402	2.58005	4.28694	1.97307	1.54624	4.08606	1.19387e-11	2.36509e-10	Up
ENSMUSG00000021922	Itih4	40	13	29	116	153	261	91	138	0.614513	0.286577	0.611703	2.06551	2.70433	4.38017	1.77965	2.6866	2.65621	1.29367e-11	2.55757e-10	Up
ENSMUSG00000018500	Adora2b	20	2	11	87	101	85	31	24	0.614513	0.0881776	0.464051	3.09827	3.57042	2.85298	1.21251	0.934469	3.03199	1.36704e-11	2.69713e-10	Up
ENSMUSG00000022353	Mtss1	387	310	314	153	189	148	239	232	1.93377	2.2227	2.15424	0.886101	1.08656	0.807856	1.52024	1.46904	-1.11397	1.38145e-11	2.72002e-10	Down
ENSMUSG00000036461	Elf1	447	317	349	934	744	734	462	429	3.7613	3.82752	4.03207	9.10912	7.20279	6.74693	4.94875	4.57447	1.05746	1.40061e-11	2.75217e-10	Up
ENSMUSG00000020814	Mxra7	189	170	143	29	64	32	44	69	4.48105	5.78354	4.65506	0.79692	1.7458	0.828795	1.32798	2.0731	-2.08231	1.56999e-11	3.07876e-10	Down
ENSMUSG00000041308	Sntb2	295	297	240	724	934	600	602	505	1.61577	2.33421	1.80484	4.59615	5.88574	3.58994	4.19736	3.50511	1.35923	1.57668e-11	3.08564e-10	Up
ENSMUSG00000018930	Ccl4	1	5	1	168	40	75	8	6	0.0858921	0.616241	0.11793	16.7248	3.95285	7.03711	0.874714	0.653067	5.2498	1.58644e-11	3.09851e-10	Up
ENSMUSG00000071540	3425401B19Rik	1454	1554	1403	475	771	589	1199	1160	14.7928	22.6863	19.5982	5.60117	9.02481	6.54607	15.5284	14.9554	-1.3602	1.6977e-11	3.30916e-10	Down
ENSMUSG00000045954	Cavin2	2538	2158	2270	588	818	1180	1019	1286	47.0953	57.4599	57.8341	12.6463	17.4637	23.9192	24.0704	30.2399	-1.50875	1.85494e-11	3.60839e-10	Down
ENSMUSG00000032177	Pde4a	730	732	713	331	357	243	382	441	5.40599	7.7784	7.24959	2.84105	3.04171	1.96579	3.60112	4.13851	-1.31163	1.85893e-11	3.60894e-10	Down
ENSMUSG00000053080	Zfta	310	343	339	93	147	112	132	134	2.49908	3.96771	3.75223	0.868961	1.36343	0.986316	1.35461	1.36891	-1.59351	1.94682e-11	3.77202e-10	Down
ENSMUSG00000031024	Denn2b	370	312	348	92	155	147	248	205	3.65543	4.42302	4.7205	1.05347	1.76184	1.58648	3.11897	2.56651	-1.46717	2.28614e-11	4.42062e-10	Down
ENSMUSG00000006611	Hfe	670	430	578	1406	1163	1868	975	972	10.6331	9.79223	12.5946	25.8625	21.2355	32.3849	19.6976	19.5481	1.34304	2.42536e-11	4.67218e-10	Up
ENSMUSG00000028583	Pdpn	60	46	46	143	144	169	149	157	1.87195	2.05934	1.97048	5.17103	5.16895	5.75981	5.91768	6.20719	1.52243	2.42585e-11	4.67218e-10	Up
ENSMUSG00000030737	Slco2b1	334	241	252	86	142	98	119	174	3.17792	3.29034	3.29207	0.948406	1.55447	1.0186	1.44134	2.09797	-1.4068	2.65045e-11	5.09464e-10	Down
ENSMUSG00000049804	Armcx4	157	183	115	477	403	438	353	339	1.11307	1.86167	1.11942	3.9196	3.28721	3.39217	3.18582	3.04563	1.45472	2.7546e-11	5.28438e-10	Up
ENSMUSG00000028599	Tnfrsf1b	143	87	101	291	264	249	144	146	2.12323	1.85357	2.05899	5.00787	4.50986	4.03869	2.72174	2.74705	1.2294	2.80456e-11	5.36959e-10	Up
ENSMUSG00000028978	Nos3	170	144	113	384	329	320	216	244	2.33231	2.83483	2.12857	6.10615	5.19314	4.79586	3.77236	4.24209	1.21373	2.81324e-11	5.37561e-10	Up
ENSMUSG00000026822	Lcn2	492	67	115	6875	5820	6034	4430	2992	10.6332	2.07779	3.41247	172.215	144.717	142.457	121.878	81.9433	4.88	3.2278e-11	6.15565e-10	Up
ENSMUSG00000032766	Gng11	267	284	256	94	119	73	111	94	16.47	25.1378	21.6817	6.72061	8.44551	4.91908	8.71621	7.34789	-1.58617	3.26353e-11	6.21159e-10	Down
ENSMUSG00000004791	Pgf	190	97	122	658	334	473	146	153	3.71026	2.718	3.27101	14.8928	7.50402	10.09	3.62932	3.78612	1.81003	3.50393e-11	6.6561e-10	Up
ENSMUSG00000030107	Usp18	30	39	26	273	176	115	160	121	0.609557	1.13706	0.725334	6.42917	4.11437	2.55253	4.13843	3.11553	2.48716	3.64226e-11	6.90535e-10	Up
ENSMUSG00000026896	Ifih1	92	111	143	878	489	393	330	266	0.638747	1.10584	1.36317	7.06537	3.90614	2.98066	2.91661	2.34032	2.24297	3.69275e-11	6.98744e-10	Up
ENSMUSG00000021408	Ripk1	168	130	119	283	307	319	214	203	1.14139	1.26734	1.11005	2.22848	2.39971	2.36752	1.8508	1.74772	1.06297	3.70942e-11	7.00532e-10	Up
ENSMUSG00000047867	Gimap6	508	385	423	1157	971	822	759	651	8.23739	8.95806	9.41755	21.7449	18.1152	14.5605	15.6672	13.377	1.10011	3.72224e-11	7.01588e-10	Up
ENSMUSG00000038733	Wdr26	2712	1796	1858	3554	3466	4009	2775	2863	18.5296	17.608	17.4298	28.1444	27.246	29.9221	24.1358	24.7885	0.741889	3.81162e-11	7.17043e-10	NoDiff
ENSMUSG00000055491	Pprc1	125	155	128	468	407	352	229	225	1.12764	2.00641	1.58541	4.89335	4.22428	3.46883	2.62978	2.57215	1.49629	3.99661e-11	7.50389e-10	Up
ENSMUSG00000042918	Mamstr	76	57	70	306	172	260	163	148	0.883401	0.950707	1.11716	4.12254	2.30023	3.30139	2.41188	2.18001	1.79808	4.04848e-11	7.58659e-10	Up
ENSMUSG00000057738	Sptan1	3318	3118	3073	1621	1945	1449	1709	1926	14.0044	18.8839	17.8083	7.92996	9.44509	6.68093	9.18235	10.3014	-1.00715	4.69321e-11	8.77784e-10	Down
ENSMUSG00000029381	Shroom3	405	373	346	818	777	1102	912	627	1.73314	2.29042	2.03295	4.05725	3.82559	5.15158	4.96818	3.40017	1.18648	4.77046e-11	8.90517e-10	Up
ENSMUSG00000061458	Nol10	131	98	108	349	247	405	147	170	2.4582	2.63876	2.78254	7.59051	5.33262	8.30197	3.51145	4.04248	1.50832	4.86007e-11	9.05502e-10	Up
ENSMUSG00000026824	Kcnj3	2161	1408	1165	850	810	716	928	1054	23.4908	21.9621	17.3876	10.7093	10.1304	8.50228	12.8414	14.519	-1.03297	5.02802e-11	9.35e-10	Down
ENSMUSG00000028859	Csf3r	37	27	36	130	125	106	114	69	0.581182	0.608557	0.776398	2.36675	2.25901	1.81885	2.27949	1.37345	1.78482	5.24112e-11	9.72764e-10	Up
ENSMUSG00000032802	Srxn1	653	363	307	2122	1060	1366	371	366	13.1269	10.4709	8.47341	49.4416	24.5161	29.997	9.4939	9.32357	1.76464	5.94666e-11	1.10161e-09	Up
ENSMUSG00000023942	Slc29a1	517	464	321	190	210	163	238	307	7.3124	9.41705	6.23371	3.11474	3.41732	2.51847	4.28518	5.50251	-1.27373	6.1549e-11	1.13801e-09	Down
ENSMUSG00000041057	Wdr43	510	327	367	837	715	796	550	494	6.05472	5.57056	5.98221	11.5172	9.76624	10.3232	8.31207	7.43197	0.91211	6.33467e-11	1.16902e-09	NoDiff
ENSMUSG00000028249	Sdcbp	1918	1206	1331	2627	2445	2658	1991	1847	15.7487	14.2093	15.0054	25.0009	23.0979	23.8414	20.8109	19.2184	0.746343	6.54198e-11	1.20499e-09	NoDiff
ENSMUSG00000041598	Cdc42ep4	312	147	233	600	582	543	287	314	4.85504	3.28233	4.97812	10.8215	10.4198	9.23033	5.68516	6.19185	1.27585	6.59053e-11	1.21163e-09	Up
ENSMUSG00000029163	Emilin1	186	146	164	386	338	365	307	382	2.13573	2.40555	2.58553	5.13713	4.46528	4.57832	4.4874	5.55841	1.06706	7.16674e-11	1.31508e-09	Up
ENSMUSG00000024913	Lrp5	776	664	557	335	404	317	469	572	4.51741	5.54655	4.45199	2.26033	2.70587	2.01589	3.47555	4.21965	-0.987035	7.41967e-11	1.35892e-09	NoDiff
ENSMUSG00000018449	Rpain	140	95	73	238	265	299	201	198	2.79255	2.71909	1.99925	5.50236	6.08158	6.51514	5.10378	5.00485	1.33447	7.86502e-11	1.43777e-09	Up
ENSMUSG00000043122	A530016L24Rik	643	459	565	304	300	312	434	456	11.7205	12.0054	14.1402	6.42258	6.29152	6.21256	10.0705	10.5331	-0.930045	8.15575e-11	1.48812e-09	NoDiff
ENSMUSG00000031584	Gsr	297	213	221	475	486	441	300	329	6.1135	6.2913	6.24593	11.3325	11.5098	9.91634	7.86099	8.58187	0.880072	8.39627e-11	1.52913e-09	NoDiff
ENSMUSG00000024486	Hbegf	224	176	255	1025	500	979	363	314	2.62687	2.96163	4.10584	13.932	6.74618	12.5416	5.41901	4.66631	1.85778	8.9448e-11	1.62598e-09	Up
ENSMUSG00000026925	Inpp5e	320	247	237	133	140	110	150	156	4.21772	4.67145	4.28892	2.03179	2.12302	1.5838	2.51676	2.60559	-1.13236	9.62778e-11	1.74381e-09	Down
ENSMUSG00000057596	Trim30d	51	35	44	513	168	190	151	105	0.769326	0.757593	0.911307	8.96927	2.91573	3.13093	2.89961	2.00716	2.69267	9.62897e-11	1.74381e-09	Up
ENSMUSG00000027540	Ptpn1	263	227	181	473	459	454	406	384	2.69459	3.33726	2.54617	5.6169	5.41062	5.08127	5.29524	4.98564	0.982542	9.91952e-11	1.79309e-09	NoDiff
ENSMUSG00000027340	Slc23a2	291	293	243	809	831	553	443	434	2.07476	2.99758	2.37878	6.68533	6.8167	4.30705	4.0207	3.92119	1.32726	9.98945e-11	1.80237e-09	Up
ENSMUSG00000032712	Resf1	906	454	377	1860	1396	1525	866	931	5.33389	3.8353	3.0474	12.6919	9.45581	9.80766	6.49018	6.94574	1.45105	1.01456e-10	1.82714e-09	Up
ENSMUSG00000045414	Dipk2a	727	591	738	362	349	354	299	306	10.4336	12.1707	14.5421	6.02154	5.76266	5.54987	5.46253	5.56512	-1.02743	1.01783e-10	1.82964e-09	Down
ENSMUSG00000032232	Cgnl1	498	535	562	225	262	204	307	358	3.59906	5.54806	5.57658	1.8847	2.1785	1.61053	2.82436	3.27865	-1.30347	1.11815e-10	2.00626e-09	Down
ENSMUSG00000071659	Hnrnpul2	1734	1268	1262	941	960	987	908	941	13.8293	14.511	13.8191	8.69838	8.80883	8.59897	9.21846	9.51026	-0.621346	1.19616e-10	2.14227e-09	NoDiff
ENSMUSG00000028869	Gnl2	708	489	454	1005	940	1047	760	711	10.8975	10.8002	9.59452	17.9292	16.6464	17.6044	14.8913	13.8681	0.807059	1.26444e-10	2.26038e-09	NoDiff
ENSMUSG00000075408	Smim41	23	10	17	90	73	84	28	38	0.662858	0.413543	0.672688	3.00631	2.42054	2.64455	1.02724	1.38781	2.2578	1.26852e-10	2.26352e-09	Up
ENSMUSG00000027510	Rbm38	613	555	552	251	276	157	265	298	12.1123	15.7357	14.9754	5.7483	6.27441	3.3888	6.66554	7.46167	-1.40974	1.28687e-10	2.29205e-09	Down
ENSMUSG00000001156	Mxd1	190	129	93	406	375	310	161	214	1.52303	1.48379	1.02355	3.77207	3.45847	2.71454	1.64287	2.17381	1.36455	1.29484e-10	2.30202e-09	Up
ENSMUSG00000052102	Gnpda1	298	261	233	128	129	131	150	132	3.91864	4.92478	4.20675	1.95087	1.95167	1.88178	2.51092	2.19961	-1.09925	1.36139e-10	2.4159e-09	Down
ENSMUSG00000007041	Clic1	360	268	322	690	617	611	466	435	11.3441	12.1179	13.9314	25.2008	22.3691	21.0323	18.6928	17.3703	0.946483	1.38659e-10	2.45468e-09	NoDiff
ENSMUSG00000033685	Ucp2	917	591	620	1505	1419	2246	1723	1946	7.43792	6.87855	6.90471	14.1487	13.2423	19.9008	17.7906	20.0022	1.23169	1.38935e-10	2.45468e-09	Up
ENSMUSG00000047407	Tgif1	60	35	57	177	154	152	71	63	0.604681	0.506139	0.788717	2.06751	1.78564	1.67339	0.910869	0.804578	1.60732	1.39082e-10	2.45468e-09	Up
ENSMUSG00000036181	H1f2	1225	787	811	2517	1821	3509	1812	1640	44.5152	41.0369	40.4637	106.012	76.1342	139.295	83.8211	75.5213	1.42952	1.46969e-10	2.58916e-09	Up
ENSMUSG00000030614	Tmem126b	730	455	506	241	325	304	276	294	8.73055	7.80832	8.30885	3.34068	4.47198	3.97166	4.20195	4.45573	-1.01057	1.48485e-10	2.61113e-09	Down
ENSMUSG00000028121	Bcar3	81	65	52	188	176	167	131	125	0.819378	0.943496	0.722228	2.20423	2.04837	1.84542	1.68691	1.60237	1.36468	1.49891e-10	2.63109e-09	Up
ENSMUSG00000014353	Tmem87b	608	388	456	994	855	922	682	686	4.10563	3.75955	4.22779	7.77968	6.64263	6.80122	5.86251	5.87021	0.879415	1.53008e-10	2.68096e-09	NoDiff
ENSMUSG00000038028	Tigar	968	742	989	424	506	392	502	566	15.0013	16.5	21.0437	7.61585	9.02197	6.63619	9.9033	11.1153	-1.10844	1.54233e-10	2.69755e-09	Down
ENSMUSG00000021814	Anxa7	1376	1012	930	2166	1832	2351	1650	1442	13.0202	13.7406	12.0824	23.755	19.9444	24.3013	19.8749	17.2908	0.881713	1.56304e-10	2.72832e-09	NoDiff
ENSMUSG00000014846	Tppp3	104	176	159	24	40	29	34	45	3.19028	7.74703	6.69675	0.853307	1.41173	0.971791	1.32769	1.74929	-2.36628	1.56555e-10	2.72832e-09	Down
ENSMUSG00000037523	Mavs	1239	996	1051	623	698	720	763	703	20.9977	24.2208	24.4554	12.2374	13.6099	13.3295	16.4607	15.0977	-0.758198	1.72069e-10	2.99332e-09	NoDiff
ENSMUSG00000026475	Rgs16	9	6	7	141	46	67	26	20	0.218127	0.208663	0.232936	3.96082	1.28269	1.77387	0.802164	0.614257	3.48117	1.92619e-10	3.34481e-09	Up
ENSMUSG00000036863	Syde2	612	319	413	165	81	160	182	213	6.03261	4.51203	5.58953	1.88511	0.918621	1.72287	2.28375	2.66064	-1.76036	2.0275e-10	3.51446e-09	Down
ENSMUSG00000076431	Sox4	269	340	169	58	87	74	59	47	3.18025	5.76786	2.74326	0.794759	1.18338	0.955696	0.887939	0.704141	-1.91646	2.04261e-10	3.53433e-09	Down
ENSMUSG00000033083	Tbc1d4	2107	1889	1403	779	550	919	921	957	15.5606	20.018	14.2263	6.66805	4.67329	7.41408	8.65854	8.95627	-1.32761	2.09272e-10	3.61459e-09	Down
ENSMUSG00000044067	Gpr22	1942	896	1129	632	544	583	562	666	23.891	15.8169	19.07	9.01158	7.69983	7.83489	8.80124	10.3827	-1.19622	2.15252e-10	3.71129e-09	Down
ENSMUSG00000050105	Fam110d	120	50	44	223	391	249	266	193	5.33542	3.18995	2.68603	11.4919	20.0014	12.0939	15.0554	10.8742	2.00093	2.20391e-10	3.79315e-09	Up
ENSMUSG00000027219	Slc28a2	432	461	333	182	181	129	180	193	5.81976	8.91148	6.15939	2.84179	2.80542	1.89841	3.08686	3.29482	-1.39767	2.2574e-10	3.87833e-09	Down
ENSMUSG00000019966	Kitl	1664	1361	1237	920	828	910	506	611	15.9584	18.7293	16.2884	10.2264	9.13617	9.5336	6.17745	7.42558	-0.745741	2.45624e-10	4.21028e-09	NoDiff
ENSMUSG00000048070	Pirt	371	286	172	665	689	708	418	301	5.00751	5.53913	3.18748	10.4032	10.6995	10.439	7.18203	5.14834	1.26948	2.45929e-10	4.21028e-09	Up
ENSMUSG00000069763	Tmem100	507	448	612	1713	1286	2957	759	874	16.2655	20.6237	26.9578	63.6967	47.4678	103.631	30.9974	35.5324	1.83653	2.55036e-10	4.35851e-09	Up
ENSMUSG00000021282	Eif5	2858	2228	2629	4265	4887	4543	3561	3406	23.7561	26.5739	30.0037	41.0895	46.7361	41.2511	37.6797	35.8765	0.753591	2.78304e-10	4.7478e-09	NoDiff
ENSMUSG00000032020	Ubash3b	33	28	20	122	107	88	33	27	0.255355	0.310896	0.212487	1.09418	0.952602	0.743862	0.325063	0.264757	1.91008	3.05699e-10	5.20599e-09	Up
ENSMUSG00000003617	Cp	2417	1509	1501	3108	3011	3318	2594	2275	14.3233	12.8317	12.2129	21.3475	20.5293	21.4794	19.5686	17.0845	0.754975	3.23481e-10	5.49918e-09	NoDiff
ENSMUSG00000034055	Phka1	1607	907	1029	2846	2124	2492	1445	1646	14.5549	11.7876	12.7962	29.8763	22.1332	24.6558	16.6603	18.8919	1.03783	3.48053e-10	5.90656e-09	Up
ENSMUSG00000033295	Ptprf	76	82	89	278	209	260	148	141	0.470961	0.729142	0.757239	1.99671	1.4901	1.76005	1.1675	1.10724	1.50919	3.70129e-10	6.27023e-09	Up
ENSMUSG00000034751	Mast4	462	351	400	971	783	767	588	492	0.808315	0.881198	0.960883	1.96905	1.57615	1.46593	1.3096	1.09083	0.989509	3.88475e-10	6.56955e-09	NoDiff
ENSMUSG00000000182	Fgf23	0	0	0	56	24	85	23	12	0	0	0	2.02837	0.862916	2.90174	0.914978	0.475219	8.15365	3.97265e-10	6.70652e-09	Up
ENSMUSG00000032350	Gclc	337	234	203	503	561	477	368	322	5.07279	5.05429	4.19551	8.77574	9.71577	7.84359	7.0516	6.14223	0.94262	4.16008e-10	7.01074e-09	NoDiff
ENSMUSG00000026360	Rgs2	861	767	732	2890	1480	3111	831	679	13.4571	17.2017	15.7084	52.3536	26.6139	53.1165	16.5338	13.4485	1.59396	4.23755e-10	7.12049e-09	Up
ENSMUSG00000032340	Neo1	1166	1021	968	656	665	586	772	760	7.58366	9.52869	8.64425	4.94519	4.97621	4.16349	6.39175	6.26393	-0.799689	4.23987e-10	7.12049e-09	NoDiff
ENSMUSG00000065954	Tacc1	1191	821	931	1511	1752	1670	1694	1692	5.66412	5.60262	6.07914	8.32884	9.58633	8.67595	10.2555	10.197	0.684325	4.24752e-10	7.12102e-09	NoDiff
ENSMUSG00000038296	Galnt18	150	77	102	234	325	294	263	325	3.30226	2.43242	3.08313	5.97083	8.23191	7.07045	7.37053	9.06685	1.32837	4.27765e-10	7.15917e-09	Up
ENSMUSG00000037348	Paqr7	258	161	214	60	95	47	137	132	3.43407	3.07498	3.91089	0.925635	1.45482	0.683387	2.32131	2.22647	-1.70961	4.29678e-10	7.17881e-09	Down
ENSMUSG00000005802	Slc30a4	289	210	230	658	520	471	327	393	2.98852	3.11605	3.26556	7.88648	6.1867	5.32058	4.30456	5.14996	1.11764	4.38877e-10	7.31989e-09	Up
ENSMUSG00000022508	Bcl6	281	189	154	393	555	568	461	416	2.37755	2.29462	1.78902	3.85402	5.40272	5.24989	4.96531	4.46035	1.23357	4.54904e-10	7.5742e-09	Up
ENSMUSG00000020611	Gna13	566	469	417	1225	900	978	663	656	4.99702	5.94148	5.05478	12.5352	9.14186	9.4322	7.45128	7.33925	1.03316	4.6282e-10	7.69279e-09	Up
ENSMUSG00000027933	Ints3	589	392	422	268	284	243	241	271	5.88158	5.61684	5.78579	3.10179	3.26283	2.65072	3.0635	3.42926	-0.874176	4.82431e-10	8.00506e-09	NoDiff
ENSMUSG00000033174	Mgll	1955	1627	1275	486	786	837	798	1088	21.8292	26.0678	19.5466	6.28963	10.0974	10.2093	11.3427	15.3947	-1.269	4.94024e-10	8.18344e-09	Down
ENSMUSG00000055923	Aasdh	338	282	269	151	137	164	132	146	2.21794	2.65528	2.42358	1.14844	1.03431	1.17559	1.10263	1.21406	-1.0437	4.98341e-10	8.24088e-09	Down
ENSMUSG00000071042	Rasgrp3	312	378	379	109	155	142	159	174	3.02858	5.26506	5.05121	1.22634	1.73107	1.50575	1.96474	2.14036	-1.5028	5.31181e-10	8.769e-09	Down
ENSMUSG00000039917	Rhbdd2	161	113	108	256	278	329	186	182	1.21143	1.22005	1.11575	2.2326	2.40665	2.70425	1.78159	1.73539	1.12001	5.7034e-10	9.39947e-09	Up
ENSMUSG00000045092	S1pr1	2017	909	1254	3374	2825	3438	2263	2326	37.5382	24.275	32.0433	72.7799	60.4899	69.8961	53.6136	54.8567	1.17976	5.85722e-10	9.63662e-09	Up
ENSMUSG00000002428	Hltf	404	320	308	156	202	188	272	204	3.86145	4.38881	4.04196	1.7282	2.22136	1.96294	3.30949	2.47088	-0.984889	5.90068e-10	9.6917e-09	NoDiff
ENSMUSG00000027238	Frmd5	1684	1509	2781	554	778	382	489	439	12.6509	16.2666	28.6849	4.8238	6.72446	3.1349	4.6764	4.17925	-1.9128	5.92051e-10	9.70784e-09	Down
ENSMUSG00000040296	Ddx58	188	169	185	1091	558	468	519	397	1.5117	1.94994	2.04245	10.1679	5.16226	4.11087	5.31249	4.04531	1.89194	6.42287e-10	1.05138e-08	Up
ENSMUSG00000031309	Rps6ka3	751	680	655	1382	1518	1189	994	845	5.11575	6.6467	6.12608	10.9113	11.897	8.84771	8.61943	7.29423	0.893478	6.83009e-10	1.11616e-08	NoDiff
ENSMUSG00000067931	Zfp948	140	108	126	259	282	340	155	126	2.99262	3.31264	3.69799	6.41686	6.93538	7.9393	4.21772	3.41309	1.16642	7.13647e-10	1.16426e-08	Up
ENSMUSG00000019838	Slc16a10	532	357	458	211	247	252	270	268	4.09984	3.94776	4.8461	1.88468	2.19003	2.12146	2.64876	2.61724	-0.987975	7.19813e-10	1.17235e-08	NoDiff
ENSMUSG00000015659	Serac1	173	156	146	61	72	66	71	81	2.14317	2.77309	2.48334	0.875871	1.02622	0.893171	1.11968	1.2716	-1.32964	7.2311e-10	1.17575e-08	Down
ENSMUSG00000047547	Cltb	913	578	643	1189	1261	1163	949	894	10.6321	9.65833	10.2809	16.0482	16.895	14.7947	14.0681	13.1928	0.707971	7.25658e-10	1.17713e-08	NoDiff
ENSMUSG00000020407	Upp1	58	54	59	412	147	281	145	114	1.67667	2.23996	2.34177	13.8043	4.88916	8.87371	5.33593	4.17616	2.2233	7.26386e-10	1.17713e-08	Up
ENSMUSG00000028957	Per3	860	643	417	305	260	254	286	271	5.07414	5.44381	3.3781	2.08575	1.76496	1.63711	2.14809	2.02622	-1.27096	7.49263e-10	1.21218e-08	Down
ENSMUSG00000012640	Zfp715	412	397	355	132	209	178	192	204	4.56257	6.30856	5.39774	1.69428	2.66291	2.15333	2.70667	2.86283	-1.24828	7.79195e-10	1.25851e-08	Down
ENSMUSG00000001627	Ifrd1	805	477	515	1412	1071	1663	929	749	7.79011	6.62359	6.84269	15.8373	11.9244	17.58	11.4442	9.18507	1.16591	7.87648e-10	1.27005e-08	Up
ENSMUSG00000063077	Kif1b	3345	2925	2753	1748	2030	1543	1692	1761	10.6477	13.3601	12.0319	6.44909	7.43449	5.36541	6.85616	7.10346	-0.836878	8.16213e-10	1.31393e-08	NoDiff
ENSMUSG00000020846	Rflnb	540	565	407	152	255	138	277	288	8.71639	13.0864	9.02005	2.84371	4.73566	2.43333	5.69174	5.89099	-1.55638	8.20315e-10	1.31834e-08	Down
ENSMUSG00000029328	Hnrnpdl	1741	1294	1460	2344	2508	2392	2034	1981	20.4847	21.847	23.586	31.9659	33.9512	30.7448	30.4652	29.5371	0.621769	8.25362e-10	1.32426e-08	NoDiff
ENSMUSG00000003420	Fcgrt	1227	868	939	597	632	699	663	778	33.0909	33.5901	34.7698	18.6611	19.6101	20.5931	22.7615	26.5887	-0.714353	9.03329e-10	1.44697e-08	NoDiff
ENSMUSG00000023947	Nfkbie	10	10	8	62	68	48	64	38	0.18617	0.267139	0.20449	1.33783	1.45652	0.976182	1.51675	0.896492	2.59935	9.35216e-10	1.49558e-08	Up
ENSMUSG00000032724	Abtb2	426	338	337	213	173	198	184	155	4.00355	4.55806	4.34848	2.32014	1.87059	2.03273	2.20129	1.84595	-0.979383	9.69218e-10	1.5474e-08	NoDiff
ENSMUSG00000022389	Tef	3760	2817	2876	1704	2103	1422	2190	2124	27.0942	29.1274	28.4544	14.2317	17.4351	11.1935	20.0888	19.3953	-0.918683	9.95296e-10	1.58643e-08	NoDiff
ENSMUSG00000000276	Dgke	433	435	434	217	216	225	336	325	2.9267	4.21898	4.02765	1.7	1.67974	1.66132	2.89103	2.78373	-1.07115	1.0249e-09	1.62948e-08	Down
ENSMUSG00000024810	Il33	60	75	59	226	177	324	127	86	1.17856	2.11392	1.5912	5.14527	4.00011	6.95225	3.17561	2.14068	1.81585	1.02567e-09	1.62948e-08	Up
ENSMUSG00000039496	Cdnf	561	365	386	214	240	266	249	252	10.2226	9.54372	9.65731	4.5197	5.0316	5.29491	5.7759	5.81903	-0.918092	1.07525e-09	1.70547e-08	NoDiff
ENSMUSG00000071036	Gm10309	2	1	1	39	55	42	25	21	0.0565474	0.0405705	0.0388199	1.27805	1.78913	1.29721	0.899799	0.752411	5.02937	1.09164e-09	1.726e-08	Up
ENSMUSG00000095440	Fignl2	42	37	24	131	117	104	82	76	0.533601	0.674523	0.41865	1.92903	1.71022	1.44338	1.32619	1.22359	1.71427	1.09175e-09	1.726e-08	Up
ENSMUSG00000042659	Arrdc4	192	135	114	481	323	345	209	117	2.69479	2.71885	2.19685	7.8247	5.21583	5.28959	3.73416	2.08095	1.33604	1.13373e-09	1.78945e-08	Up
ENSMUSG00000024431	Nr3c1	1353	1223	956	702	674	676	720	781	9.98177	12.9468	9.68366	6.00269	5.72094	5.44799	6.76184	7.30153	-0.851811	1.13789e-09	1.7931e-08	NoDiff
ENSMUSG00000049907	Rasl11b	399	280	448	150	63	69	132	132	10.4668	10.5397	16.1359	4.56071	1.90143	1.97729	4.40798	4.38803	-2.06903	1.16526e-09	1.83325e-08	Down
ENSMUSG00000046062	Ppp1r15b	660	478	428	912	1000	858	569	660	6.68835	6.95072	5.95512	10.712	11.6593	9.49821	7.34023	8.47562	0.767989	1.19891e-09	1.88313e-08	NoDiff
ENSMUSG00000022637	Cblb	571	303	274	1048	764	1183	449	507	3.09015	2.35295	2.03594	6.5736	4.75701	6.99371	3.09323	3.477	1.3627	1.20507e-09	1.88976e-08	Up
ENSMUSG00000002228	Ppm1j	200	146	167	418	326	383	219	212	6.25014	6.54697	7.16553	15.1403	11.7213	13.0749	8.71218	8.39554	1.07326	1.21101e-09	1.89601e-08	Up
ENSMUSG00000022285	Ywhaz	1772	1205	1415	2345	2471	2316	1848	1849	24.3935	23.8027	26.7448	37.4156	39.1364	34.828	32.3844	32.2553	0.639145	1.21746e-09	1.90304e-08	NoDiff
ENSMUSG00000046351	Zfp322a	369	275	286	164	183	146	154	186	3.33996	3.5717	3.55429	1.72051	1.90574	1.4436	1.77443	2.13344	-0.978878	1.2366e-09	1.92986e-08	NoDiff
ENSMUSG00000018986	Slfn3	24	21	22	170	106	76	63	57	0.398866	0.500798	0.502007	3.27464	2.02684	1.37978	1.33284	1.20045	2.32622	1.24121e-09	1.93393e-08	Up
ENSMUSG00000014592	Camta1	2543	1939	1771	4110	3702	5687	2532	2344	9.89428	10.8254	9.4608	18.5344	16.5719	24.1713	12.5408	11.5571	1.05179	1.2572e-09	1.95571e-08	Up
ENSMUSG00000078486	Perm1	5334	4561	5683	2665	2658	1727	2511	2738	77.513	95.1062	113.389	44.8867	44.44	27.4153	46.4505	50.4206	-1.2281	1.27648e-09	1.98252e-08	Down
ENSMUSG00000048376	F2r	478	318	369	666	726	665	596	517	8.12268	7.754	8.60933	13.1173	14.194	12.3445	12.8926	11.1331	0.761798	1.28274e-09	1.98906e-08	NoDiff
ENSMUSG00000024498	Tcerg1	418	321	397	734	702	770	575	521	2.85424	3.14519	3.722	5.80911	5.51504	5.74361	4.9981	4.50822	0.885584	1.31246e-09	2.03191e-08	NoDiff
ENSMUSG00000030157	Clec2d	765	453	477	1265	975	1262	667	529	35.7518	30.3782	30.6074	68.5214	52.425	64.4281	39.6812	31.3289	1.00762	1.41756e-09	2.19112e-08	Up
ENSMUSG00000033287	Kctd17	86	93	83	211	243	215	166	135	1.91863	2.97717	2.54239	5.456	6.23729	5.23975	4.71437	3.81662	1.26916	1.42342e-09	2.19564e-08	Up
ENSMUSG00000020122	Egfr	95	65	114	258	326	243	243	223	0.475493	0.466833	0.783425	1.49672	1.87731	1.32864	1.54828	1.41442	1.51383	1.42501e-09	2.19564e-08	Up
ENSMUSG00000020400	Tnip1	362	273	307	1193	705	707	643	480	5.79863	6.2749	6.75191	22.1491	12.9928	12.3713	13.1114	9.74341	1.40599	1.43647e-09	2.2098e-08	Up
ENSMUSG00000020605	Hs1bp3	192	130	159	47	56	76	86	71	3.62325	3.52021	4.11971	1.028	1.21586	1.56672	2.06594	1.69789	-1.48872	1.47856e-09	2.27094e-08	Down
ENSMUSG00000030339	Ltbr	254	174	177	471	561	365	341	311	6.1168	6.01267	5.85242	13.1465	15.5436	9.60203	10.4536	9.49083	1.1513	1.52913e-09	2.3449e-08	Up
ENSMUSG00000038463	Olfml2b	103	96	75	208	233	211	105	121	1.88657	2.5231	1.88612	4.41569	4.9101	4.22181	2.44821	2.8085	1.18154	1.54117e-09	2.35964e-08	Up
ENSMUSG00000075705	Msrb1	1775	923	1232	2431	2656	3289	2420	2382	79.9862	59.6823	76.2253	126.97	137.703	161.905	138.821	136.023	1.05078	1.54571e-09	2.36287e-08	Up
ENSMUSG00000045667	Smtnl2	156	140	139	57	66	49	79	86	2.31807	2.98509	2.83589	0.981695	1.12835	0.795387	1.49435	1.6194	-1.41495	1.60036e-09	2.44257e-08	Down
ENSMUSG00000029798	Herc6	70	69	76	713	294	214	245	182	0.427057	0.604038	0.63661	5.0417	2.06363	1.4262	1.90273	1.40706	2.42772	1.69604e-09	2.58453e-08	Up
ENSMUSG00000022205	Sub1	1046	583	565	1369	1503	1906	1228	1015	15.0882	12.067	11.1899	22.888	24.9437	30.0336	22.5489	18.5534	1.09078	1.7137e-09	2.60735e-08	Up
ENSMUSG00000030516	Tjp1	1740	1492	1356	1013	833	862	841	954	12.6282	15.5377	13.5121	8.52117	6.95557	6.83404	7.76979	8.77389	-0.82872	1.84362e-09	2.80063e-08	NoDiff
ENSMUSG00000028713	Cyp4b1	533	353	321	193	175	230	319	200	13.3932	12.728	11.0748	5.62101	5.05934	6.31343	10.204	6.36856	-1.05884	1.88753e-09	2.86285e-08	Down
ENSMUSG00000069874	Irgm2	517	393	702	1475	1515	1407	1510	1003	7.94258	8.66345	14.8074	26.2641	26.7782	23.6126	29.5305	19.5265	1.35617	1.91251e-09	2.89622e-08	Up
ENSMUSG00000005686	Ampd3	688	540	624	1261	1077	1141	1071	1048	6.93121	7.80623	8.63131	14.7243	12.4834	12.557	13.7351	13.3793	0.839371	1.93382e-09	2.92393e-08	NoDiff
ENSMUSG00000048285	Frmd6	506	400	522	231	205	258	267	244	4.48757	5.09035	6.35628	2.3745	2.09176	2.49954	3.01436	2.74223	-1.11845	2.01794e-09	3.04637e-08	Down
ENSMUSG00000026858	Miga2	702	660	774	366	390	344	402	466	6.36831	8.59128	9.6405	3.84828	4.07051	3.40898	4.64232	5.35705	-1.04676	2.09458e-09	3.15715e-08	Down
ENSMUSG00000003746	Man1a	922	705	663	1257	1257	1185	809	826	5.41796	5.94458	5.34922	8.56129	8.49841	7.60681	6.05168	6.15089	0.631218	2.51336e-09	3.78251e-08	NoDiff
ENSMUSG00000032656	Marchf3	55	38	38	110	137	127	77	62	0.519128	0.514663	0.492456	1.20338	1.48775	1.30947	0.925178	0.741578	1.4553	2.57018e-09	3.86203e-08	Up
ENSMUSG00000020183	Cpm	171	93	127	282	286	295	187	202	1.62538	1.26844	1.65743	3.10676	3.12769	3.0631	2.26268	2.43312	1.09253	2.62453e-09	3.93761e-08	Up
ENSMUSG00000074656	Eif2s2	1781	1176	1206	2119	2183	2257	1627	1543	14.9464	14.1614	13.896	20.6111	21.0777	20.6911	17.3813	16.4093	0.604709	2.65388e-09	3.9755e-08	NoDiff
ENSMUSG00000001946	Esam	1267	714	668	1840	1655	1718	1364	1493	25.0522	20.2579	18.135	42.1683	37.65	37.1084	34.3326	37.4095	0.947176	2.83706e-09	4.24335e-08	NoDiff
ENSMUSG00000032280	Tle3	182	115	125	294	298	273	281	194	0.885382	0.802758	0.834913	1.6577	1.66791	1.45078	1.74016	1.19595	0.983228	2.86552e-09	4.27932e-08	NoDiff
ENSMUSG00000042408	Zmym6	271	215	198	91	93	127	96	142	1.99723	2.27365	2.00353	0.777317	0.788566	1.02245	0.900641	1.32617	-1.20042	2.96057e-09	4.41448e-08	Down
ENSMUSG00000035873	Pawr	42	26	24	96	112	94	87	56	1.36443	1.212	1.0705	3.6147	4.18617	3.33587	3.59786	2.30538	1.66518	3.0064e-09	4.47198e-08	Up
ENSMUSG00000026439	Rbbp5	400	291	307	118	194	154	135	146	5.76985	6.02317	6.08016	1.97281	3.21961	2.42664	2.47891	2.66877	-1.16371	3.00835e-09	4.47198e-08	Down
ENSMUSG00000054321	Taf4b	76	49	66	221	193	146	97	127	0.836735	0.774101	0.997677	2.82011	2.44472	1.75593	1.35947	1.77187	1.49201	3.02983e-09	4.49703e-08	Up
ENSMUSG00000024785	Rcl1	79	53	60	140	173	183	100	88	2.37079	2.28228	2.47223	4.86959	5.97322	5.99923	3.82022	3.34658	1.30948	3.20567e-09	4.75075e-08	Up
ENSMUSG00000038366	Lasp1	404	466	342	149	198	110	169	195	3.52614	5.83622	4.09841	1.50731	1.98829	1.04879	1.87771	2.15678	-1.49811	3.40622e-09	5.03293e-08	Down
ENSMUSG00000098188	Sowahc	77	58	48	163	272	157	84	104	0.973904	1.05264	0.833563	2.38953	3.95814	2.16922	1.35247	1.66691	1.63379	3.40644e-09	5.03293e-08	Up
ENSMUSG00000032231	Anxa2	694	614	658	356	334	229	238	314	10.5446	13.3865	13.7268	6.26933	5.8387	3.8009	4.60333	6.04581	-1.17606	3.765e-09	5.55423e-08	Down
ENSMUSG00000025823	Pdia4	359	335	323	179	180	186	255	197	8.48323	11.359	10.4795	4.90252	4.8937	4.80131	7.67061	5.89911	-0.978242	3.8437e-09	5.66173e-08	NoDiff
ENSMUSG00000040339	Fam102b	367	352	341	138	194	111	196	277	3.64868	5.02158	4.65475	1.59019	2.21906	1.20551	2.48055	3.48982	-1.34388	3.89099e-09	5.7227e-08	Down
ENSMUSG00000018476	Kdm6b	196	302	190	1395	699	710	354	361	1.59779	3.53262	2.12661	13.1806	6.55597	6.32267	3.67357	3.72926	1.92717	3.93455e-09	5.77802e-08	Up
ENSMUSG00000035208	Slfn8	26	25	31	228	115	96	105	49	0.360281	0.49709	0.589795	3.66186	1.83342	1.45318	1.85217	0.860433	2.34215	4.0672e-09	5.9638e-08	Up
ENSMUSG00000058594	Fbh1	1296	918	1039	648	634	749	750	803	14.3634	14.599	15.8103	8.32388	8.08422	9.06803	10.5812	11.2777	-0.741373	4.08618e-09	5.98259e-08	NoDiff
ENSMUSG00000029322	Plac8	3	0	4	62	47	30	22	23	0.106826	0	0.195563	2.55885	1.92553	1.16696	0.99724	1.03785	4.25847	4.23115e-09	6.18551e-08	Up
ENSMUSG00000030353	Tead4	48	44	25	164	118	125	55	41	0.756271	0.994755	0.540814	2.99488	2.13902	2.15142	1.10312	0.818602	1.74243	4.41681e-09	6.44722e-08	Up
ENSMUSG00000011114	Tbrg1	322	215	217	464	439	494	363	342	4.67926	4.48319	4.32965	7.81517	7.33978	7.84202	6.71507	6.29797	0.837358	4.55971e-09	6.64581e-08	NoDiff
ENSMUSG00000075273	Ttc30b	411	297	298	118	149	195	273	335	8.51264	8.82686	8.47443	2.83272	3.55064	4.41201	7.19793	8.79266	-1.18286	4.72084e-09	6.87035e-08	Down
ENSMUSG00000037447	Arid5a	174	182	49	994	1172	1213	560	462	0.786591	1.18059	0.304136	5.20817	6.09572	5.99018	3.22263	2.64664	3.00676	4.88465e-09	7.09809e-08	Up
ENSMUSG00000023087	Noct	1111	553	767	2290	1582	1778	899	1244	5.90929	4.2206	5.6013	14.1174	9.68112	10.3308	6.08701	8.38484	1.18272	4.90015e-09	7.10997e-08	Up
ENSMUSG00000001774	Chordc1	987	871	713	460	529	540	407	432	7.46224	9.44925	7.40139	4.03096	4.60156	4.4599	3.91714	4.13893	-0.819142	5.05068e-09	7.31745e-08	NoDiff
ENSMUSG00000024948	Map4k2	746	552	663	204	347	150	351	367	6.35555	6.74809	7.75532	2.01439	3.40127	1.396	3.80666	3.96217	-1.55845	5.06311e-09	7.32454e-08	Down
ENSMUSG00000047180	Neurl3	48	43	36	417	108	225	153	66	0.845839	1.08728	0.871005	8.51689	2.18961	4.3312	3.4321	1.47382	2.50483	5.09481e-09	7.34973e-08	Up
ENSMUSG00000020275	Rel	216	207	186	648	528	393	374	394	1.64007	2.25531	1.93907	5.70274	4.61254	3.25973	3.61496	3.79104	1.28972	5.09567e-09	7.34973e-08	Up
ENSMUSG00000026342	Slc35f5	2590	1709	1854	1243	1375	1462	1260	1243	49.6698	47.0286	48.8174	27.6289	30.3384	30.6281	30.76	30.2076	-0.646772	5.112e-09	7.36235e-08	NoDiff
ENSMUSG00000041530	Ago1	361	333	309	189	179	168	195	197	2.52028	3.3359	2.96191	1.52933	1.43778	1.28124	1.733	1.74285	-0.979386	5.29124e-09	7.6092e-08	NoDiff
ENSMUSG00000043668	Tox3	41	35	40	121	113	200	59	59	0.692563	0.848342	0.927699	2.36897	2.1961	3.6905	1.26867	1.26293	1.82917	5.4199e-09	7.78268e-08	Up
ENSMUSG00000056515	Rab31	181	124	169	340	414	316	299	291	2.69097	2.64533	3.44976	5.8588	7.08155	5.13212	5.6588	5.48247	1.1062	5.47714e-09	7.85327e-08	Up
ENSMUSG00000028874	Fgr	5	2	8	63	58	35	40	32	0.0733741	0.0421143	0.161189	1.07155	0.97926	0.561074	0.747232	0.59508	3.30883	5.4907e-09	7.8611e-08	Up
ENSMUSG00000025085	Ablim1	14535	10213	8826	19288	17974	22019	13569	14495	68.9574	69.5259	57.4912	106.06	98.1088	114.115	81.9476	87.1439	0.77256	5.51889e-09	7.88982e-08	NoDiff
ENSMUSG00000028164	Manba	334	302	280	167	158	168	163	166	2.71612	3.524	3.12631	1.57405	1.47828	1.49242	1.68738	1.71066	-0.967287	6.11606e-09	8.73067e-08	NoDiff
ENSMUSG00000040010	Slc7a5	63	33	37	152	142	111	109	100	0.963159	0.723934	0.77666	2.6934	2.49772	1.85379	2.12132	1.93736	1.56597	6.1972e-09	8.83352e-08	Up
ENSMUSG00000009681	Bcr	154	151	131	1067	811	2926	306	293	1.06581	1.49956	1.24481	8.55901	6.45771	22.1215	2.6959	2.56969	3.38164	6.27351e-09	8.91665e-08	Up
ENSMUSG00000002748	Baz1b	1586	1477	1283	909	940	882	660	742	6.57851	8.79087	7.30672	4.37006	4.4859	3.99643	3.4849	3.90015	-0.746164	6.2739e-09	8.91665e-08	NoDiff
ENSMUSG00000029659	Medag	142	113	98	257	275	228	139	166	2.03484	2.32352	1.92814	4.26848	4.53389	3.56907	2.53559	3.01441	1.04502	6.42813e-09	9.12249e-08	Up
ENSMUSG00000020541	Tom1l1	397	267	267	139	166	183	191	209	2.9043	2.80279	2.68185	1.1786	1.3972	1.46245	1.77872	1.93754	-0.985407	6.43783e-09	9.12292e-08	NoDiff
ENSMUSG00000027583	Zbtb46	293	334	255	143	118	96	116	121	1.95226	3.19333	2.33282	1.10435	0.904585	0.698748	0.983899	1.02166	-1.39089	6.47076e-09	9.15621e-08	Down
ENSMUSG00000008475	Arpc5	634	477	519	1043	899	933	646	652	15.7912	17.0479	17.7486	30.1098	25.7621	25.3855	20.4824	20.5791	0.75489	6.5012e-09	9.18591e-08	NoDiff
ENSMUSG00000024247	Pkdcc	230	235	296	89	100	114	133	156	4.80768	7.0486	8.49515	2.15624	2.40494	2.60311	3.53901	4.13224	-1.42724	6.54163e-09	9.2296e-08	Down
ENSMUSG00000026073	Il1r2	14	0	7	137	103	43	30	34	0.415956	0	0.285554	4.71779	3.5209	1.39562	1.13465	1.28012	3.76731	7.03051e-09	9.90496e-08	Up
ENSMUSG00000035629	Rubcn	495	501	448	272	211	241	254	306	3.75247	5.44975	4.66296	2.3899	1.84031	1.99576	2.45114	2.93959	-1.07742	7.18582e-09	1.01091e-07	Down
ENSMUSG00000016520	Lnx2	283	189	213	398	438	414	257	288	3.5205	3.37371	3.63806	5.73853	6.26888	5.62598	4.06981	4.54008	0.809829	7.28683e-09	1.02308e-07	NoDiff
ENSMUSG00000019326	Aoc3	204	171	178	64	84	37	95	169	2.5026	3.01013	2.99815	0.909998	1.1856	0.495841	1.48357	2.62725	-1.65503	7.2934e-09	1.02308e-07	Down
ENSMUSG00000024335	Brd2	1170	975	933	2191	1818	1710	1236	1153	8.47507	10.1342	9.2792	18.395	15.1513	13.5311	11.3972	10.5838	0.826446	7.3452e-09	1.02886e-07	NoDiff
ENSMUSG00000006641	Slc5a6	201	164	164	80	93	69	148	139	2.85504	3.34262	3.19839	1.31706	1.51983	1.07064	2.67609	2.50198	-1.1974	7.38189e-09	1.03251e-07	Down
ENSMUSG00000020923	Ubtf	1035	993	727	397	474	545	648	619	8.95496	12.3282	8.63634	3.98119	4.71845	5.15109	7.13709	6.78683	-1.03386	7.45779e-09	1.04162e-07	Down
ENSMUSG00000032377	Plscr4	306	221	241	47	115	97	102	117	4.83197	5.00752	5.22506	0.8602	2.08929	1.67322	2.05034	2.34122	-1.63677	7.55689e-09	1.05395e-07	Down
ENSMUSG00000037119	Fam91a1	296	240	215	438	521	445	323	406	2.53205	2.94591	2.52517	4.34264	5.12761	4.15834	3.51727	4.40108	0.837772	7.86355e-09	1.09514e-07	NoDiff
ENSMUSG00000025647	Shisa5	448	345	373	1113	728	803	685	734	7.70294	8.51187	8.8056	22.1806	14.4015	15.0825	14.9931	15.9929	1.11822	7.95839e-09	1.10676e-07	Up
ENSMUSG00000052776	Oas1a	43	36	23	331	130	118	93	78	1.29317	1.55352	0.949698	11.5375	4.49807	3.87657	3.56034	2.97258	2.46071	8.09929e-09	1.12475e-07	Up
ENSMUSG00000071715	Ncf4	23	7	5	74	84	60	46	41	0.645467	0.281885	0.192658	2.407	2.71221	1.8394	1.64334	1.45808	2.6362	8.1917e-09	1.13595e-07	Up
ENSMUSG00000028995	Fam126a	846	652	624	479	422	423	441	389	4.74041	5.24228	4.80067	3.11086	2.72054	2.5892	3.14562	2.76216	-0.741482	8.24243e-09	1.14136e-07	NoDiff
ENSMUSG00000027660	Skil	369	356	334	805	632	811	336	402	2.15785	2.98725	2.68171	5.45619	4.25215	5.18077	2.50124	2.97902	1.00755	8.32191e-09	1.15072e-07	Up
ENSMUSG00000056537	Rlim	688	545	383	1278	993	1176	729	756	4.37388	4.97167	3.3431	9.41691	7.26315	8.16705	5.89968	6.0905	1.04307	8.34243e-09	1.15192e-07	Up
ENSMUSG00000047714	Ppp1r2	2600	1678	1722	3169	3086	3483	2398	2398	33.1961	30.7421	30.1869	46.896	45.3323	48.5788	38.975	38.7986	0.650624	8.37692e-09	1.15504e-07	NoDiff
ENSMUSG00000017715	Pgs1	181	136	123	387	297	297	171	199	1.924	2.0744	1.79516	4.76799	3.63228	3.44875	2.3139	2.6806	1.10146	8.76482e-09	1.20681e-07	Up
ENSMUSG00000037339	Fam53a	308	303	261	569	561	561	406	380	1.91575	2.70432	2.22895	4.10204	4.01466	3.8118	3.21467	2.99519	0.878041	9.01804e-09	1.23992e-07	NoDiff
ENSMUSG00000018405	Mrm1	244	162	257	50	93	34	71	85	4.8229	4.59474	6.97466	1.14548	2.11494	0.734136	1.78648	2.12907	-1.98396	9.09241e-09	1.24837e-07	Down
ENSMUSG00000025150	Cbr2	173	131	203	46	72	59	136	136	7.39048	8.03017	11.9068	2.27763	3.5388	2.75333	7.39585	7.36238	-1.60375	9.21907e-09	1.26398e-07	Down
ENSMUSG00000036534	Slc38a7	234	217	169	99	100	94	167	99	3.20106	4.25956	3.17421	1.56968	1.57389	1.4047	2.90815	1.71619	-1.15117	9.50866e-09	1.30184e-07	Down
ENSMUSG00000040033	Stat2	207	232	302	840	777	569	484	556	1.98019	3.18457	3.96656	9.31352	8.55173	5.94603	5.89391	6.74005	1.45536	9.79761e-09	1.33951e-07	Up
ENSMUSG00000049339	Retreg2	319	237	195	122	131	130	133	166	6.02992	6.42831	5.06089	2.67288	2.84898	2.68438	3.20033	3.97632	-1.0253	9.97278e-09	1.36154e-07	Down
ENSMUSG00000030560	Ctsc	674	544	644	344	356	386	380	402	6.57856	7.61898	8.63035	3.8916	3.99777	4.11564	4.72147	4.97221	-0.853559	1.00191e-08	1.36594e-07	NoDiff
ENSMUSG00000051335	Gfod1	884	597	843	1636	1464	2196	932	1207	6.9524	6.73727	9.10294	14.913	13.2471	18.8666	9.33085	12.0294	1.12045	1.06282e-08	1.44696e-07	Up
ENSMUSG00000047798	Cd300lf	8	0	5	102	65	31	19	30	0.0880774	0	0.0755816	1.30159	0.823351	0.372834	0.266287	0.418551	3.91995	1.10265e-08	1.49907e-07	Up
ENSMUSG00000050919	Zfp366	385	230	259	72	151	77	113	127	3.4198	2.93154	3.15873	0.741262	1.54317	0.747155	1.27774	1.42954	-1.5945	1.10894e-08	1.50553e-07	Down
ENSMUSG00000024210	Ip6k3	129	50	143	550	730	275	444	491	3.12248	1.73663	4.75246	15.4302	20.3297	7.27148	13.6809	15.0607	2.20979	1.1201e-08	1.51855e-07	Up
ENSMUSG00000054814	Usp46	502	396	412	244	269	281	299	312	3.62936	4.10817	4.08973	2.04463	2.23756	2.21928	2.75182	2.85847	-0.790363	1.19748e-08	1.62119e-07	NoDiff
ENSMUSG00000101389	Ms4a4a	109	41	89	243	218	288	168	188	7.39124	3.98935	8.28615	19.0984	17.0077	21.3335	14.5018	16.1548	1.6076	1.20911e-08	1.63465e-07	Up
ENSMUSG00000042079	Hnrnpf	998	818	810	1423	1397	1378	1169	1073	18.5676	21.8376	20.691	30.6852	29.9033	28.0062	27.6861	25.2975	0.60831	1.21365e-08	1.63852e-07	NoDiff
ENSMUSG00000024978	Gpam	6369	5938	3514	2004	2369	2893	3234	3436	54.1793	72.4819	41.0427	19.7587	23.1859	26.8838	35.0207	37.0398	-1.18611	1.28192e-08	1.72828e-07	Down
ENSMUSG00000032264	Zw10	389	281	278	181	185	187	194	213	5.7622	5.97272	5.65399	3.10754	3.15288	3.02594	3.65816	3.99826	-0.835811	1.29308e-08	1.74091e-07	NoDiff
ENSMUSG00000023852	Chd1	354	318	313	580	591	634	345	328	2.30109	2.9661	2.79349	4.36976	4.41993	4.50194	2.85478	2.70183	0.798525	1.33021e-08	1.78841e-07	NoDiff
ENSMUSG00000040364	Sec1	3	1	5	55	25	66	20	36	0.0688528	0.0329327	0.157559	1.46306	0.660143	1.65472	0.584323	1.04702	3.95537	1.34161e-08	1.80125e-07	Up
ENSMUSG00000030137	Tuba8	1612	1067	1915	721	713	551	892	842	40.3811	38.3535	65.8648	20.9337	20.5494	15.078	28.4446	26.7287	-1.29038	1.38643e-08	1.85885e-07	Down
ENSMUSG00000031871	Cdh5	2354	2055	1664	5542	3557	4231	2263	2531	31.75	39.772	30.8151	86.637	55.1975	62.3391	38.8548	43.2596	1.07165	1.43237e-08	1.9178e-07	Up
ENSMUSG00000078763	Slfn1	11	4	9	84	72	35	12	21	0.334537	0.174558	0.375808	2.96094	2.51931	1.16278	0.464574	0.809326	2.94698	1.44161e-08	1.92751e-07	Up
ENSMUSG00000022246	Rai14	182	84	79	303	276	303	124	137	1.21926	0.807478	0.726646	2.3527	2.12731	2.21741	1.05747	1.16305	1.33692	1.46393e-08	1.95466e-07	Up
ENSMUSG00000022126	Acod1	0	0	0	204	53	50	24	9	0	0	0	5.11009	1.31787	1.18045	0.660287	0.246487	9.06004	1.46816e-08	1.95762e-07	Up
ENSMUSG00000021072	Tmx1	1853	1157	1056	2807	2284	2475	2230	2038	31.8413	28.5283	24.9144	55.9057	45.1553	46.459	48.7801	44.3784	0.858729	1.48168e-08	1.97293e-07	NoDiff
ENSMUSG00000008035	Mid1ip1	1670	871	1031	2666	2080	2370	1613	1254	44.4879	33.2944	37.71	82.3161	63.7509	68.9689	54.6994	42.3327	0.962979	1.57767e-08	2.09787e-07	NoDiff
ENSMUSG00000030956	Fam53b	259	204	273	96	110	54	121	139	2.1245	2.40112	3.07461	0.912697	1.03812	0.483871	1.26347	1.44485	-1.58152	1.58564e-08	2.10558e-07	Down
ENSMUSG00000034570	Inpp5j	327	245	282	130	136	72	120	163	3.64046	3.91383	4.31052	1.67746	1.74199	0.87563	1.70064	2.29958	-1.40507	1.58892e-08	2.10706e-07	Down
ENSMUSG00000031785	Adgrg1	757	553	540	1059	1272	964	1064	1227	7.91615	8.29794	7.75324	12.8355	15.3039	11.0122	14.1639	16.2598	0.772968	1.61612e-08	2.14019e-07	NoDiff
ENSMUSG00000048621	Gm6377	14	4	9	44	76	55	50	26	0.283951	0.116413	0.250628	1.03435	1.77348	1.21859	1.29095	0.668254	2.65486	1.62002e-08	2.14244e-07	Up
ENSMUSG00000068245	Phf11d	110	106	108	953	319	322	358	283	1.38634	1.91695	1.86884	13.921	4.62558	4.43316	5.74359	4.51978	2.22636	1.72874e-08	2.28311e-07	Up
ENSMUSG00000024404	Riok3	1796	1241	1210	2131	2227	2104	1694	1885	9.28697	9.20804	8.59063	12.7717	13.2491	11.8848	11.1507	12.3519	0.552284	1.74113e-08	2.29635e-07	NoDiff
ENSMUSG00000004455	Ppp1cc	1552	1011	1096	1842	1944	1862	1259	1179	25.6954	24.0183	24.9141	35.347	37.0303	33.6762	26.5346	24.736	0.573575	1.78248e-08	2.3477e-07	NoDiff
ENSMUSG00000029675	Eln	447	277	353	77	182	128	160	269	3.12915	2.78245	3.39286	0.624754	1.46585	0.978834	1.42581	2.3863	-1.53882	1.78616e-08	2.34936e-07	Down
ENSMUSG00000018481	Appbp2	717	491	493	926	948	876	718	708	6.28901	6.17977	5.9372	9.41398	9.56685	8.39357	8.01697	7.86954	0.63893	1.8192e-08	2.38958e-07	NoDiff
ENSMUSG00000005800	Mmp8	11	3	16	160	110	42	28	36	0.257145	0.100632	0.513543	4.33515	2.95853	1.07254	0.833233	1.06645	3.31547	1.82289e-08	2.39119e-07	Up
ENSMUSG00000040624	Plekhg1	313	207	198	839	576	455	413	425	1.97217	1.87153	1.71292	6.12718	4.17561	3.13177	3.31263	3.39345	1.33752	1.84553e-08	2.41762e-07	Up
ENSMUSG00000068079	Tcf15	122	90	57	17	31	14	34	32	7.05718	7.47035	4.52708	1.13977	2.06315	0.884665	2.50365	2.34571	-2.16393	1.86337e-08	2.4377e-07	Down
ENSMUSG00000024927	Rela	318	329	228	629	590	627	494	391	5.86818	8.71163	5.77674	13.4532	12.5264	12.6393	11.6045	9.14336	1.00227	1.88026e-08	2.45649e-07	Up
ENSMUSG00000075602	Ly6a	2499	1349	1837	4004	3321	3599	3514	3105	117.565	91.0646	118.656	218.325	179.753	184.957	210.443	185.108	0.899466	1.8852e-08	2.45746e-07	NoDiff
ENSMUSG00000038235	F11r	680	484	485	967	876	887	766	664	14.4755	14.7842	14.1755	23.859	21.455	20.6267	20.7576	17.9121	0.671172	1.88607e-08	2.45746e-07	NoDiff
ENSMUSG00000046470	Sox18	314	258	158	15	79	47	60	64	10.9878	12.9548	7.59121	0.608377	3.18058	1.79663	2.67274	2.83802	-2.43449	1.91772e-08	2.49535e-07	Down
ENSMUSG00000027983	Cyp2u1	184	168	197	76	90	77	79	82	1.98984	2.60698	2.92508	0.952605	1.1198	0.909642	1.08755	1.12374	-1.26089	1.98026e-08	2.57328e-07	Down
ENSMUSG00000025511	Tspan4	269	219	181	424	447	391	474	389	5.86286	6.84902	5.41636	10.7108	11.2089	9.30922	13.151	10.7438	0.85424	2.02751e-08	2.62931e-07	NoDiff
ENSMUSG00000049988	Lrrc25	11	12	11	62	59	50	88	41	0.305825	0.478728	0.419899	1.99789	1.88725	1.51855	3.11448	1.4445	2.25587	2.0288e-08	2.62931e-07	Up
ENSMUSG00000037126	Psd	48	36	29	110	146	97	79	56	0.356347	0.383496	0.295598	0.946505	1.24704	0.786652	0.746588	0.526832	1.58591	2.03722e-08	2.6367e-07	Up
ENSMUSG00000079614	Seh1l	500	408	354	693	709	772	556	563	6.87804	8.05345	6.68605	11.0491	11.2212	11.6009	9.73626	9.81422	0.721406	2.10109e-08	2.71575e-07	NoDiff
ENSMUSG00000017309	Cd300lg	1369	1195	1098	564	829	551	1513	1531	28.3548	35.5155	31.2246	13.5394	19.7549	12.4668	39.8918	40.1838	-0.989563	2.10526e-08	2.71752e-07	NoDiff
ENSMUSG00000073490	Ifi207	385	121	266	897	708	728	639	558	6.3779	2.87627	6.05021	17.223	13.4942	13.1743	13.4754	11.714	1.57703	2.13838e-08	2.75539e-07	Up
ENSMUSG00000038806	Sde2	288	230	197	467	411	477	299	334	4.70365	5.39011	4.41754	8.84013	7.72293	8.51021	6.21637	6.91261	0.862592	2.14027e-08	2.75539e-07	NoDiff
ENSMUSG00000025784	Clec3b	265	308	287	122	144	127	173	224	15.1437	25.2559	22.5185	8.08062	9.46772	7.92809	12.585	16.2213	-1.22699	2.28861e-08	2.94246e-07	Down
ENSMUSG00000023886	Smoc2	869	657	599	1087	1222	1103	868	1162	7.08712	7.68852	6.70731	10.2749	11.4662	9.82664	9.0114	12.0091	0.623688	2.30033e-08	2.95361e-07	NoDiff
ENSMUSG00000027004	Frzb	63	45	40	152	111	168	63	94	1.1033	1.13082	0.961803	3.0853	2.23653	3.21398	1.40449	2.0861	1.49013	2.34513e-08	3.00715e-07	Up
ENSMUSG00000045427	Hnrnph2	1445	1035	1020	1905	1728	1966	1526	1436	18.7492	19.2701	18.1713	28.649	25.7962	27.8662	25.2053	23.6114	0.622046	2.35258e-08	3.01272e-07	NoDiff
ENSMUSG00000029624	Ptcd1	299	229	229	108	85	143	105	84	5.18189	5.69481	5.44909	2.1694	1.69486	2.70727	2.31648	1.8448	-1.23387	2.57669e-08	3.29538e-07	Down
ENSMUSG00000069045	Ddx3y	1805	1244	1384	2288	2316	2175	1613	1749	19.6813	19.4637	20.7198	28.9156	29.0545	25.9069	22.389	24.1669	0.554199	2.58932e-08	3.30718e-07	NoDiff
ENSMUSG00000024370	Cdc23	475	389	374	225	240	271	281	280	2.83444	3.33082	3.0642	1.55616	1.64772	1.76654	2.13453	2.11731	-0.818105	2.65527e-08	3.38695e-07	NoDiff
ENSMUSG00000050910	Cdr2l	59	54	50	117	171	161	154	142	0.903957	1.18718	1.05181	2.07769	3.01432	2.69464	3.00358	2.757	1.38702	2.68198e-08	3.41654e-07	Up
ENSMUSG00000038007	Acer2	934	404	527	1322	1606	1224	1249	1397	7.39591	4.59043	5.72964	12.1332	14.6315	10.5878	12.5901	14.0183	1.1322	2.73401e-08	3.47572e-07	Up
ENSMUSG00000062980	Cped1	512	489	456	230	228	304	245	321	3.50582	4.80458	4.28702	1.82535	1.79619	2.27391	2.13554	2.78533	-1.01545	2.73561e-08	3.47572e-07	Down
ENSMUSG00000017428	Psmd11	1509	1062	1033	1901	1787	2000	1372	1309	13.4018	13.5339	12.5963	19.5683	18.2597	19.4036	15.5113	14.7321	0.60441	2.74668e-08	3.48381e-07	NoDiff
ENSMUSG00000048118	Arid4a	398	304	340	158	183	218	207	182	4.01819	4.40401	4.71301	1.84886	2.12567	2.40427	2.66036	2.32848	-0.967437	2.74914e-08	3.48381e-07	NoDiff
ENSMUSG00000043631	Ecm2	326	349	352	156	186	162	159	235	3.25534	5.0007	4.82606	1.80552	2.13692	1.76715	2.02115	2.97371	-1.12066	2.76657e-08	3.50132e-07	Down
ENSMUSG00000048234	Rnf149	102	56	73	173	183	178	135	119	2.03744	1.60509	2.00207	4.00525	4.20565	3.88405	3.43274	3.01221	1.15885	2.85207e-08	3.60482e-07	Up
ENSMUSG00000028101	Pias3	253	188	155	101	94	96	105	116	3.66061	3.90318	3.07919	1.69377	1.5648	1.51734	1.93395	2.12688	-1.08732	2.87421e-08	3.62809e-07	Down
ENSMUSG00000004100	Ppan	87	53	55	171	139	189	110	86	1.23175	1.07673	1.06915	2.80607	2.2642	2.92311	1.98252	1.54296	1.30884	2.88824e-08	3.64106e-07	Up
ENSMUSG00000021898	Asb14	1903	1298	1369	831	974	1088	1134	941	42.322	41.4218	41.8025	21.4204	24.9221	26.4323	32.1043	26.5198	-0.716071	3.00598e-08	3.78457e-07	NoDiff
ENSMUSG00000000078	Klf6	1123	818	914	1734	1611	2372	1056	1096	14.4982	15.1536	16.2014	25.9467	23.9291	33.4525	17.3548	17.9307	0.938207	3.02515e-08	3.80377e-07	NoDiff
ENSMUSG00000029465	Arpc3	479	321	420	729	711	778	486	490	9.83126	9.45379	11.8357	17.342	16.7896	17.4435	12.6979	12.7445	0.799047	3.04425e-08	3.82284e-07	NoDiff
ENSMUSG00000048065	Cyb5r2	116	180	127	48	30	44	74	44	2.37226	5.28207	3.56598	1.13774	0.705867	0.982961	1.92645	1.14028	-1.90023	3.15423e-08	3.95582e-07	Down
ENSMUSG00000047368	Abhd17b	265	149	162	360	377	376	286	282	5.30269	4.27823	4.45079	8.34934	8.67939	8.21898	7.28517	7.15077	0.907854	3.21101e-08	4.02184e-07	NoDiff
ENSMUSG00000005087	Cd44	113	132	145	389	357	293	269	192	0.945371	1.58462	1.66557	3.77201	3.43629	2.67776	2.86483	2.03553	1.31553	3.37211e-08	4.21818e-07	Up
ENSMUSG00000029752	Asns	36	34	20	95	91	110	64	34	0.746178	1.01122	0.56917	2.28225	2.17009	2.49065	1.68866	0.893042	1.65604	3.53488e-08	4.41609e-07	Up
ENSMUSG00000095115	Itpripl2	575	590	589	319	344	288	267	297	4.74815	6.99095	6.67796	3.05314	3.26823	2.59794	2.80667	3.10789	-0.972921	3.61022e-08	4.50442e-07	NoDiff
ENSMUSG00000000982	Ccl3	0	0	1	94	39	30	19	3	0	0	0.101611	8.06298	3.32071	2.42532	1.78997	0.281347	7.17943	3.61714e-08	4.50726e-07	Up
ENSMUSG00000058709	Egln2	556	396	362	779	779	689	681	681	11.2568	11.5043	10.0628	18.28	18.1457	15.2383	17.5513	17.4719	0.720604	3.72104e-08	4.63078e-07	NoDiff
ENSMUSG00000035104	Eva1a	29	23	31	143	90	87	34	26	0.586087	0.66699	0.860197	3.34965	2.09269	1.92072	0.874714	0.665872	1.87712	3.7336e-08	4.64047e-07	Up
ENSMUSG00000042680	Garem1	254	256	214	114	70	112	114	144	2.31012	3.34093	2.6723	1.20172	0.73248	1.11275	1.31986	1.65965	-1.3674	3.77939e-08	4.691e-07	Down
ENSMUSG00000020362	Cnot6	448	347	397	650	700	775	469	592	3.84215	4.27024	4.67475	6.46113	6.90703	7.26067	5.12025	6.43384	0.763785	3.78392e-08	4.691e-07	NoDiff
ENSMUSG00000028467	Gba2	285	250	269	132	158	135	218	227	3.60551	4.53826	4.67247	1.93551	2.29973	1.86567	3.51076	3.63916	-0.998289	3.81359e-08	4.72175e-07	NoDiff
ENSMUSG00000050947	Amigo1	352	315	342	190	190	171	135	129	3.60189	4.62515	4.80491	2.25341	2.23686	1.91145	1.75851	1.67275	-0.952382	3.82709e-08	4.73243e-07	NoDiff
ENSMUSG00000022443	Myh9	1019	1180	1029	3099	2159	2338	1195	1223	4.46828	7.42464	6.19517	15.7502	10.8922	11.1993	6.67047	6.79587	1.14273	3.93249e-08	4.85658e-07	Up
ENSMUSG00000058297	Spock2	617	295	476	114	217	193	266	311	6.32152	4.33697	6.696	1.35376	2.55796	2.1601	3.46929	4.03785	-1.45348	3.94646e-08	4.86481e-07	Down
ENSMUSG00000025764	Jade1	652	510	478	333	305	368	290	287	4.35246	4.88523	4.38114	2.5765	2.34253	2.68358	2.46438	2.42785	-0.766998	3.94918e-08	4.86481e-07	NoDiff
ENSMUSG00000025473	Adam8	27	15	13	100	86	56	35	35	0.330012	0.263078	0.218163	1.41666	1.20938	0.747711	0.544574	0.54211	2.10034	4.13839e-08	5.09142e-07	Up
ENSMUSG00000030474	Siglece	38	22	25	82	93	89	117	75	1.16505	0.967855	1.05238	2.91389	3.2805	2.98078	4.56635	2.9139	1.58343	4.14944e-08	5.09856e-07	Up
ENSMUSG00000058818	Pirb	174	73	105	274	269	313	302	247	2.20618	1.32814	1.8279	4.02663	3.92412	4.33527	4.87441	3.96865	1.25295	4.15513e-08	5.0991e-07	Up
ENSMUSG00000026604	Ptpn14	516	586	449	276	211	259	297	298	2.18083	3.55383	2.60549	1.35201	1.02601	1.19578	1.5979	1.59603	-1.14205	4.27269e-08	5.23674e-07	Down
ENSMUSG00000025209	Twnk	608	507	496	307	339	363	265	320	8.58878	10.2769	9.62014	5.0265	5.50966	5.60163	4.76537	5.72837	-0.745527	4.54534e-08	5.56388e-07	NoDiff
ENSMUSG00000019916	P4ha1	858	845	743	377	530	448	335	426	11.8228	16.7077	14.057	6.02107	8.40246	6.74358	5.87625	7.43867	-0.936344	4.56964e-08	5.58659e-07	NoDiff
ENSMUSG00000048756	Foxo3	3449	1894	1718	1268	1138	1324	1464	1570	25.8248	20.3494	17.662	11.0043	9.80356	10.8296	13.9543	14.8969	-0.944873	4.59159e-08	5.60636e-07	NoDiff
ENSMUSG00000032578	Cish	492	378	471	1360	1104	775	475	515	4.34505	4.79015	5.71114	13.9209	11.2175	7.47672	5.34006	5.76355	1.20102	4.85476e-08	5.92024e-07	Up
ENSMUSG00000022505	Emp2	721	642	613	414	416	429	445	510	4.72844	6.0415	5.51969	3.14689	3.13887	3.0734	3.71505	4.23844	-0.724874	4.86487e-08	5.92045e-07	NoDiff
ENSMUSG00000041235	Chd7	311	273	250	822	477	738	304	325	1.27885	1.61083	1.41147	3.91769	2.2567	3.31509	1.59131	1.69354	1.22126	4.86713e-08	5.92045e-07	Up
ENSMUSG00000019920	Lims1	2937	2473	2441	1566	1392	1851	1323	1408	32.4109	39.1597	36.9851	20.0299	17.6736	22.3138	18.5853	19.6899	-0.778348	4.89405e-08	5.94575e-07	NoDiff
ENSMUSG00000042417	Ccno	5	4	4	30	44	41	31	45	0.110937	0.127348	0.121854	0.771483	1.1232	0.993733	0.87557	1.26524	3.07915	4.95988e-08	6.0182e-07	Up
ENSMUSG00000032086	Bace1	481	355	348	643	646	632	505	551	4.29542	4.549	4.26689	6.65534	6.63728	6.16534	5.74083	6.23541	0.638787	5.01274e-08	6.07474e-07	NoDiff
ENSMUSG00000036098	Myrf	60	31	42	106	127	159	84	80	0.397259	0.294517	0.381806	0.813443	0.967438	1.15	0.707985	0.67122	1.51106	5.03003e-08	6.08809e-07	Up
ENSMUSG00000005949	Ctns	222	149	135	72	89	76	100	97	3.71127	3.57424	3.09867	1.39509	1.71182	1.38791	2.1281	2.05492	-1.14425	5.14341e-08	6.21757e-07	Down
ENSMUSG00000025212	Sfxn3	156	172	186	73	72	68	62	105	2.84355	4.49876	4.65502	1.54226	1.50996	1.35402	1.43864	2.42538	-1.36673	5.18091e-08	6.25512e-07	Down
ENSMUSG00000050244	Heatr1	210	140	162	314	324	313	213	165	1.52078	1.4548	1.61077	2.63557	2.69953	2.47611	1.96358	1.5142	0.834958	5.20424e-08	6.27548e-07	NoDiff
ENSMUSG00000023067	Cdkn1a	1295	315	864	5556	4434	4915	3065	3763	20.662	7.21174	18.9272	102.746	81.3945	85.6653	62.2523	76.0833	2.58552	5.22518e-08	6.2929e-07	Up
ENSMUSG00000032741	Tpcn1	421	326	339	176	230	221	235	307	2.82037	3.13379	3.11814	1.36658	1.77276	1.61732	2.00408	2.60625	-0.860277	5.77984e-08	6.95228e-07	NoDiff
ENSMUSG00000056204	Pgpep1	390	312	382	160	217	134	213	209	4.15654	4.77144	5.58988	1.97645	2.66087	1.5601	2.88981	2.82271	-1.16398	5.8141e-08	6.96908e-07	Down
ENSMUSG00000035342	Lzts2	622	544	594	370	323	282	383	352	9.77285	12.2647	12.8141	6.73801	5.83889	4.84016	7.66041	7.00852	-0.929837	5.81432e-08	6.96908e-07	NoDiff
ENSMUSG00000031939	Taf1d	175	137	101	307	290	269	170	157	1.10856	1.24529	0.878448	2.25403	2.11358	1.86146	1.37086	1.2603	1.0144	5.81535e-08	6.96908e-07	Up
ENSMUSG00000021025	Nfkbia	712	246	375	4102	1813	2351	1859	1426	25.0698	12.4289	18.129	167.404	73.4457	90.4281	83.3246	63.6274	2.63667	5.93696e-08	7.10605e-07	Up
ENSMUSG00000040322	Slc25a24	155	121	111	45	57	64	68	85	2.56099	2.86873	2.51809	0.861763	1.08355	1.15514	1.43024	1.77971	-1.28406	5.99843e-08	7.17078e-07	Down
ENSMUSG00000027309	Dnaaf9	1179	1053	941	681	534	655	456	557	6.27039	8.03594	6.87135	4.19785	3.26753	3.80541	3.08723	3.75395	-0.83368	6.15855e-08	7.35314e-07	NoDiff
ENSMUSG00000004451	Ralb	343	297	321	970	622	656	519	462	3.94407	4.90043	5.06789	12.9277	8.22883	8.24012	7.59697	6.73202	1.15309	6.19828e-08	7.39149e-07	Up
ENSMUSG00000056271	Lman1l	6	6	7	42	47	38	30	17	0.201859	0.289652	0.323346	1.63774	1.81925	1.39656	1.28482	0.724768	2.66627	6.36493e-08	7.58091e-07	Up
ENSMUSG00000027487	Cdk5rap1	336	168	205	113	109	107	111	139	5.54672	3.97955	4.64646	2.16209	2.07024	1.92957	2.33261	2.9078	-1.14167	6.37838e-08	7.58761e-07	Down
ENSMUSG00000021877	Arf4	1009	769	786	1288	1290	1312	955	974	15.8754	17.3615	16.9796	23.4881	23.3518	22.55	19.1275	19.4198	0.537673	6.46409e-08	7.67405e-07	NoDiff
ENSMUSG00000029822	Osbpl3	518	397	369	211	254	282	231	290	3.25516	3.57981	3.18376	1.53682	1.83643	1.93585	1.84789	2.30937	-0.843368	6.46685e-08	7.67405e-07	NoDiff
ENSMUSG00000041046	Ramp3	77	35	28	154	124	181	39	45	3.16307	2.06307	1.57924	7.33226	5.86053	8.12225	2.03941	2.34252	1.69983	6.55159e-08	7.76511e-07	Up
ENSMUSG00000048442	Smim5	112	91	130	32	28	7	64	73	3.8503	4.48896	6.13609	1.27505	1.10747	0.262878	2.80078	3.18019	-2.39668	7.21621e-08	8.54241e-07	Down
ENSMUSG00000019066	Rab3d	210	178	187	81	110	92	139	133	2.83714	3.45072	3.46877	1.26837	1.70983	1.35778	2.39056	2.27702	-1.0981	7.22844e-08	8.54647e-07	Down
ENSMUSG00000040987	Mill2	173	195	129	75	62	59	103	70	2.15732	3.48923	2.20866	1.084	0.889522	0.80371	1.63504	1.10616	-1.42216	7.37578e-08	8.71006e-07	Down
ENSMUSG00000031618	Nr3c2	318	278	246	117	175	134	197	170	2.78453	3.49299	2.95755	1.18743	1.76303	1.28177	2.1959	1.88637	-1.05595	7.4539e-08	8.79161e-07	Down
ENSMUSG00000023018	Smarcd1	313	279	256	157	147	102	194	177	4.40725	5.63709	4.9492	2.56225	2.38143	1.56893	3.47735	3.15827	-1.13491	7.85691e-08	9.25571e-07	Down
ENSMUSG00000020823	Sec14l1	976	800	922	462	600	395	516	658	7.71018	9.06843	10.0004	4.23015	5.45335	3.40872	5.18904	6.58709	-0.967671	7.89603e-08	9.29052e-07	NoDiff
ENSMUSG00000044231	Nhlrc1	160	83	138	51	42	45	71	73	3.95388	2.94313	4.68225	1.46074	1.19413	1.21477	2.23349	2.28602	-1.51722	8.00114e-08	9.4028e-07	Down
ENSMUSG00000027678	Ncoa3	799	596	613	460	467	429	443	515	5.73709	6.14071	6.04334	3.82826	3.85797	3.36498	4.04922	4.68603	-0.628636	8.14946e-08	9.56551e-07	NoDiff
ENSMUSG00000044086	Lmod3	603	817	990	272	390	292	674	667	15.4327	30.0036	34.7881	8.06847	11.4838	8.16368	21.9587	21.6323	-1.46131	8.26085e-08	9.68455e-07	Down
ENSMUSG00000054675	Tmem119	20	13	39	117	102	116	29	31	0.489752	0.45679	1.31124	3.32071	2.87372	3.10301	0.903997	0.961969	2.12462	8.32211e-08	9.74459e-07	Up
ENSMUSG00000038059	Smim3	266	119	84	439	411	465	387	256	2.20844	1.41768	0.957535	4.22442	3.92593	4.21732	4.09013	2.69337	1.48951	8.35901e-08	9.77601e-07	Up
ENSMUSG00000074652	Myh7b	582	934	971	300	323	145	421	423	4.9733	11.4524	11.3923	2.97127	3.17557	1.35353	4.57959	4.58052	-1.82374	8.53639e-08	9.97145e-07	Down
ENSMUSG00000022994	Adcy6	3182	2914	3008	1854	1385	1004	1367	1641	26.5974	34.9507	34.5214	17.9617	13.3195	9.16754	14.5456	17.3821	-1.17993	8.60185e-08	1.00358e-06	Down
ENSMUSG00000004319	Clcn3	956	696	636	479	510	532	553	535	3.17465	3.31646	2.89979	1.84363	1.94852	1.92988	2.33769	2.25136	-0.644752	8.69308e-08	1.01301e-06	NoDiff
ENSMUSG00000059108	Ifitm6	9	0	7	81	65	32	18	27	0.563756	0	0.60203	5.88075	4.68446	2.18967	1.4353	2.14321	3.45537	8.92542e-08	1.03884e-06	Up
ENSMUSG00000029229	Chic2	225	178	115	376	352	388	263	283	1.3082	1.48505	0.918041	2.53384	2.35468	2.46436	1.94657	2.08512	1.05745	9.29719e-08	1.08081e-06	Up
ENSMUSG00000025216	Lbx1	0	0	0	62	17	17	2	2	0	0	0	1.63997	0.446367	0.423813	0.058103	0.05784	7.38114	9.39023e-08	1.09032e-06	Up
ENSMUSG00000019122	Ccl9	367	241	230	499	482	628	530	518	6.83244	6.43805	5.87908	10.7674	10.3242	12.7717	12.5605	12.2206	0.893086	9.4177e-08	1.09221e-06	NoDiff
ENSMUSG00000022822	Abcc5	846	885	607	307	239	441	332	344	4.4901	6.73994	4.42329	1.88852	1.45942	2.55684	2.24309	2.31365	-1.32046	9.71715e-08	1.12559e-06	Down
ENSMUSG00000029552	Tes	50	30	29	109	102	95	50	47	0.414695	0.357032	0.330239	1.04781	0.973321	0.86072	0.5279	0.49398	1.44264	9.85316e-08	1.13998e-06	Up
ENSMUSG00000031207	Msn	2514	2204	2038	4515	3528	3953	2909	2774	22.525	28.336	25.0712	46.8874	36.3685	38.6906	33.1792	31.4962	0.757814	1.0541e-07	1.21811e-06	NoDiff
ENSMUSG00000031304	Il2rg	30	18	20	127	61	94	57	41	0.712469	0.613401	0.652149	3.49581	1.66676	2.43867	1.72323	1.2339	2.00845	1.06563e-07	1.22998e-06	Up
ENSMUSG00000015305	Sash1	666	434	521	998	1013	831	869	985	4.40648	4.12036	4.7329	7.65328	7.71125	6.00618	7.31914	8.25861	0.752948	1.072e-07	1.23585e-06	NoDiff
ENSMUSG00000018362	Kpna2	727	500	630	1020	1169	1005	616	708	14.3449	14.1566	17.0677	23.3271	26.5383	21.6624	15.4727	17.703	0.717025	1.09608e-07	1.26212e-06	NoDiff
ENSMUSG00000071324	Armc2	543	658	728	189	253	340	454	458	4.28242	7.44633	7.88301	1.72763	2.29566	2.92919	4.55793	4.57728	-1.4138	1.1114e-07	1.27825e-06	Down
ENSMUSG00000031503	Col4a2	2903	2457	2098	5920	5174	3835	3128	3875	24.8629	30.1952	24.6707	58.7659	50.9834	35.8798	34.1031	42.0562	0.936731	1.16286e-07	1.33585e-06	NoDiff
ENSMUSG00000033170	Card10	297	311	273	95	170	97	153	176	3.39995	5.10863	4.29093	1.26049	2.23905	1.21302	2.22962	2.55318	-1.37435	1.17581e-07	1.34912e-06	Down
ENSMUSG00000029860	Zyx	318	318	305	567	590	645	369	423	3.34453	4.79914	4.40433	6.91179	7.13934	7.4105	4.94035	5.6377	0.853594	1.18485e-07	1.35789e-06	NoDiff
ENSMUSG00000022863	Btg3	174	109	132	246	288	342	211	209	2.45736	2.20889	2.55956	4.02674	4.67961	5.27625	3.79337	3.74041	1.0215	1.19489e-07	1.36778e-06	Up
ENSMUSG00000010307	Tmem86a	176	154	139	70	86	61	103	91	5.28735	6.63855	5.7334	2.43738	2.9725	2.00186	3.93899	3.46433	-1.1833	1.21397e-07	1.38798e-06	Down
ENSMUSG00000020492	Ska2	158	104	126	42	68	44	59	69	2.73742	2.5855	2.99727	0.843397	1.35547	0.832753	1.30124	1.51491	-1.395	1.21833e-07	1.39133e-06	Down
ENSMUSG00000074733	Zfp950	359	297	270	139	144	198	76	112	1.91722	2.27594	1.97976	0.860382	0.884784	1.15511	0.51667	0.757963	-1.01166	1.28062e-07	1.46075e-06	Down
ENSMUSG00000037868	Egr2	2	6	3	40	27	62	26	16	0.033366	0.143632	0.0687174	0.773451	0.518245	1.12991	0.552166	0.338257	3.45652	1.2931e-07	1.47325e-06	Up
ENSMUSG00000041827	Oasl1	9	26	8	677	232	173	338	231	0.195629	0.810943	0.238754	17.056	5.80196	4.10786	9.35253	6.36289	4.53302	1.29854e-07	1.47708e-06	Up
ENSMUSG00000045917	Tmem268	220	155	212	99	86	96	134	117	3.13828	3.1727	4.15219	1.63683	1.41145	1.49596	2.43331	2.11499	-1.13151	1.2995e-07	1.47708e-06	Down
ENSMUSG00000026207	Speg	1715	2102	1969	1081	993	786	794	973	7.63059	13.42	12.0285	5.57466	5.08324	3.82028	4.49715	5.48605	-1.1191	1.30746e-07	1.48438e-06	Down
ENSMUSG00000000530	Acvrl1	373	348	333	173	225	159	259	257	4.95778	6.6372	6.07707	2.66516	3.44079	2.30863	4.38229	4.32877	-1.00096	1.32705e-07	1.50487e-06	Down
ENSMUSG00000025571	Tnrc6c	954	762	677	558	502	480	459	561	4.21094	4.82629	4.1029	2.85472	2.54936	2.31447	2.57909	3.13795	-0.697144	1.38203e-07	1.56538e-06	NoDiff
ENSMUSG00000038583	Pln	24673	16872	18602	13567	14722	15628	17804	16959	506.953	497.439	524.78	323.094	348.024	350.775	465.678	441.569	-0.511683	1.41395e-07	1.59968e-06	NoDiff
ENSMUSG00000062646	Ganc	358	260	252	168	174	179	212	193	2.23116	2.32513	2.15635	1.21354	1.24765	1.21865	1.68192	1.52425	-0.797703	1.48408e-07	1.67706e-06	NoDiff
ENSMUSG00000018217	Pmp22	732	443	510	1061	887	995	526	546	17.628	15.3081	16.8629	29.6146	24.576	26.1754	16.125	16.6624	0.757874	1.51263e-07	1.70734e-06	NoDiff
ENSMUSG00000021546	Hnrnpk	3814	2557	2835	5036	4751	4415	3977	4049	33.4382	32.1677	34.1261	51.1736	47.923	42.2836	44.3854	44.9844	0.570599	1.54721e-07	1.74434e-06	NoDiff
ENSMUSG00000031342	Gpm6b	243	187	255	438	449	481	354	412	2.45989	2.7163	3.54422	5.13904	5.22941	5.31905	4.56179	5.28518	0.921361	1.5521e-07	1.74783e-06	NoDiff
ENSMUSG00000032754	Slc8b1	154	97	130	57	58	50	35	70	2.52096	2.27847	2.92186	1.08148	1.09237	0.894117	0.729349	1.4521	-1.26692	1.6088e-07	1.80958e-06	Down
ENSMUSG00000078861	Zfp931	159	112	124	54	69	60	68	78	3.92063	3.96281	4.19809	1.5433	1.95751	1.61618	2.13447	2.43728	-1.17195	1.61468e-07	1.81408e-06	Down
ENSMUSG00000013698	Pea15a	695	721	601	325	433	370	322	319	10.2043	15.1901	12.1156	5.5307	7.31447	5.93442	6.01833	5.93528	-0.924495	1.63215e-07	1.8316e-06	NoDiff
ENSMUSG00000028795	Ccdc28b	131	89	101	48	44	45	62	73	3.66547	3.57335	3.88017	1.55668	1.41647	1.37547	2.20837	2.58841	-1.28655	1.64314e-07	1.84179e-06	Down
ENSMUSG00000033082	Clec1a	225	130	211	80	86	52	95	149	2.46235	2.04145	3.17046	1.01474	1.08284	0.621656	1.32347	2.06636	-1.43829	1.6705e-07	1.87031e-06	Down
ENSMUSG00000034574	Daam1	1353	1227	1439	693	797	465	550	618	9.47381	12.3282	13.8344	5.62418	6.4207	3.5568	4.90244	5.48363	-1.12765	1.68977e-07	1.8897e-06	Down
ENSMUSG00000035372	1810055G02Rik	34	42	31	88	142	120	91	114	0.81983	1.45319	1.02631	2.45938	3.9394	3.16086	2.79324	3.48339	1.62128	1.69827e-07	1.89702e-06	Up
ENSMUSG00000035678	Tnfsf9	2	3	3	32	36	28	19	9	0.0878896	0.189172	0.181009	1.62988	1.82015	1.34414	1.06288	0.501191	3.50697	1.70605e-07	1.90352e-06	Up
ENSMUSG00000024513	Mbd2	1301	865	934	1712	1531	1634	1303	1157	22.9471	21.8925	22.6188	34.9989	31.0688	31.4835	29.2562	25.8605	0.600923	1.71873e-07	1.91547e-06	NoDiff
ENSMUSG00000051351	Zfp46	650	540	363	1456	1032	995	1125	1002	7.06979	8.4278	5.4209	18.355	12.9143	11.8221	15.5764	13.8106	1.11402	1.72351e-07	1.91859e-06	Up
ENSMUSG00000002799	Jag2	447	388	336	176	226	248	206	219	3.63818	4.53143	3.7548	1.6603	2.11632	2.20499	2.13435	2.25878	-0.919828	1.72717e-07	1.92046e-06	NoDiff
ENSMUSG00000031605	Klhl2	388	198	262	482	663	580	429	528	2.37864	1.74176	2.20531	3.42486	4.67635	3.88422	3.34793	4.10188	0.98165	1.74244e-07	1.93523e-06	NoDiff
ENSMUSG00000033499	Larp4b	1500	1184	1279	881	949	755	891	834	10.0465	11.3789	11.7615	6.83906	7.31283	5.52393	7.59665	7.07849	-0.68679	1.74464e-07	1.93545e-06	NoDiff
ENSMUSG00000023092	Fhl1	2235	1558	1953	3046	3246	4022	2071	2121	34.114	34.1232	40.9288	53.887	57.0035	67.0621	40.24	41.025	0.777734	1.75099e-07	1.94028e-06	NoDiff
ENSMUSG00000044783	Hjurp	363	324	255	132	197	146	164	143	2.47006	3.16353	2.38239	1.04105	1.54228	1.08526	1.42058	1.23307	-1.05854	1.75849e-07	1.94637e-06	Down
ENSMUSG00000005672	Kit	35	38	23	125	91	339	58	71	0.222658	0.346882	0.200896	0.921679	0.666054	2.35586	0.469701	0.572377	2.45757	1.76354e-07	1.94974e-06	Up
ENSMUSG00000026495	Efcab2	2861	1968	1854	1609	1479	1377	1316	1396	39.0717	38.5653	34.7637	25.4683	23.2386	20.5427	22.8783	24.1592	-0.631298	1.81654e-07	2.00605e-06	NoDiff
ENSMUSG00000017747	Ghdc	169	148	105	55	60	68	63	69	3.55884	4.4721	3.03587	1.34241	1.45369	1.56427	1.68883	1.8413	-1.26802	1.8931e-07	2.08822e-06	Down
ENSMUSG00000059498	Fcgr3	268	183	211	349	565	498	411	382	8.7515	8.57484	9.46023	13.2091	21.2272	17.7646	17.0849	15.8075	1.02905	1.91298e-07	2.10776e-06	Up
ENSMUSG00000002831	Plin4	6904	4596	4987	10832	8041	10047	8190	9892	61.6346	58.875	61.1272	112.081	82.5907	97.9804	93.0744	111.908	0.760008	1.91933e-07	2.11235e-06	NoDiff
ENSMUSG00000018909	Arrb1	309	320	332	141	186	161	163	173	1.5675	2.32931	2.31238	0.829025	1.08558	0.892185	1.05259	1.11211	-1.07054	1.95847e-07	2.15299e-06	Down
ENSMUSG00000022906	Parp9	274	207	243	876	497	496	654	493	3.18816	3.45611	3.88211	11.8139	6.6534	6.30451	9.68703	7.26925	1.30509	1.97552e-07	2.16927e-06	Up
ENSMUSG00000061613	U2af1	360	292	307	583	521	558	407	416	7.85526	9.14257	9.19747	14.7444	13.0796	13.3006	11.3051	11.5028	0.724831	1.99683e-07	2.19019e-06	NoDiff
ENSMUSG00000040943	Tet2	288	273	208	464	474	508	392	351	0.967776	1.31635	0.95966	1.80717	1.83256	1.86477	1.67684	1.49466	0.840215	2.00377e-07	2.19533e-06	NoDiff
ENSMUSG00000005373	Mlxipl	463	454	443	204	295	217	238	202	4.73942	6.66849	6.22615	2.42032	3.47427	2.42652	3.1013	2.62029	-1.01312	2.01116e-07	2.20094e-06	Down
ENSMUSG00000060703	Cd302	236	97	147	349	366	363	380	339	9.88077	5.82744	8.45021	16.9357	17.6302	16.6022	20.2528	17.9859	1.13837	2.03403e-07	2.22346e-06	Up
ENSMUSG00000039117	Taf4	384	292	268	171	210	170	158	137	4.71078	5.1401	4.51406	2.4314	2.964	2.27819	2.46741	2.12978	-0.837523	2.05199e-07	2.24057e-06	NoDiff
ENSMUSG00000045658	Pid1	184	145	147	275	293	311	283	303	1.2764	1.44333	1.4001	2.21106	2.33848	2.35672	2.49907	2.66357	0.819223	2.06681e-07	2.25422e-06	NoDiff
ENSMUSG00000064225	Paqr9	1241	1029	839	708	593	619	684	724	8.40813	10.0039	7.80479	5.55981	4.62253	4.58139	5.89938	6.21611	-0.755979	2.07567e-07	2.26134e-06	NoDiff
ENSMUSG00000031442	Mcf2l	1849	1098	1032	546	871	582	910	1093	8.07283	6.87889	6.18643	2.763	4.37526	2.77582	5.0577	6.04731	-1.03285	2.08044e-07	2.264e-06	Down
ENSMUSG00000024742	Fen1	5	1	1	40	26	33	2	7	0.117029	0.0335854	0.0321362	1.08513	0.700154	0.843755	0.0595903	0.207622	3.80082	2.12451e-07	2.30936e-06	Up
ENSMUSG00000039713	Plekhg5	235	225	183	76	126	80	129	198	2.45338	3.3706	2.62313	0.919623	1.51344	0.912361	1.71439	2.61948	-1.26792	2.15372e-07	2.33849e-06	Down
ENSMUSG00000019992	Mtfr2	2	6	5	44	69	26	19	29	0.0529802	0.228067	0.181855	1.35094	2.10295	0.752378	0.640707	0.973497	3.30731	2.20145e-07	2.38765e-06	Up
ENSMUSG00000074305	Peak1	551	465	442	321	319	282	364	348	2.52899	3.0625	2.78541	1.70765	1.68455	1.41392	2.12676	2.02408	-0.73051	2.21222e-07	2.39665e-06	NoDiff
ENSMUSG00000014361	Mertk	188	115	185	70	71	70	78	115	2.45791	2.15741	3.32087	1.06073	1.06798	0.999736	1.29815	1.90528	-1.27554	2.21647e-07	2.39858e-06	Down
ENSMUSG00000063445	Nmral1	32	18	32	78	92	92	87	84	0.466215	0.376301	0.640115	1.31713	1.54213	1.46421	1.61353	1.55084	1.61176	2.24111e-07	2.42254e-06	Up
ENSMUSG00000002032	Tmem25	183	114	140	57	80	54	93	119	3.22978	2.88705	3.39251	1.16599	1.62446	1.04111	2.08943	2.66147	-1.25099	2.28853e-07	2.47105e-06	Down
ENSMUSG00000033540	Idua	387	325	327	182	226	213	204	219	5.2185	6.28847	6.05416	2.84449	3.50623	3.13757	3.50177	3.74224	-0.815251	2.32734e-07	2.51016e-06	NoDiff
ENSMUSG00000038074	Fkbp14	241	126	156	316	445	347	161	237	3.29284	2.47031	2.92651	5.00426	6.99538	5.1792	2.80029	4.10351	1.03991	2.33641e-07	2.51715e-06	Up
ENSMUSG00000034255	Arhgap27	299	170	194	58	114	44	213	244	2.64224	2.15564	2.35382	0.594056	1.15905	0.424749	2.39609	2.73239	-1.66531	2.3753e-07	2.55621e-06	Down
ENSMUSG00000020115	Tbk1	471	293	261	619	601	603	437	421	6.82875	6.09559	5.19556	10.4018	10.0252	9.55031	8.06538	7.73492	0.790378	2.38393e-07	2.56266e-06	NoDiff
ENSMUSG00000078515	Ddi2	826	857	666	1461	1816	3189	1173	1025	4.9016	7.29736	5.4263	10.0486	12.3985	20.6724	8.86091	7.70787	1.37681	2.43731e-07	2.61714e-06	Up
ENSMUSG00000036943	Rab8b	231	175	165	311	400	345	208	221	2.76677	3.00764	2.71342	4.31738	5.51211	4.51398	3.17137	3.35433	0.824917	2.5264e-07	2.70981e-06	NoDiff
ENSMUSG00000027342	Pcna	343	228	221	428	457	523	342	274	8.10177	7.72766	7.16721	11.7173	12.4194	13.4948	10.2834	8.20143	0.778968	2.65007e-07	2.83931e-06	NoDiff
ENSMUSG00000020773	Trim47	123	174	163	62	57	39	63	55	2.54944	5.17507	4.63873	1.48947	1.35929	0.883047	1.66228	1.44463	-1.65209	2.65615e-07	2.8427e-06	Down
ENSMUSG00000059714	Flot1	1578	1216	1120	2046	1895	2013	1756	1619	30.9212	34.1908	30.1327	46.4679	42.7224	43.0896	43.8022	40.2021	0.545473	2.68183e-07	2.86701e-06	NoDiff
ENSMUSG00000063229	Ldha	8031	6009	6639	9938	9922	10596	8096	7917	137.543	147.672	156.115	197.273	195.509	198.24	176.507	171.824	0.492478	2.68751e-07	2.86992e-06	NoDiff
ENSMUSG00000031904	Slc7a6	257	220	213	377	485	413	451	425	3.18797	3.9159	3.62771	5.42028	6.92182	5.59642	7.12164	6.68072	0.813215	2.73453e-07	2.91694e-06	NoDiff
ENSMUSG00000038193	Hand2	565	178	206	1140	936	719	507	475	13.6236	6.15874	6.81999	31.8602	25.9668	18.9388	15.5624	14.5141	1.57954	2.74965e-07	2.92984e-06	Up
ENSMUSG00000035004	Igsf6	47	22	34	81	129	112	88	110	1.225	0.822788	1.21671	2.44693	3.86834	3.18886	2.91973	3.63315	1.59517	2.78005e-07	2.95898e-06	Up
ENSMUSG00000057367	Birc2	623	415	445	1055	883	773	734	666	7.71116	7.37067	7.56247	15.135	12.5745	10.4518	11.5651	10.4462	0.818531	2.87813e-07	3.06002e-06	NoDiff
ENSMUSG00000036144	Meox2	234	205	139	36	96	47	97	99	5.62084	7.06588	4.58429	1.00227	2.6531	1.23328	2.96606	3.01352	-1.75979	2.90734e-07	3.0877e-06	Down
ENSMUSG00000003949	Hlf	760	477	460	344	285	352	451	481	6.44866	5.80766	5.35902	3.38309	2.78226	3.26271	4.87141	5.17194	-0.832531	2.92057e-07	3.09836e-06	NoDiff
ENSMUSG00000003032	Klf4	737	594	396	195	325	285	396	400	13.7027	15.8472	10.109	4.20217	6.95217	5.78847	9.37255	9.42438	-1.15748	2.93552e-07	3.11082e-06	Down
ENSMUSG00000024236	Svil	4148	4634	4707	2533	2741	2541	2394	2620	21.9741	35.2254	34.2365	15.5527	16.7063	14.7047	16.1443	17.5884	-0.88744	2.95744e-07	3.13063e-06	NoDiff
ENSMUSG00000054509	Parp4	539	447	389	734	797	1003	600	622	4.67635	5.56484	4.63382	7.38097	7.95562	9.50602	6.62662	6.83851	0.81633	3.01258e-07	3.18552e-06	NoDiff
ENSMUSG00000019951	Uhrf1bp1l	733	570	515	996	959	917	512	537	4.4995	5.02068	4.3405	7.08629	6.77293	6.14907	4.00086	4.17722	0.59961	3.08e-07	3.25327e-06	NoDiff
ENSMUSG00000037849	Ifi206	6	2	7	102	32	34	20	11	0.111373	0.0532704	0.178401	2.19446	0.683401	0.689424	0.472586	0.258746	3.43786	3.15595e-07	3.32977e-06	Up
ENSMUSG00000034855	Cxcl10	0	2	3	1408	53	268	379	57	0	0.0722414	0.103686	41.08	1.53498	7.36959	12.1448	1.81826	8.27663	3.15928e-07	3.32977e-06	Up
ENSMUSG00000027999	Pla2g12a	1019	580	658	1372	1177	1526	1154	1038	15.6887	12.8135	13.9095	24.4831	20.8491	25.6654	22.6174	20.2518	0.812566	3.32016e-07	3.49553e-06	NoDiff
ENSMUSG00000029263	Pigg	306	305	265	171	161	146	133	139	3.7933	5.42529	4.51039	2.45692	2.29625	1.9771	2.0988	2.18355	-0.953353	3.33276e-07	3.505e-06	NoDiff
ENSMUSG00000025958	Creb1	580	444	441	323	333	331	279	262	2.39263	2.6282	2.4978	1.54436	1.58048	1.49161	1.46512	1.36962	-0.632872	3.36192e-07	3.53183e-06	NoDiff
ENSMUSG00000027506	Tpd52	460	269	338	589	608	656	410	425	3.48295	2.9226	3.51381	5.16897	5.29652	5.42591	3.95181	4.07785	0.745836	3.40153e-07	3.56958e-06	NoDiff
ENSMUSG00000021495	Fam193b	575	519	449	320	291	337	252	263	2.82462	3.65836	3.02837	1.82197	1.64468	1.80843	1.57585	1.63719	-0.77398	3.41612e-07	3.58102e-06	NoDiff
ENSMUSG00000045193	Cirbp	584	264	408	825	831	868	1201	1051	12.7136	8.24684	12.1952	20.8166	20.814	20.6422	33.283	28.9943	0.97116	3.59889e-07	3.76854e-06	NoDiff
ENSMUSG00000066258	Trim12a	144	125	153	377	273	306	189	170	1.41207	1.75886	2.05995	4.28484	3.08003	3.2779	2.35928	2.1125	1.102	3.64247e-07	3.81007e-06	Up
ENSMUSG00000052534	Pbx1	841	747	664	500	511	495	471	522	3.44375	4.38918	3.73315	2.37304	2.40743	2.21422	2.45516	2.70869	-0.652266	3.71858e-07	3.8855e-06	NoDiff
ENSMUSG00000060798	Intu	482	410	358	267	259	263	308	279	3.67851	4.4899	3.75129	2.36176	2.27417	2.19261	2.99226	2.69825	-0.730386	3.77021e-07	3.93521e-06	NoDiff
ENSMUSG00000030096	Slc6a6	2041	1822	1621	1269	1033	882	1080	1152	13.6812	17.5249	14.9189	9.8592	7.9667	6.45846	9.21568	9.78558	-0.855125	3.7916e-07	3.95328e-06	NoDiff
ENSMUSG00000023909	Paqr4	161	132	157	63	82	51	82	85	3.45193	4.06104	4.62176	1.56558	2.02277	1.1945	2.23806	2.30945	-1.27697	3.79585e-07	3.95347e-06	Down
ENSMUSG00000018428	Akap1	1734	1635	1927	855	1189	874	1254	1257	22.3914	30.2955	34.1654	12.7967	17.6649	12.3289	20.6136	20.5694	-0.953617	3.83779e-07	3.99287e-06	NoDiff
ENSMUSG00000037071	Scd1	209	178	261	506	432	616	203	266	2.42191	2.95977	4.15263	6.79611	5.75959	7.79778	2.99454	3.90612	1.17393	3.89583e-07	4.04891e-06	Up
ENSMUSG00000054619	Mettl7a1	1343	900	635	419	409	573	504	521	29.3384	28.2117	19.0461	10.609	10.2797	13.6739	14.0156	14.4228	-1.07379	3.92349e-07	4.07329e-06	Down
ENSMUSG00000046865	Fbl	287	225	207	484	389	442	366	276	3.86545	4.34839	3.8279	7.55549	6.02789	6.50309	6.27512	4.71064	0.811111	3.97854e-07	4.12603e-06	NoDiff
ENSMUSG00000020257	Wdr82	997	775	892	506	649	501	472	555	8.91322	9.94188	10.949	5.24311	6.67547	4.89279	5.37161	6.28761	-0.759332	4.01761e-07	4.1621e-06	NoDiff
ENSMUSG00000045776	Lrtm1	5501	4472	5181	2141	3547	2055	2865	3033	39.2801	45.8206	50.7945	17.7193	29.14	16.0296	26.0423	27.4446	-1.0504	4.10829e-07	4.25151e-06	Down
ENSMUSG00000042396	Rbm7	412	291	287	501	556	546	363	413	4.72694	4.79074	4.52102	6.66222	7.3393	6.84313	5.30166	6.00462	0.638162	4.22044e-07	4.36292e-06	NoDiff
ENSMUSG00000040848	Sft2d2	585	492	492	333	362	289	321	439	5.81602	7.01879	6.71594	3.83719	4.14072	3.13868	4.06254	5.53079	-0.745178	4.35577e-07	4.49803e-06	NoDiff
ENSMUSG00000056917	Sipa1	289	283	186	105	140	83	121	149	3.70741	5.20939	3.27611	1.56121	2.06633	1.16314	1.97597	2.42221	-1.28052	4.37361e-07	4.50758e-06	Down
ENSMUSG00000033880	Lgals3bp	264	217	341	1252	579	724	630	578	5.25671	6.20007	9.32257	28.8944	13.2643	15.7481	15.9688	14.5845	1.55287	4.37431e-07	4.50758e-06	Up
ENSMUSG00000042500	Ago4	267	270	244	142	118	147	116	116	2.17877	3.16148	2.73377	1.34303	1.10785	1.31038	1.20498	1.19953	-1.02171	4.43353e-07	4.56376e-06	Down
ENSMUSG00000031984	2810004N23Rik	1078	885	826	535	648	671	790	738	9.66327	11.3835	10.1662	5.55851	6.6831	6.57064	9.01478	8.38329	-0.657635	4.78773e-07	4.92314e-06	NoDiff
ENSMUSG00000039414	Heatr5b	1058	693	778	551	387	507	384	468	7.3384	6.89726	7.40913	4.42962	3.08833	3.84152	3.39055	4.11353	-0.858451	4.8976e-07	5.03079e-06	NoDiff
ENSMUSG00000000001	Gnai3	461	367	386	637	742	633	442	397	8.01151	9.1518	9.21027	12.8307	14.8359	12.017	9.77819	8.74293	0.659319	4.91659e-07	5.04496e-06	NoDiff
ENSMUSG00000022283	Pabpc1	1521	1105	1263	1877	1964	2073	1499	1489	13.184	13.7439	15.0312	18.8574	19.5866	19.629	16.5403	16.3556	0.539677	4.97784e-07	5.10242e-06	NoDiff
ENSMUSG00000018347	Zkscan6	96	78	63	207	152	187	120	108	2.29529	2.67601	2.06813	5.73634	4.18126	4.88412	3.65233	3.27222	1.14645	4.98407e-07	5.10341e-06	Up
ENSMUSG00000036817	Sun1	834	666	713	426	480	535	509	545	6.22413	7.13204	7.3059	3.68486	4.12146	4.3616	4.83563	5.15421	-0.690086	5.06683e-07	5.18269e-06	NoDiff
ENSMUSG00000034832	Tet3	410	292	294	660	570	521	324	419	1.39218	1.42273	1.37066	2.59749	2.22681	1.93254	1.40049	1.80293	0.75815	5.2628e-07	5.37748e-06	NoDiff
ENSMUSG00000037242	Clic4	7560	5537	5459	12973	9202	10580	6888	6551	65.2111	68.5333	64.6524	129.7	91.3228	99.693	75.6337	71.6078	0.764846	5.34601e-07	5.45676e-06	NoDiff
ENSMUSG00000043795	Prr33	170	140	216	60	84	40	91	66	3.83337	4.52989	6.6874	1.56813	2.17926	0.985307	2.61214	1.88594	-1.60799	5.38151e-07	5.48722e-06	Down
ENSMUSG00000051316	Taf7	247	188	143	360	345	377	203	224	4.2405	4.63133	3.37076	7.16344	6.81454	7.07035	4.43648	4.87328	0.851945	5.42114e-07	5.52183e-06	NoDiff
ENSMUSG00000021245	Mlh3	265	191	186	103	101	135	122	132	1.98869	2.05675	1.91648	0.895894	0.872045	1.10671	1.16547	1.2553	-0.978444	5.45514e-07	5.55064e-06	NoDiff
ENSMUSG00000033855	Ston1	147	123	158	42	75	36	64	98	1.84323	2.21307	2.72014	0.610395	1.08199	0.493111	1.02156	1.55719	-1.57076	5.48026e-07	5.56684e-06	Down
ENSMUSG00000003549	Ercc1	321	226	296	525	475	544	409	425	5.84928	5.90926	7.40561	11.0881	9.95837	10.8287	9.48731	9.81384	0.806394	5.48253e-07	5.56684e-06	NoDiff
ENSMUSG00000015176	Nolc1	383	289	332	651	568	547	415	394	5.46759	5.92001	6.50739	10.7715	9.32917	8.5303	7.54168	7.12765	0.748535	5.60716e-07	5.68743e-06	NoDiff
ENSMUSG00000033323	Ctdp1	147	120	105	245	265	217	177	156	2.13127	2.49649	2.09017	4.11704	4.42042	3.43684	3.26675	2.86614	0.903184	5.6158e-07	5.69025e-06	NoDiff
ENSMUSG00000053553	3110082I17Rik	42	27	27	77	101	90	74	63	0.825279	0.761277	0.728428	1.75364	2.28334	1.93185	1.851	1.56872	1.4267	5.72613e-07	5.79599e-06	Up
ENSMUSG00000022475	Hdac7	491	567	438	277	261	276	282	284	4.12053	6.82782	5.04682	2.69433	2.52005	2.53023	3.01262	3.02025	-0.967234	5.82628e-07	5.89122e-06	NoDiff
ENSMUSG00000006360	Crip1	222	205	172	64	119	80	116	104	5.5197	7.31381	5.87168	1.84434	3.40413	2.17286	3.6715	3.27679	-1.26513	5.88104e-07	5.9404e-06	Down
ENSMUSG00000089715	Cbx6	359	351	285	137	189	198	218	208	1.9183	2.69127	2.09093	0.848482	1.16194	1.15576	1.48287	1.40844	-1.00435	6.04011e-07	6.09473e-06	Down
ENSMUSG00000070034	Sp110	76	72	95	542	207	220	211	133	0.635356	0.863701	1.09043	5.25172	1.991	2.00912	2.24548	1.40899	1.91306	6.17764e-07	6.22703e-06	Up
ENSMUSG00000017830	Dhx58	10	15	15	242	57	53	112	79	0.173254	0.372909	0.356818	4.85958	1.1362	1.00309	2.47016	1.73446	3.04474	6.29339e-07	6.33713e-06	Up
ENSMUSG00000027947	Il6ra	158	85	86	247	217	226	161	211	1.03643	0.800072	0.774557	1.87793	1.63772	1.61946	1.34441	1.75395	1.03327	6.31951e-07	6.35156e-06	Up
ENSMUSG00000027962	Vcam1	131	189	238	702	407	795	695	355	0.83723	1.73326	2.08844	5.20008	2.99272	5.55035	5.65433	2.87511	1.65076	6.32081e-07	6.35156e-06	Up
ENSMUSG00000070436	Serpinh1	1940	2091	1606	1145	1158	883	893	1170	45.0169	69.6234	51.1671	30.7949	30.9157	22.3828	26.3784	34.4043	-0.907944	6.34323e-07	6.3675e-06	NoDiff
ENSMUSG00000070372	Capza1	520	358	435	735	799	672	492	499	7.7964	7.70196	8.95471	12.7725	13.7827	11.0062	9.39028	9.48078	0.685438	6.40849e-07	6.42637e-06	NoDiff
ENSMUSG00000028803	Nipal3	540	564	464	237	258	340	303	342	4.03426	6.04612	4.75948	2.05219	2.21762	2.77478	2.88161	3.23779	-0.993569	6.56582e-07	6.57734e-06	NoDiff
ENSMUSG00000006699	Cdc42	2567	1906	1974	3143	2995	3125	2532	2491	49.0628	52.2729	51.8018	69.6257	65.8598	65.2463	61.6045	60.3327	0.461171	6.58518e-07	6.58993e-06	NoDiff
ENSMUSG00000002847	Pla1a	207	142	157	301	309	287	191	214	5.84101	5.74954	6.08259	9.84425	10.0317	8.84665	6.86078	7.65216	0.767309	6.63144e-07	6.62939e-06	NoDiff
ENSMUSG00000071342	Lsmem1	162	152	163	70	87	76	168	150	4.02612	5.42054	5.562	2.01636	2.48765	2.06331	5.31501	4.72407	-1.11708	6.6471e-07	6.63821e-06	Down
ENSMUSG00000062604	Srpk2	1360	739	895	603	647	512	767	604	5.54613	4.32437	5.01125	2.85015	3.03566	2.28087	3.98171	3.12134	-0.80492	6.65967e-07	6.64393e-06	NoDiff
ENSMUSG00000062232	Rapgef2	559	460	516	347	280	281	271	349	2.25529	2.66302	2.85832	1.62263	1.29971	1.23844	1.39182	1.7843	-0.830244	6.85489e-07	6.83167e-06	NoDiff
ENSMUSG00000041645	Ddx24	1396	939	1096	1646	1757	1751	1681	1603	9.60174	9.26739	10.3502	13.1218	13.9038	13.1562	14.7182	13.9718	0.527877	7.1571e-07	7.12554e-06	NoDiff
ENSMUSG00000031902	Nfatc3	459	392	358	258	271	245	208	236	2.21901	2.71932	2.3763	1.44566	1.50735	1.29388	1.28007	1.44581	-0.712478	7.18389e-07	7.14488e-06	NoDiff
ENSMUSG00000026921	Egfl7	720	590	566	106	342	216	255	362	11.3979	13.4021	12.3022	1.9449	6.22897	3.73531	5.13873	7.26197	-1.57687	7.21646e-07	7.16993e-06	Down
ENSMUSG00000019988	Nedd1	884	643	546	399	433	482	443	420	12.2495	12.7852	10.388	6.40825	6.90324	7.29616	7.81437	7.37514	-0.710365	7.37395e-07	7.31891e-06	NoDiff
ENSMUSG00000009114	2610028H24Rik	0	1	4	26	33	31	2	1	0	0.047709	0.182602	1.00195	1.26236	1.12594	0.0846497	0.0421333	4.06747	7.48455e-07	7.42109e-06	Up
ENSMUSG00000033545	Znrf1	583	446	358	857	792	736	528	505	4.70926	5.16947	3.97044	8.0235	7.36049	6.49443	5.42926	5.16926	0.728418	7.63533e-07	7.56001e-06	NoDiff
ENSMUSG00000031626	Sorbs2	8042	5871	6169	4603	5202	5344	5180	5334	15.9213	16.6784	16.7688	10.5622	11.849	11.5574	13.0547	13.382	-0.469166	7.64023e-07	7.56001e-06	NoDiff
ENSMUSG00000027499	Pkia	5110	3577	3966	2317	3266	2357	2961	3008	77.85	78.1959	82.9587	40.9131	57.2468	39.2262	57.4247	58.0722	-0.735422	7.65378e-07	7.56571e-06	NoDiff
ENSMUSG00000027230	Creb3l1	20	22	16	67	77	58	41	37	0.435565	0.687501	0.478426	1.69121	1.92935	1.37985	1.13666	1.02112	1.72545	7.68761e-07	7.59141e-06	Up
ENSMUSG00000053985	Zfp14	163	130	105	66	50	65	48	63	2.65907	3.04308	2.35182	1.24792	0.938447	1.15834	0.996796	1.30237	-1.19374	8.12511e-07	8.0134e-06	Down
ENSMUSG00000037805	Rpl10a	1660	1084	1254	1930	2009	2214	1509	1436	38.7098	36.2718	40.1496	52.1637	53.9001	56.3987	44.7945	42.4346	0.566258	8.13145e-07	8.0134e-06	NoDiff
ENSMUSG00000028035	Dnajb4	3053	1931	1938	5031	4647	3313	3728	3325	19.7457	17.9207	17.2096	37.7137	34.5792	23.407	30.6933	27.2515	0.864809	8.27566e-07	8.14724e-06	NoDiff
ENSMUSG00000021327	Zkscan3	857	699	661	434	553	492	405	394	6.09259	7.13059	6.452	3.5761	4.52318	3.8209	3.66521	3.54952	-0.652705	8.33334e-07	8.19572e-06	NoDiff
ENSMUSG00000022528	Hes1	126	179	108	390	297	420	281	271	3.50652	7.14803	4.12669	12.5797	9.50955	12.7684	9.95486	9.55715	1.32775	8.42202e-07	8.27455e-06	Up
ENSMUSG00000032519	Slc25a38	292	211	191	112	149	123	144	143	6.02589	6.24811	5.41182	2.67889	3.53771	2.77283	3.78289	3.73962	-0.910393	8.49886e-07	8.3416e-06	NoDiff
ENSMUSG00000001847	Rac1	2462	1662	1685	2931	2718	3023	2177	2306	31.0427	30.0697	29.1704	42.8337	39.4292	41.6379	34.9423	36.8454	0.526649	8.63482e-07	8.46648e-06	NoDiff
ENSMUSG00000041481	Serpina3g	3	0	4	41	25	28	84	34	0.0807916	0	0.147903	1.27976	0.774609	0.823726	2.8797	1.16032	3.69577	8.64362e-07	8.46656e-06	Up
ENSMUSG00000005615	Pcyt1a	1565	1322	1256	938	1063	975	948	1011	11.9695	14.5084	13.1893	8.31503	9.3539	8.14603	9.22981	9.79864	-0.548602	8.78217e-07	8.5936e-06	NoDiff
ENSMUSG00000030095	Tmem43	362	287	267	162	209	181	207	256	5.1652	5.87608	5.23072	2.67912	3.43101	2.82122	3.75986	4.62883	-0.795819	8.80202e-07	8.60435e-06	NoDiff
ENSMUSG00000038068	Rnf144b	665	414	643	335	319	265	384	457	7.63737	6.8226	10.1392	4.45929	4.21512	3.32466	5.61405	6.65107	-0.97127	8.99113e-07	8.78037e-06	NoDiff
ENSMUSG00000061079	Zfp143	248	191	170	364	338	357	242	272	4.03525	4.45944	3.79787	6.86467	6.32752	6.34551	5.01253	5.60843	0.739494	9.08281e-07	8.86099e-06	NoDiff
ENSMUSG00000019295	Tmem129	304	282	262	148	165	179	179	166	5.42101	7.21578	6.41475	3.05892	3.38523	3.4869	4.06333	3.75118	-0.862422	9.10559e-07	8.87429e-06	NoDiff
ENSMUSG00000037606	Osbpl5	247	187	143	94	95	107	114	131	2.84886	3.09487	2.26455	1.25661	1.26065	1.34815	1.67379	1.91469	-1.01538	9.18362e-07	8.94137e-06	Down
ENSMUSG00000035900	Gramd4	448	400	429	253	283	248	263	263	4.56199	5.84472	5.99798	2.98604	3.31558	2.75872	3.40922	3.39379	-0.783928	9.29552e-07	9.04124e-06	NoDiff
ENSMUSG00000027022	Xirp2	8123	6482	7195	4636	5554	4106	4788	5625	32.0269	36.672	38.9494	21.1856	25.1943	17.6847	24.0312	28.1044	-0.683036	9.47028e-07	9.202e-06	NoDiff
ENSMUSG00000027397	Slc20a1	302	224	194	492	414	402	290	259	3.0681	3.26542	2.70605	5.79332	4.83906	4.46137	3.75045	3.33439	0.807908	9.63674e-07	9.34557e-06	NoDiff
ENSMUSG00000054920	Klhl5	288	260	200	110	126	154	179	150	2.3135	2.99694	2.20586	1.02416	1.16451	1.35138	1.83043	1.52694	-1.00816	9.63729e-07	9.34557e-06	Down
ENSMUSG00000031834	Pik3r2	251	231	180	118	130	99	125	152	3.4073	4.49962	3.35491	1.8566	2.03038	1.46809	2.16008	2.61477	-1.0019	9.64859e-07	9.3472e-06	Down
ENSMUSG00000022951	Rcan1	735	668	841	2660	2724	6673	1545	1357	13.1026	17.0873	20.5844	54.9605	55.8695	129.948	35.0608	30.6551	2.33411	9.68622e-07	9.37429e-06	Up
ENSMUSG00000034936	Arl4d	249	121	167	61	68	96	110	142	10.2138	7.122	9.4054	2.90013	3.20919	4.3017	5.74387	7.38126	-1.29318	9.82756e-07	9.50161e-06	Down
ENSMUSG00000014177	Tvp23b	386	272	256	169	188	200	237	197	9.79055	9.89956	8.91521	4.96827	5.48624	5.54152	7.65228	6.33197	-0.769289	1.00127e-06	9.67099e-06	NoDiff
ENSMUSG00000027931	Npr1	302	239	167	80	132	113	76	127	3.57935	4.06464	2.7176	1.09897	1.79998	1.46304	1.14666	1.90745	-1.1795	1.0024e-06	9.67222e-06	Down
ENSMUSG00000020130	Tbc1d15	907	555	554	1177	1130	1786	778	750	12.0668	10.5951	10.1197	18.1494	17.2966	25.9565	13.1761	12.6445	0.98005	1.00359e-06	9.67417e-06	NoDiff
ENSMUSG00000040520	Manea	466	353	358	239	233	277	247	247	5.42778	5.89981	5.7252	3.22651	3.1224	3.52448	3.66231	3.64574	-0.714855	1.00775e-06	9.70458e-06	NoDiff
ENSMUSG00000096146	Kcnj11	1814	1460	1741	941	1105	656	1164	1170	27.9667	32.2986	36.8531	16.8148	19.6003	11.0481	22.8444	22.8582	-0.970346	1.0178e-06	9.79166e-06	NoDiff
ENSMUSG00000041134	Cyyr1	780	653	652	1200	1368	1018	870	747	4.97158	5.97229	5.70584	8.86503	10.0319	7.08806	7.05898	6.03356	0.709835	1.04246e-06	1.0019e-05	NoDiff
ENSMUSG00000071604	Fam189a2	498	471	358	813	741	1013	669	537	9.78206	13.2754	9.65508	18.5093	16.7462	21.7365	16.7282	13.3668	0.881041	1.06568e-06	1.0232e-05	NoDiff
ENSMUSG00000014426	Map3k4	557	513	556	357	312	292	373	408	3.10143	4.09875	4.25063	2.30396	1.99875	1.77611	2.64386	2.87886	-0.840551	1.07554e-06	1.03164e-05	NoDiff
ENSMUSG00000040483	Xaf1	139	124	146	705	354	275	473	344	1.68047	2.15113	2.42349	9.87882	4.924	3.63186	7.27949	5.27022	1.6299	1.08063e-06	1.03551e-05	Up
ENSMUSG00000036402	Gng12	558	438	451	1222	862	800	672	655	6.69185	7.53725	7.42608	16.9856	11.8937	10.4805	10.259	9.95419	0.931894	1.08653e-06	1.04013e-05	NoDiff
ENSMUSG00000027613	Eif6	158	104	123	222	244	288	224	151	3.31489	3.13092	3.54314	5.39839	5.88978	6.60061	5.9825	4.0146	0.910944	1.10037e-06	1.05234e-05	NoDiff
ENSMUSG00000027474	Ccm2l	307	290	280	142	192	128	197	169	7.23035	9.80046	9.05422	3.87622	5.20259	3.29314	5.90623	5.04383	-1.00721	1.11714e-06	1.06733e-05	Down
ENSMUSG00000018401	Mtmr4	518	456	368	274	298	239	266	296	4.7059	5.94436	4.59021	2.88511	3.11477	2.37187	3.07622	3.40767	-0.794362	1.12284e-06	1.07172e-05	NoDiff
ENSMUSG00000019055	Plod1	1227	1033	986	777	803	722	886	932	10.2819	12.421	11.3443	7.54657	7.74181	6.60916	9.45118	9.89688	-0.565946	1.1593e-06	1.10544e-05	NoDiff
ENSMUSG00000046861	Hectd3	320	278	254	132	191	155	200	235	3.70137	4.61408	4.03383	1.76964	2.54181	1.9585	2.94486	3.44456	-0.907124	1.17949e-06	1.12358e-05	NoDiff
ENSMUSG00000061175	Fnip2	502	365	383	277	246	189	220	205	3.27176	3.41349	3.42727	2.09246	1.84463	1.34561	1.82525	1.69311	-0.871481	1.18812e-06	1.13069e-05	NoDiff
ENSMUSG00000038481	Cdk19	572	405	387	304	311	295	296	347	5.5467	5.63535	5.15254	3.41673	3.46973	3.12493	3.65387	4.26404	-0.638914	1.19199e-06	1.13326e-05	NoDiff
ENSMUSG00000059089	Fcgr4	45	16	26	72	101	156	115	55	2.03105	1.03623	1.61121	3.76651	5.24477	7.69151	6.60736	3.14574	1.89142	1.19528e-06	1.13528e-05	Up
ENSMUSG00000043831	Lysmd4	369	255	232	176	175	152	202	193	4.08478	4.05051	3.52616	2.25816	2.22884	1.83808	2.84654	2.7074	-0.817804	1.19809e-06	1.13684e-05	NoDiff
ENSMUSG00000010358	Ifi35	115	78	99	272	218	178	195	156	3.77488	3.6739	4.46182	10.3484	8.23301	6.3827	8.14821	6.48907	1.13338	1.19948e-06	1.13704e-05	Up
ENSMUSG00000091144	Phf11c	31	12	29	147	85	71	46	53	0.508052	0.282199	0.652554	2.79231	1.60274	1.27111	0.959682	1.10072	2.0285	1.21545e-06	1.15106e-05	Up
ENSMUSG00000029826	Zc3hav1	311	333	311	722	625	565	520	437	2.70485	4.1558	3.71377	7.27812	6.25404	5.36798	5.75717	4.81634	0.914138	1.22464e-06	1.15863e-05	NoDiff
ENSMUSG00000110185	Igip	506	379	413	277	300	292	223	218	10.1037	10.8592	11.3228	6.41078	6.89208	6.36934	5.66839	5.51622	-0.644233	1.22674e-06	1.15949e-05	NoDiff
ENSMUSG00000030342	Cd9	267	215	242	397	428	418	421	394	7.40504	8.55623	9.21517	12.7616	13.6571	12.664	14.8635	13.8473	0.708132	1.24843e-06	1.17884e-05	NoDiff
ENSMUSG00000020261	Slc36a1	186	144	169	91	90	66	92	94	1.87418	2.08203	2.33806	1.06277	1.04337	0.726475	1.18007	1.20027	-1.08485	1.28008e-06	1.20756e-05	Down
ENSMUSG00000115338	Pnp	35	21	32	111	96	69	65	54	0.498645	0.429309	0.625958	1.83293	1.57359	1.07387	1.17885	0.974922	1.58954	1.30038e-06	1.22551e-05	Up
ENSMUSG00000034898	Filip1	1124	930	1147	702	671	667	629	715	12.2042	14.4895	17.0993	8.83445	8.38231	7.91132	8.69395	9.8379	-0.729682	1.30358e-06	1.22734e-05	NoDiff
ENSMUSG00000039087	Rreb1	846	729	593	478	485	482	571	560	3.42709	4.23751	3.29824	2.24431	2.26045	2.13296	2.94452	2.87473	-0.651028	1.31385e-06	1.23581e-05	NoDiff
ENSMUSG00000034525	Ice1	854	796	615	499	477	429	409	454	4.32638	5.78639	4.27774	2.92999	2.78024	2.37413	2.63763	2.91458	-0.759409	1.33874e-06	1.258e-05	NoDiff
ENSMUSG00000029710	Ephb4	958	746	581	369	528	335	589	555	11.7043	13.0781	9.74602	5.22522	7.42182	4.47099	9.16046	8.59261	-0.949004	1.34328e-06	1.26104e-05	NoDiff
ENSMUSG00000058498	Rnf207	652	817	671	353	317	431	547	475	5.83811	10.4972	8.24934	3.66352	3.26574	4.21582	6.23498	5.38979	-1.05789	1.37447e-06	1.28908e-05	Down
ENSMUSG00000056071	S100a9	130	21	43	972	724	351	199	256	14.1179	3.27245	6.41161	122.347	90.4613	41.6402	27.5108	35.2306	3.45533	1.39143e-06	1.30372e-05	Up
ENSMUSG00000024621	Csf1r	395	343	509	172	236	202	293	314	3.87809	4.83217	6.86136	1.95726	2.66581	2.16646	3.66194	3.90664	-1.12728	1.39369e-06	1.30459e-05	Down
ENSMUSG00000063889	Crem	242	158	55	471	398	782	109	123	2.32717	2.18021	0.726186	5.24969	4.40346	8.21485	1.33433	1.4989	1.84963	1.41198e-06	1.32043e-05	Up
ENSMUSG00000022651	Retnlg	18	2	1	97	94	32	23	35	1.72074	0.274347	0.131255	10.7476	10.3387	3.34173	2.79894	4.23998	3.48135	1.43539e-06	1.34104e-05	Up
ENSMUSG00000012483	Rpa3	151	76	89	30	46	45	63	38	7.53522	5.44202	6.0979	1.73516	2.64103	2.45308	4.00205	2.40301	-1.42149	1.44405e-06	1.34783e-05	Down
ENSMUSG00000073639	Rab18	1832	1352	1342	2023	2230	2146	1834	1850	15.1612	16.055	15.2486	19.4045	21.2329	19.4006	19.321	19.4013	0.438996	1.45008e-06	1.35215e-05	NoDiff
ENSMUSG00000050188	Lsm10	147	112	73	38	53	32	78	77	8.83696	9.6612	6.02532	2.6477	3.66572	2.10143	5.96902	5.86583	-1.48179	1.5073e-06	1.40416e-05	Down
ENSMUSG00000025172	Ankrd2	4	2	0	26	33	24	35	21	0.199258	0.142959	0	1.50116	1.89133	1.30601	2.21945	1.32565	3.756	1.52973e-06	1.42369e-05	Up
ENSMUSG00000066306	Numa1	1292	1269	931	622	519	773	615	701	9.24889	13.0351	9.15057	5.16079	4.27456	6.04485	5.60434	6.35913	-0.940564	1.56049e-06	1.45092e-05	NoDiff
ENSMUSG00000010609	Psen2	163	127	96	315	261	231	248	220	2.13303	2.38473	1.72485	4.77769	3.92959	3.30218	4.13127	3.64825	1.01138	1.59076e-06	1.47766e-05	Up
ENSMUSG00000030878	Cdr2	68	87	75	165	188	219	106	72	0.678191	1.24506	1.02701	1.90733	2.15724	2.38598	1.34577	0.909973	1.21881	1.59889e-06	1.48379e-05	Up
ENSMUSG00000038022	Mindy4	94	51	48	137	144	157	77	74	1.11364	0.866988	0.780779	1.8812	1.9628	2.03186	1.16126	1.11096	1.14507	1.62912e-06	1.5104e-05	Up
ENSMUSG00000027782	Kpna4	2003	1453	1493	1140	1238	1309	938	1058	12.7011	13.2206	12.9984	8.37845	9.03187	9.06732	7.57156	8.50155	-0.485119	1.65031e-06	1.52859e-05	NoDiff
ENSMUSG00000052934	Fbxo31	1896	1266	1144	2435	2281	3515	2047	2098	19.6063	18.7854	16.2426	29.1848	27.1382	39.7066	26.9463	27.4927	0.889629	1.70376e-06	1.57659e-05	NoDiff
ENSMUSG00000022378	Cyrib	373	315	376	582	659	631	526	510	1.85287	2.2453	2.56445	3.35087	3.76633	3.42408	3.32617	3.2104	0.735443	1.70964e-06	1.57884e-05	NoDiff
ENSMUSG00000046949	Nqo2	613	448	500	348	362	363	335	394	8.59729	9.01584	9.62815	5.65691	5.84126	5.56144	5.98093	7.00245	-0.604932	1.71006e-06	1.57884e-05	NoDiff
ENSMUSG00000010663	Fads1	290	198	202	114	111	151	102	141	3.41641	3.34707	3.26734	1.55659	1.5045	1.94325	1.52966	2.10496	-0.930196	1.71107e-06	1.57884e-05	NoDiff
ENSMUSG00000056313	Tcim	1340	624	697	473	428	504	409	393	42.0848	28.1211	30.0555	17.2179	15.4654	17.2914	16.3518	15.641	-0.939829	1.73118e-06	1.59587e-05	NoDiff
ENSMUSG00000038204	Asb10	1103	774	1009	528	675	440	666	725	22.2836	22.4377	27.988	12.3635	15.6896	9.7105	17.128	18.561	-0.883069	1.77278e-06	1.63267e-05	NoDiff
ENSMUSG00000039519	Cyp7b1	10	6	7	30	64	38	34	32	0.261721	0.225329	0.251541	0.910037	1.92715	1.08643	1.13277	1.06131	2.4606	1.82968e-06	1.68348e-05	Up
ENSMUSG00000073176	Zfp449	131	104	131	47	54	65	62	53	1.98669	2.26318	2.72773	0.826142	0.942213	1.07684	1.19694	1.01856	-1.21694	1.83936e-06	1.69078e-05	Down
ENSMUSG00000060470	Adgrg3	46	9	18	91	114	85	55	74	0.377652	0.106024	0.202898	0.865912	1.0768	0.762311	0.574803	0.769872	1.99763	1.85142e-06	1.70026e-05	Up
ENSMUSG00000040463	Mybbp1a	881	765	700	1219	1169	1289	988	885	8.60638	10.7234	9.38889	13.8022	13.1388	13.7555	12.2864	10.9557	0.577944	1.85975e-06	1.7063e-05	NoDiff
ENSMUSG00000090394	4930523C07Rik	196	189	141	332	325	466	306	336	1.08985	1.50799	1.07647	2.13967	2.07917	2.83058	2.16598	2.36757	1.02247	1.8748e-06	1.71848e-05	Up
ENSMUSG00000032549	Rab6b	293	169	163	86	116	112	145	151	3.30149	2.73248	2.52175	1.12316	1.50383	1.37861	2.07986	2.15612	-1.03214	1.89253e-06	1.73309e-05	Down
ENSMUSG00000020869	Lrrc59	455	389	328	657	620	639	440	485	8.39356	10.297	8.30769	14.0475	13.159	12.877	10.3326	11.3378	0.64387	1.89928e-06	1.73764e-05	NoDiff
ENSMUSG00000027808	Serp1	580	372	457	685	883	807	631	585	7.13067	6.56255	7.71418	9.76094	12.4899	10.8381	9.87539	9.11404	0.69412	1.92193e-06	1.7567e-05	NoDiff
ENSMUSG00000039236	Isg20	28	38	23	329	94	89	79	53	0.85338	1.66186	0.962463	11.622	3.29617	2.96315	3.06503	2.04698	2.44598	1.94602e-06	1.77704e-05	Up
ENSMUSG00000089762	Ier5l	22	19	11	54	79	56	25	16	0.464836	0.576047	0.31911	1.32242	1.92044	1.29254	0.672418	0.4284	1.80228	1.99594e-06	1.82092e-05	Up
ENSMUSG00000025512	Chid1	334	301	253	186	182	160	205	197	1.74427	2.2556	1.81409	1.12585	1.09354	0.912782	1.36284	1.30373	-0.819981	1.99813e-06	1.82121e-05	NoDiff
ENSMUSG00000061981	Flot2	1008	749	676	1258	1199	1205	1136	1143	20.8549	22.236	19.2028	30.1666	28.5406	27.2341	29.919	29.9672	0.533934	2.00386e-06	1.82471e-05	NoDiff
ENSMUSG00000066361	Serpina3c	46	4	13	96	147	105	125	200	1.17835	0.147029	0.457226	2.85027	4.33242	2.93822	4.07614	6.4923	2.51315	2.09446e-06	1.90543e-05	Up
ENSMUSG00000045201	Lrrc3b	182	161	248	92	90	61	105	102	5.09248	6.46414	9.52755	2.98363	2.89733	1.86452	3.73998	3.61669	-1.37708	2.09759e-06	1.90649e-05	Down
ENSMUSG00000036499	Eea1	558	347	411	764	774	649	588	533	3.29778	2.94269	3.33504	5.23336	5.26292	4.18998	4.42373	3.9918	0.680328	2.16098e-06	1.96227e-05	NoDiff
ENSMUSG00000029708	Gcc1	167	156	136	248	322	322	183	214	1.79062	2.40016	2.00216	3.08204	3.97229	3.77158	2.49782	2.90773	0.883121	2.21586e-06	2.01022e-05	NoDiff
ENSMUSG00000018906	P4ha2	884	665	790	414	577	397	467	478	8.0322	8.67024	9.85555	4.35995	6.03192	3.94051	5.40159	5.50381	-0.82576	2.22397e-06	2.01569e-05	NoDiff
ENSMUSG00000044340	Phlpp1	352	298	297	188	192	214	182	246	2.95534	3.59012	3.42368	1.82945	1.85466	1.96272	1.94518	2.6173	-0.744295	2.25219e-06	2.03937e-05	NoDiff
ENSMUSG00000007338	Mrpl49	590	390	441	263	348	282	293	273	17.8286	16.9105	18.2968	9.21126	12.0988	9.30878	11.2708	10.4539	-0.728137	2.28284e-06	2.06335e-05	NoDiff
ENSMUSG00002076083	Klhl17	121	105	123	49	63	45	67	74	1.91495	2.38445	2.67269	0.898808	1.14712	0.777971	1.3498	1.48408	-1.23334	2.28292e-06	2.06335e-05	Down
ENSMUSG00000017679	Ttpal	417	264	216	472	627	783	372	345	3.97231	3.6086	2.82509	5.21133	6.87183	8.14795	4.511	4.16466	1.02934	2.29228e-06	2.06988e-05	Up
ENSMUSG00000045932	Ifit2	155	189	265	3314	1254	947	2452	1329	2.23753	3.91494	5.25235	55.4483	20.8272	14.9336	45.0588	24.3116	3.07167	2.31152e-06	2.08531e-05	Up
ENSMUSG00000058392	Rrp1b	139	110	86	247	226	198	180	149	1.02268	1.1613	0.86875	2.1063	1.91307	1.59136	1.68585	1.3892	0.945909	2.32711e-06	2.09742e-05	NoDiff
ENSMUSG00000041483	Zfp281	320	249	222	477	429	424	321	276	3.67438	4.10262	3.49993	6.34821	5.66746	5.31838	4.69204	4.01602	0.690577	2.33621e-06	2.10367e-05	NoDiff
ENSMUSG00000046879	Irgm1	340	276	429	1089	647	823	1094	866	3.31742	3.86418	5.74712	12.3154	7.26311	8.77204	13.5882	10.7076	1.20773	2.36157e-06	2.12453e-05	Up
ENSMUSG00000030996	Art1	2648	1699	1423	3033	3655	5495	4265	3534	53.4396	49.2001	39.4296	70.9442	84.8653	121.141	109.569	90.3785	1.03871	2.38783e-06	2.14617e-05	Up
ENSMUSG00000025203	Scd2	282	195	260	92	129	45	71	109	2.92574	2.90301	3.70366	1.1063	1.53983	0.51001	0.937708	1.43307	-1.5411	2.3945e-06	2.15017e-05	Down
ENSMUSG00000052423	B4galt3	110	112	74	276	186	240	132	100	1.13999	1.66554	1.05296	3.31526	2.21779	2.71707	1.74143	1.3133	1.17775	2.39989e-06	2.15303e-05	Up
ENSMUSG00000063268	Parp10	130	106	143	590	290	268	347	286	1.72387	2.01695	2.60357	9.06801	4.42442	3.88218	5.85751	4.80596	1.52475	2.4082e-06	2.15849e-05	Up
ENSMUSG00000028191	Bcl10	299	220	185	485	381	420	302	300	3.71384	3.92104	3.15497	6.9822	5.4447	5.69876	4.77509	4.722	0.818252	2.44026e-06	2.18521e-05	NoDiff
ENSMUSG00000029056	Pank4	694	566	635	446	405	394	397	429	11.2825	13.2035	14.1739	8.40387	7.57526	6.99715	8.21596	8.83803	-0.679004	2.48506e-06	2.22327e-05	NoDiff
ENSMUSG00000031749	St3gal2	271	249	243	156	138	152	136	172	3.04754	4.01798	3.75196	2.03331	1.78549	1.86725	1.94689	2.45111	-0.850806	2.52157e-06	2.25386e-05	NoDiff
ENSMUSG00000035357	Pdzrn3	505	390	593	966	921	1237	915	1036	3.9454	4.37212	6.36101	8.74734	8.2786	10.5572	9.10005	10.2568	0.986105	2.57707e-06	2.30135e-05	NoDiff
ENSMUSG00000051790	Nlgn2	100	91	107	360	268	178	106	149	0.979927	1.27957	1.43963	4.0888	3.02152	1.90543	1.32228	1.85026	1.35534	2.64503e-06	2.35986e-05	Up
ENSMUSG00000020644	Id2	92	69	92	181	308	171	187	149	2.1392	2.30218	2.93713	4.87799	8.2397	4.34349	5.53513	4.39039	1.30513	2.68174e-06	2.39042e-05	Up
ENSMUSG00000002249	Tead3	237	184	181	383	313	379	327	309	2.00108	2.22926	2.09829	3.74812	3.04059	3.4957	3.51468	3.30619	0.774719	2.69894e-06	2.40354e-05	NoDiff
ENSMUSG00000045094	Arhgef37	127	98	140	283	244	244	186	224	1.22649	1.35804	1.85635	3.1677	2.71111	2.57412	2.28662	2.74132	1.00271	2.71965e-06	2.41977e-05	Up
ENSMUSG00000045763	Basp1	9	12	8	49	52	35	8	16	0.253957	0.485877	0.309941	1.60255	1.68818	1.07886	0.287362	0.572124	2.14964	2.79192e-06	2.48179e-05	Up
ENSMUSG00000029060	Mib2	290	280	231	142	152	169	166	181	3.48005	4.8214	3.80602	1.97503	2.09859	2.21541	2.53582	2.75245	-0.866659	2.81232e-06	2.49764e-05	NoDiff
ENSMUSG00000020538	Srebf1	440	419	239	778	668	921	708	902	4.42724	6.04953	3.30179	9.07317	7.73311	10.1232	9.06852	11.5011	1.04692	2.86503e-06	2.54111e-05	Up
ENSMUSG00000020167	Tcf3	174	169	119	69	81	78	117	82	2.44215	3.40359	2.2932	1.12246	1.30799	1.19591	2.09041	1.45845	-1.09024	2.8665e-06	2.54111e-05	Down
ENSMUSG00000001300	Efnb2	429	388	334	172	228	257	238	253	3.5477	4.60414	3.79235	1.64861	2.16931	2.32168	2.50547	2.65133	-0.883333	2.87234e-06	2.54396e-05	NoDiff
ENSMUSG00000071350	Setdb2	180	71	97	299	220	465	248	286	2.52137	1.42708	1.86555	4.85439	3.54555	7.11535	4.4222	5.07672	1.4847	3.01174e-06	2.66499e-05	Up
ENSMUSG00000024501	Dpysl3	502	367	446	675	716	833	541	631	4.30656	4.51773	5.25332	6.71166	7.06704	7.80642	5.90809	6.85977	0.689815	3.04468e-06	2.69169e-05	NoDiff
ENSMUSG00000020123	Avpr1a	27	13	23	73	61	67	50	31	0.573258	0.396056	0.67048	1.79642	1.49009	1.55396	1.35138	0.834066	1.62139	3.14879e-06	2.78119e-05	Up
ENSMUSG00000033910	Gucy1a1	369	255	313	160	207	196	206	237	3.00203	2.97685	3.49627	1.50872	1.93757	1.74191	2.13343	2.44338	-0.800163	3.20487e-06	2.82815e-05	NoDiff
ENSMUSG00000005950	P2rx5	234	186	259	119	125	85	119	115	5.5387	6.31731	8.41711	3.26466	3.40408	2.19781	3.5856	3.44939	-1.12689	3.22115e-06	2.83993e-05	Down
ENSMUSG00000003283	Hck	23	14	26	90	80	54	86	57	0.623252	0.544366	0.967343	2.82668	2.49415	1.59849	2.96658	1.95733	1.76215	3.2779e-06	2.88735e-05	Up
ENSMUSG00000026821	Ralgds	119	123	103	310	323	192	251	205	1.06319	1.57688	1.2635	3.21016	3.32021	1.8739	2.85471	2.32099	1.17691	3.32799e-06	2.92881e-05	Up
ENSMUSG00000036986	Pml	100	106	138	537	279	256	224	206	1.01757	1.54774	1.92803	6.33341	3.26637	2.84566	2.90158	2.65634	1.54581	3.37387e-06	2.9665e-05	Up
ENSMUSG00000025141	Myadml2	799	526	533	393	455	344	421	521	21.2849	20.1066	19.4951	12.1344	13.9455	10.0107	14.2768	17.588	-0.691708	3.40226e-06	2.98876e-05	NoDiff
ENSMUSG00000036438	Calm2	1299	875	1115	1702	2190	1684	1296	1263	50.1968	48.518	59.158	76.23	97.3663	71.0868	63.7522	61.8477	0.696163	3.43016e-06	3.01054e-05	NoDiff
ENSMUSG00000021311	Mtr	3462	2222	2613	1938	1538	1170	1316	1189	23.024	21.2044	23.8597	14.9385	11.7681	8.5	11.1412	10.0205	-0.887785	3.4932e-06	3.0631e-05	NoDiff
ENSMUSG00000066677	Ifi208	8	14	14	411	82	105	165	84	0.0862515	0.216587	0.207241	5.13591	1.01716	1.23665	2.26456	1.14765	3.94698	3.51346e-06	3.07809e-05	Up
ENSMUSG00000035620	Ric8b	761	587	552	426	407	475	486	455	8.18289	9.05706	8.14953	5.30922	5.03516	5.5795	6.65244	6.19992	-0.599785	3.54812e-06	3.10564e-05	NoDiff
ENSMUSG00000041135	Ripk2	79	53	69	139	158	133	120	73	1.59035	1.53097	1.90715	3.24324	3.65948	2.9248	3.07517	1.86226	1.03345	3.56471e-06	3.11735e-05	Up
ENSMUSG00000024091	Vapa	1130	738	913	1473	1374	1476	1006	1079	18.3443	17.1912	20.3501	27.7156	25.663	26.1751	20.7895	22.1972	0.578444	3.6019e-06	3.14704e-05	NoDiff
ENSMUSG00000053774	Ubxn7	601	467	455	766	751	891	628	730	2.69221	3.00178	2.79845	3.97707	3.87055	4.36006	3.58111	4.14392	0.597583	3.6252e-06	3.16455e-05	NoDiff
ENSMUSG00000073563	Csnk1g3	284	217	232	374	406	428	293	276	3.70276	4.05971	4.15305	5.65169	6.09019	6.0958	4.86293	4.56005	0.654896	3.70413e-06	3.23055e-05	NoDiff
ENSMUSG00000022742	Cpox	736	628	712	421	503	426	424	468	6.26377	7.66911	8.31974	4.15278	4.92519	3.96047	4.59353	5.04727	-0.700913	3.71362e-06	3.23591e-05	NoDiff
ENSMUSG00000028889	Yrdc	133	99	86	205	193	201	176	131	3.80596	4.06514	3.37896	6.79932	6.3543	6.28331	6.41133	4.75048	0.85763	3.74489e-06	3.26023e-05	NoDiff
ENSMUSG00000000776	Polr3d	208	158	163	336	306	285	188	178	4.13149	4.50327	4.44532	7.73538	6.99298	6.18397	4.75361	4.48039	0.746852	3.82838e-06	3.32993e-05	NoDiff
ENSMUSG00000019889	Ptprk	402	314	301	737	589	522	505	529	1.70985	1.91641	1.7578	3.63328	2.88234	2.42539	2.7343	2.85129	0.800827	3.8319e-06	3.33002e-05	NoDiff
ENSMUSG00000048796	Cyb561d1	142	121	132	60	78	54	92	132	1.58274	1.93523	2.02007	0.775124	1.00026	0.657498	1.30536	1.86444	-1.11751	3.88166e-06	3.37024e-05	Down
ENSMUSG00000068923	Syt11	315	247	190	138	159	126	154	185	3.43073	3.86012	2.8412	1.74203	1.99237	1.49909	2.13511	2.5533	-0.886395	3.88941e-06	3.37395e-05	NoDiff
ENSMUSG00000024529	Lox	389	102	204	549	591	706	368	429	4.61531	1.73652	3.32317	7.54957	8.06744	9.1503	5.55804	6.45002	1.41203	3.90643e-06	3.38569e-05	Up
ENSMUSG00000054072	Iigp1	2042	1400	1202	4603	2100	4856	3980	2910	19.8795	19.5572	16.0667	51.9386	23.5216	51.6427	49.3238	35.9002	1.27639	3.91773e-06	3.39246e-05	Up
ENSMUSG00000035530	Eif1	9254	6242	6248	10653	9974	10227	7499	7106	250.047	242.015	231.795	333.628	310.069	301.87	257.939	243.316	0.454478	3.92784e-06	3.39817e-05	NoDiff
ENSMUSG00000033149	Phldb2	243	203	263	135	117	78	143	108	1.81805	2.17933	2.70164	1.17067	1.00712	0.637491	1.36194	1.02395	-1.18424	4.02475e-06	3.47892e-05	Down
ENSMUSG00000064289	Tank	352	256	280	519	453	484	363	342	3.27337	3.41601	3.57505	5.59395	4.84672	4.91674	4.29716	4.03024	0.652172	4.08584e-06	3.52858e-05	NoDiff
ENSMUSG00000041354	Rgl2	521	418	410	320	307	292	264	350	6.38592	7.35172	6.89987	4.54605	4.32934	3.90974	4.11919	5.43634	-0.619667	4.16876e-06	3.59699e-05	NoDiff
ENSMUSG00000030218	Mgp	2033	1022	1372	542	813	929	1086	1268	97.0921	70.0366	89.9647	30.0016	44.6719	48.4665	66.0236	76.7395	-0.995018	4.18388e-06	3.60683e-05	NoDiff
ENSMUSG00000032652	Crebl2	370	315	278	136	156	222	211	168	3.3907	4.14214	3.49787	1.44453	1.64479	2.22239	2.46146	1.95097	-0.974803	4.18785e-06	3.60705e-05	NoDiff
ENSMUSG00000024360	Etf1	2940	1939	2165	3376	3408	3242	2363	2435	44.9353	42.5251	45.4329	59.8056	59.9291	54.1294	45.9755	47.162	0.454812	4.20294e-06	3.6159e-05	NoDiff
ENSMUSG00000019923	Zwint	974	680	587	1083	1187	1295	1019	861	12.4526	12.4749	10.3041	16.0483	17.4602	18.0863	16.5844	13.9495	0.620179	4.20558e-06	3.6159e-05	NoDiff
ENSMUSG00000017002	Slpi	1	2	0	41	39	11	2	3	0.0480414	0.137871	0	2.28296	2.15565	0.577281	0.122312	0.182637	4.85585	4.21371e-06	3.61969e-05	Up
ENSMUSG00000032496	Ltf	4	0	0	64	33	12	39	30	0.0657261	0	0	1.21887	0.623863	0.215397	0.815766	0.624672	4.80303	4.34002e-06	3.7249e-05	Up
ENSMUSG00000022752	Tomm70a	1824	1218	1488	2201	2237	2359	1616	1681	10.5759	10.1337	11.8459	14.7914	14.923	14.9417	11.9277	12.3513	0.525164	4.37674e-06	3.7502e-05	NoDiff
ENSMUSG00000000631	Myo18a	1843	1986	1961	1214	1245	910	1208	1380	6.51478	10.0735	9.51751	4.97384	5.06338	3.51395	5.4358	6.18168	-0.875921	4.37936e-06	3.7502e-05	NoDiff
ENSMUSG00000058755	Osm	1	5	2	50	25	22	5	6	0.0249511	0.179014	0.0685158	1.44597	0.717673	0.599641	0.158811	0.189711	3.50055	4.38109e-06	3.7502e-05	Up
ENSMUSG00000062694	Cav3	657	441	488	907	874	750	762	730	32.1906	31.0049	32.8288	51.5075	49.2689	40.1425	47.5271	45.3252	0.618734	4.41635e-06	3.77705e-05	NoDiff
ENSMUSG00000052921	Arhgef15	593	625	572	311	376	199	230	220	5.18532	7.84203	6.86735	3.15196	3.78274	1.90088	2.56019	2.43779	-1.10536	4.52737e-06	3.86859e-05	Down
ENSMUSG00000041930	Fam222a	9	9	11	53	31	55	10	7	0.162432	0.233077	0.27258	1.10867	0.643707	1.08435	0.229748	0.160096	2.18469	4.65906e-06	3.97762e-05	Up
ENSMUSG00000030142	Clec4e	16	2	0	210	268	179	125	89	0.182683	0.0327669	0	2.77905	3.52055	2.2326	1.81682	1.28772	5.30585	4.75763e-06	4.0582e-05	Up
ENSMUSG00000018547	Pip4k2b	479	447	413	300	294	251	321	284	5.2179	6.98707	6.17706	3.78774	3.68472	2.98685	4.45131	3.92041	-0.741058	4.78251e-06	4.07584e-05	NoDiff
ENSMUSG00000039109	F13a1	1051	594	805	469	551	530	519	566	8.83844	7.16781	9.29481	4.57135	5.33116	4.86887	5.55601	6.03174	-0.711544	4.92415e-06	4.19287e-05	NoDiff
ENSMUSG00000030750	Nsmce1	365	240	255	422	473	498	388	399	15.5692	14.6896	14.9343	20.8633	23.213	23.205	21.0682	21.5674	0.641463	4.96684e-06	4.22551e-05	NoDiff
ENSMUSG00000028328	Tmod1	2883	2221	2236	1909	1885	1954	1886	1957	41.4176	45.7843	44.1046	31.7867	31.1565	30.6651	34.4909	35.6274	-0.416945	5.00106e-06	4.24847e-05	NoDiff
ENSMUSG00000032513	Gorasp1	286	220	212	122	160	150	205	187	3.91052	4.31636	3.97993	1.93342	2.51701	2.24047	3.56816	3.24013	-0.796963	5.00257e-06	4.24847e-05	NoDiff
ENSMUSG00000020186	Csrp2	124	85	116	219	227	194	95	102	3.23787	3.18481	4.15879	6.62797	6.81963	5.53374	3.15779	3.37513	0.91111	5.06995e-06	4.30193e-05	NoDiff
ENSMUSG00000029777	Gars	1030	766	776	1251	1206	1242	936	1038	18.7206	19.9774	19.3649	26.3535	25.2189	24.6594	21.6561	23.9074	0.463328	5.12504e-06	4.34487e-05	NoDiff
ENSMUSG00000022100	Xpo7	939	794	710	509	586	608	501	501	2.80088	3.39842	2.90777	1.75973	2.01106	1.98113	1.90235	1.89374	-0.589459	5.14235e-06	4.35574e-05	NoDiff
ENSMUSG00000027184	Caprin1	2690	2023	2093	1740	1764	1832	1507	1558	14.9225	16.1032	15.9415	11.1876	11.2586	11.1018	10.642	10.9524	-0.414491	5.2967e-06	4.48257e-05	NoDiff
ENSMUSG00000037933	Bicd2	1850	1633	1470	1120	1298	1097	1196	1217	16.6045	21.0314	18.1152	11.6512	13.4038	10.7558	13.665	13.842	-0.568365	5.33819e-06	4.51375e-05	NoDiff
ENSMUSG00000020733	Slc9a3r1	60	42	53	96	139	133	62	82	1.76692	1.77477	2.14296	3.2767	4.70954	4.27856	2.32424	3.06008	1.18004	5.37703e-06	4.54263e-05	Up
ENSMUSG00000020486	Septin4	199	193	251	81	126	95	112	142	2.07678	2.89016	3.59652	0.979764	1.51288	1.08303	1.48792	1.87793	-1.18868	5.4662e-06	4.61395e-05	Down
ENSMUSG00000022221	Ripk3	40	35	19	81	90	87	29	22	0.989333	1.24216	0.64522	2.32202	2.56108	2.35061	0.913068	0.689538	1.40036	5.48253e-06	4.62371e-05	Up
ENSMUSG00000031917	Nip7	162	114	138	248	235	270	196	189	2.93405	2.96268	3.43166	5.20599	4.89687	5.3419	4.51889	4.33778	0.799801	5.65922e-06	4.76858e-05	NoDiff
ENSMUSG00000061887	Ssbp3	397	340	266	175	220	212	199	205	3.41924	4.2019	3.14552	1.74693	2.18001	1.99459	2.1818	2.23741	-0.789875	5.71504e-06	4.81057e-05	NoDiff
ENSMUSG00000031016	Wee1	453	324	297	246	193	218	263	269	7.51098	7.70851	6.76124	4.72751	3.68174	3.94852	5.55107	5.65202	-0.760876	5.71897e-06	4.81057e-05	NoDiff
ENSMUSG00000021234	Fam161b	415	202	284	131	163	176	173	209	5.0528	3.52909	4.7476	1.84865	2.28333	2.34087	2.68135	3.22466	-0.978592	5.76018e-06	4.84104e-05	NoDiff
ENSMUSG00000019961	Tmpo	841	673	635	485	453	545	525	484	4.3349	4.97767	4.49396	2.89751	2.68645	3.06874	3.44481	3.16142	-0.599543	5.76589e-06	4.84165e-05	NoDiff
ENSMUSG00000060657	Marf1	907	760	634	522	492	556	400	451	5.06419	6.08897	4.86031	3.3781	3.16057	3.39123	2.84306	3.19104	-0.61516	5.81196e-06	4.87612e-05	NoDiff
ENSMUSG00000037820	Tgm2	2773	1869	2028	4689	4296	3014	3805	3273	34.1142	32.993	34.255	66.8596	60.806	40.5049	59.5885	51.0251	0.793558	5.83152e-06	4.88831e-05	NoDiff
ENSMUSG00000006304	Arpc2	1572	1108	1217	1897	1833	1831	1557	1422	43.8341	44.333	46.5932	61.3093	58.8057	55.7735	55.2677	50.2473	0.453323	5.91567e-06	4.95457e-05	NoDiff
ENSMUSG00000043090	Zfp866	279	256	231	143	153	168	61	60	2.82381	3.71791	3.21008	1.67752	1.78164	1.85746	0.785931	0.769548	-0.797732	6.00849e-06	5.02797e-05	NoDiff
ENSMUSG00000026946	Nmi	130	90	93	396	194	223	222	162	3.68293	3.65864	3.61747	13.003	6.32338	6.90136	8.00619	5.81592	1.32858	6.02519e-06	5.0376e-05	Up
ENSMUSG00000054676	1600014C10Rik	526	405	408	268	339	251	325	321	7.55276	8.34454	8.04363	4.4602	5.60038	3.93707	5.94054	5.84088	-0.708125	6.0824e-06	5.08105e-05	NoDiff
ENSMUSG00000042688	Mapk6	382	289	355	1129	663	592	528	444	3.24421	3.52185	4.13948	11.1132	6.47824	5.49221	5.70825	4.77839	1.15061	6.16721e-06	5.14748e-05	Up
ENSMUSG00000047731	Wbp1l	1022	768	773	1199	1224	1389	1026	1003	12.9814	13.9978	13.481	17.6518	17.8875	19.2731	16.5898	16.1445	0.510524	6.22645e-06	5.19246e-05	NoDiff
ENSMUSG00000039763	Dnajc28	1299	771	890	454	586	705	626	662	20.656	17.5922	19.4312	8.36744	10.7209	12.2463	12.6717	13.3398	-0.810384	6.26107e-06	5.21684e-05	NoDiff
ENSMUSG00000096472	Cdkn2d	188	151	126	265	263	324	243	230	6.77096	7.80363	6.23067	11.0621	10.898	12.7473	11.1409	10.4972	0.813254	6.28396e-06	5.23142e-05	NoDiff
ENSMUSG00000029228	Lnx1	150	66	104	237	224	212	176	216	2.22077	1.40211	2.11406	4.06686	3.81555	3.42868	3.31701	4.05246	1.03496	6.38949e-06	5.31472e-05	Up
ENSMUSG00000049521	Cdc42ep1	442	359	327	175	275	206	188	230	9.78768	11.4072	9.94207	4.49153	7.00628	4.98315	5.29954	6.45414	-0.850567	6.43222e-06	5.34568e-05	NoDiff
ENSMUSG00000034471	Caskin2	710	698	617	388	479	311	441	541	7.77459	10.9674	9.27633	4.92436	6.03465	3.72014	6.14724	7.50705	-0.864698	6.44712e-06	5.35348e-05	NoDiff
ENSMUSG00000020893	Per1	880	524	558	2084	1261	1043	1308	1321	8.8592	7.56956	7.7129	24.3169	14.6058	11.4703	16.7626	16.8526	1.12556	6.69639e-06	5.55572e-05	Up
ENSMUSG00000037902	Sirpa	394	351	295	183	234	227	245	196	4.54803	5.81382	4.67542	2.44837	3.10771	2.86242	3.60011	2.86706	-0.762858	6.77728e-06	5.61803e-05	NoDiff
ENSMUSG00000030421	Uri1	317	238	282	448	453	466	445	483	4.89255	5.27085	5.97582	8.01407	8.044	7.85673	8.74297	9.44662	0.639656	6.79758e-06	5.63004e-05	NoDiff
ENSMUSG00000024270	Slc39a6	114	76	89	172	192	168	120	115	1.58667	1.51783	1.70077	2.77466	3.07455	2.5543	2.12612	2.02831	0.871665	6.8285e-06	5.64668e-05	NoDiff
ENSMUSG00000031422	Morf4l2	1197	898	839	1368	1499	1357	1115	1001	21.6448	23.3004	20.8302	28.6711	31.1859	26.8052	25.6659	22.9375	0.466257	6.8293e-06	5.64668e-05	NoDiff
ENSMUSG00000018750	Zbtb4	721	602	618	381	413	492	394	429	5.03544	6.03289	5.926	3.08408	3.31856	3.75359	3.50284	3.79675	-0.666924	6.89263e-06	5.6942e-05	NoDiff
ENSMUSG00000066621	Tecpr1	511	442	433	234	346	260	371	479	2.26808	2.81506	2.63875	1.2038	1.7669	1.26064	2.09621	2.69418	-0.799231	6.99283e-06	5.77206e-05	NoDiff
ENSMUSG00000032440	Tgfbr2	1118	649	641	1332	1202	1478	1223	1282	7.74131	6.44829	6.094	10.69	9.57578	11.1796	10.7801	11.249	0.701026	7.00006e-06	5.77312e-05	NoDiff
ENSMUSG00000027835	Pdcd10	401	278	264	498	565	464	342	403	7.73467	7.69431	6.99155	11.1334	12.5384	9.77676	8.39743	9.85044	0.64132	7.03758e-06	5.79913e-05	NoDiff
ENSMUSG00000002881	Nab1	551	344	334	719	686	608	557	466	7.61842	6.82495	6.34062	11.5224	10.9128	9.18325	9.80373	8.16493	0.668363	7.166e-06	5.89995e-05	NoDiff
ENSMUSG00000019189	Rnf145	268	206	196	143	141	114	169	141	1.95127	2.15217	1.95934	1.20675	1.18113	0.906707	1.56636	1.30093	-0.812714	7.17978e-06	5.90539e-05	NoDiff
ENSMUSG00000042726	Trafd1	1054	755	667	1833	1152	1746	1371	1179	13.3192	13.6903	11.5727	26.8472	16.749	24.1025	22.0545	18.8801	0.886814	7.18478e-06	5.90539e-05	NoDiff
ENSMUSG00000021939	Ctsb	7410	5059	5753	9240	8638	8372	6495	6446	69.4206	68.0083	74.0008	100.332	93.1066	85.6799	77.459	76.5268	0.468865	7.29722e-06	5.99273e-05	NoDiff
ENSMUSG00000018659	Pnpo	211	110	164	274	319	394	247	217	4.08935	3.05908	4.36402	6.1549	7.11311	8.34156	6.09384	5.32947	0.975178	7.33913e-06	6.02206e-05	NoDiff
ENSMUSG00000008658	Rbfox1	781	469	516	405	400	375	448	444	10.0623	8.67051	9.1278	6.04782	5.92928	5.27783	7.3476	7.24904	-0.62721	7.56323e-06	6.2007e-05	NoDiff
ENSMUSG00000000489	Pdgfb	414	389	384	90	222	201	146	151	5.64027	7.6046	7.18294	1.42115	3.47976	2.9914	2.53207	2.60693	-1.29959	7.58104e-06	6.21005e-05	Down
ENSMUSG00000024101	Washc1	275	207	211	131	159	140	187	182	3.99421	4.31416	4.20778	2.20531	2.65701	2.22129	3.45751	3.34983	-0.752289	7.60677e-06	6.22587e-05	NoDiff
ENSMUSG00000011960	Ccnt1	469	383	319	637	602	619	374	396	2.90347	3.40228	2.71148	4.5707	4.28783	4.18614	2.9474	3.10665	0.604942	7.65733e-06	6.26022e-05	NoDiff
ENSMUSG00000025880	Smad7	250	167	147	483	346	315	203	278	3.13475	3.00474	2.53076	7.01954	4.99156	4.31472	3.24027	4.41734	0.977811	7.66163e-06	6.26022e-05	NoDiff
ENSMUSG00000039395	Mreg	573	481	415	198	323	311	344	338	14.2218	17.1306	14.1423	5.69594	9.22361	8.4322	10.8688	10.6309	-0.890062	7.72607e-06	6.30756e-05	NoDiff
ENSMUSG00000004748	Mtfp1	1476	998	1168	713	904	560	896	912	48.1431	46.7095	52.3073	26.9548	33.9245	19.9533	37.203	37.696	-0.803695	7.79211e-06	6.35614e-05	NoDiff
ENSMUSG00000040093	Bmf	124	121	91	216	231	425	193	236	1.33817	1.87371	1.34835	2.70173	2.86813	5.01024	2.65137	3.22742	1.3016	7.8427e-06	6.39203e-05	Up
ENSMUSG00000018554	Ybx2	499	339	428	273	284	215	261	249	15.0067	14.6289	17.6726	9.51585	9.82656	7.06324	9.99192	9.48939	-0.776982	7.89231e-06	6.42707e-05	NoDiff
ENSMUSG00000016529	Il10	1	1	0	41	14	27	4	1	0.0432739	0.0620945	0	2.05641	0.69703	1.27635	0.220348	0.0548377	5.3116	8.20896e-06	6.67933e-05	Up
ENSMUSG00000045896	Paip2b	933	745	604	306	436	530	434	372	8.34896	9.56609	7.42095	3.17374	4.48884	5.18091	4.94382	4.21839	-0.904856	8.55794e-06	6.95745e-05	NoDiff
ENSMUSG00000020661	Dnmt3a	606	657	645	426	337	340	287	395	2.06426	3.21133	3.01664	1.6819	1.32075	1.26517	1.2445	1.70507	-0.882107	8.68596e-06	7.05561e-05	NoDiff
ENSMUSG00000032966	Fkbp1a	2385	1514	1585	2814	2519	2915	1932	1904	35.0539	31.9301	31.9852	47.937	42.5964	46.8021	36.1474	35.4624	0.542307	8.77116e-06	7.11887e-05	NoDiff
ENSMUSG00000029664	Tfpi2	16	9	12	50	43	43	18	18	0.519188	0.419058	0.534635	1.8805	1.60535	1.52424	0.743532	0.740167	1.825	8.78774e-06	7.12637e-05	Up
ENSMUSG00000040280	Ndufa4l2	192	100	110	54	76	54	71	97	9.93995	7.42866	7.81893	3.24023	4.52683	3.05391	4.67912	6.36367	-1.16377	8.81629e-06	7.14355e-05	Down
ENSMUSG00000021665	Hexb	148	95	139	46	74	52	97	78	4.40186	4.05439	5.67624	1.58574	2.53223	1.6895	3.67256	2.93983	-1.21979	8.93871e-06	7.2367e-05	Down
ENSMUSG00000000555	Itga5	666	554	600	1192	906	1025	623	654	7.65351	9.13531	9.46693	15.8767	11.9788	12.8674	9.11375	9.52394	0.70738	8.96601e-06	7.25276e-05	NoDiff
ENSMUSG00000015342	Xk	219	157	187	106	98	119	121	127	2.44579	2.51595	2.8674	1.37208	1.25921	1.45178	1.72022	1.79735	-0.86598	9.01827e-06	7.28337e-05	NoDiff
ENSMUSG00000046434	Hnrnpa1	2877	2072	2012	3668	3111	3624	3303	3020	51.7265	53.4553	49.6676	76.4366	64.3533	71.1772	75.597	68.8071	0.524911	9.01886e-06	7.28337e-05	NoDiff
ENSMUSG00000027361	Gabpb1	231	167	142	373	279	355	223	204	1.68926	1.75238	1.42575	3.16149	2.34739	2.8359	2.07592	1.89046	0.849226	9.051e-06	7.30325e-05	NoDiff
ENSMUSG00000053846	Lipg	5	0	0	145	80	40	44	16	0.0601154	0	0	2.02061	1.10663	0.525358	0.673428	0.243775	5.8316	9.17461e-06	7.39684e-05	Up
ENSMUSG00000024471	Myot	1135	793	770	1413	1242	1391	1069	917	29.1271	29.2013	27.1309	42.0284	36.6708	38.9949	34.9222	29.8211	0.532027	9.18282e-06	7.39732e-05	NoDiff
ENSMUSG00000037822	Smim14	797	619	666	511	511	488	578	677	2.82805	3.15172	3.2447	2.1016	2.08616	1.8916	2.61084	3.04418	-0.530913	9.29522e-06	7.48165e-05	NoDiff
ENSMUSG00000020788	Atp2a3	149	151	125	45	84	35	94	95	1.59944	2.32587	1.84231	0.559877	1.03743	0.41042	1.28449	1.29228	-1.45972	9.36938e-06	7.53509e-05	Down
ENSMUSG00000021838	Samd4	870	917	948	510	640	446	548	586	5.69638	8.61542	8.52236	3.87034	4.82122	3.19002	4.56755	4.86217	-0.873209	9.38477e-06	7.54122e-05	NoDiff
ENSMUSG00000013646	Sh3bp5l	335	302	282	184	209	198	191	194	2.98973	3.86742	3.45547	1.90328	2.146	1.93033	2.16992	2.19402	-0.71167	9.64382e-06	7.74163e-05	NoDiff
ENSMUSG00000064057	Scgb3a1	16	9	5	34	56	43	29	39	1.51676	1.22424	0.650785	3.73572	6.10775	4.45291	3.49959	4.68504	2.11184	9.6556e-06	7.74163e-05	Up
ENSMUSG00000090946	Ccdc71l	492	306	259	157	179	232	185	189	6.57804	5.87057	4.75448	2.43293	2.75348	3.38843	3.14866	3.20218	-0.933962	9.65809e-06	7.74163e-05	NoDiff
ENSMUSG00000050565	Tor1aip2	1142	803	882	1839	1499	1354	1084	1039	7.02306	7.08604	7.44733	13.1081	10.6062	9.09617	8.48619	8.09709	0.673486	9.7011e-06	7.76968e-05	NoDiff
ENSMUSG00000041439	Mfsd6	463	359	308	240	244	264	239	237	3.18879	3.54786	2.91251	1.91582	1.93345	1.98622	2.09539	2.06845	-0.653755	9.80845e-06	7.84919e-05	NoDiff
ENSMUSG00000044864	Ankrd50	790	594	557	461	459	487	615	643	5.27493	5.69119	5.10642	3.56771	3.52614	3.5522	5.22742	5.44068	-0.523283	9.85979e-06	7.88377e-05	NoDiff
ENSMUSG00000027333	Smox	308	174	191	547	408	364	204	249	4.48386	3.63478	3.81774	9.2297	6.83375	5.78871	3.78054	4.5936	0.933835	1.01125e-05	8.07915e-05	NoDiff
ENSMUSG00000036606	Plxnb2	1465	1337	1254	861	977	1024	1107	1237	10.7577	14.0877	12.643	7.32794	8.25414	8.21409	10.3479	11.5107	-0.581142	1.03226e-05	8.24026e-05	NoDiff
ENSMUSG00000041577	Prelp	335	354	303	205	197	142	206	219	5.25332	7.96562	6.52384	3.72599	3.55429	2.43252	4.11224	4.35197	-0.951567	1.03608e-05	8.26392e-05	NoDiff
ENSMUSG00000106918	Mrpl33	126	91	91	213	174	195	114	107	0.974992	1.01041	0.966815	1.91033	1.54909	1.64833	1.12294	1.04922	0.86106	1.04334e-05	8.31504e-05	NoDiff
ENSMUSG00000018415	Gid4	1292	1002	889	802	766	770	726	764	15.058	16.7571	14.2258	10.8337	10.2714	9.80334	10.7712	11.2837	-0.504218	1.04865e-05	8.35046e-05	NoDiff
ENSMUSG00000053886	Sh2d4a	182	152	237	87	92	97	124	96	3.78897	4.54068	6.77438	2.09927	2.20361	2.20598	3.2862	2.53264	-1.13977	1.05424e-05	8.38809e-05	Down
ENSMUSG00000036622	Atp13a2	182	218	145	75	96	95	107	103	1.71956	2.95549	1.88099	0.821308	1.04355	0.980503	1.28692	1.23321	-1.12338	1.09106e-05	8.67398e-05	Down
ENSMUSG00000029998	Pcyox1	1550	1088	1195	926	958	1017	1024	1147	17.8158	17.9445	18.8588	12.3363	12.6688	12.7695	14.9829	16.7067	-0.461915	1.10799e-05	8.80139e-05	NoDiff
ENSMUSG00000066861	Oas1g	11	3	12	60	31	47	45	33	0.266486	0.104287	0.399148	1.68474	0.864053	1.24382	1.38777	1.01309	2.35937	1.12017e-05	8.88528e-05	Up
ENSMUSG00000017692	Rhbdl3	310	231	222	171	126	153	141	139	3.71219	3.96925	3.65001	2.37336	1.73595	2.00143	2.14937	2.10929	-0.818832	1.12039e-05	8.88528e-05	NoDiff
ENSMUSG00000064145	Arih2	740	583	587	926	924	926	770	775	5.4679	6.18137	5.95523	7.93047	7.85521	7.47445	7.24273	7.25677	0.47372	1.12285e-05	8.89752e-05	NoDiff
ENSMUSG00000029392	Rilpl1	2808	2248	2488	1612	1956	1905	2043	2064	64.6294	74.2432	78.624	43.0028	51.7963	47.8969	59.8582	60.1999	-0.53731	1.12784e-05	8.92984e-05	NoDiff
ENSMUSG00000026792	Lrsam1	162	151	150	82	89	87	86	107	1.78495	2.38735	2.26921	1.04719	1.12823	1.04715	1.20624	1.49399	-0.922153	1.15257e-05	9.11818e-05	NoDiff
ENSMUSG00000029416	Slc15a4	197	159	135	80	105	89	75	81	2.10235	2.4348	1.97808	0.989528	1.28922	1.03755	1.01888	1.09541	-0.904737	1.15762e-05	9.15069e-05	NoDiff
ENSMUSG00000060261	Gtf2i	3616	2723	2639	2227	2301	2488	2410	2612	20.0987	21.7177	20.1396	14.3469	14.7148	15.1067	17.0522	18.3978	-0.416626	1.17648e-05	9.29218e-05	NoDiff
ENSMUSG00000031762	Mt2	0	0	2	19	21	34	17	17	0	0	0.264741	2.12311	2.32936	3.58079	2.08637	2.07693	5.12519	1.17808e-05	9.29725e-05	Up
ENSMUSG00000004788	Eif2b2	278	244	235	414	430	394	314	396	8.36047	10.5294	9.70343	14.4306	14.8782	12.9438	12.0209	15.0916	0.637492	1.18164e-05	9.31779e-05	NoDiff
ENSMUSG00000063698	Sfxn4	135	82	85	52	44	47	62	75	2.57243	2.24208	2.22383	1.14845	0.964629	0.978335	1.50392	1.81103	-1.12362	1.18541e-05	9.3399e-05	Down
ENSMUSG00000021477	Ctsl	3471	2032	2557	3808	4297	5114	3923	3851	30.3231	25.4724	30.6706	38.5581	43.1899	48.8045	43.6275	42.633	0.663988	1.20566e-05	9.49177e-05	NoDiff
ENSMUSG00000078816	Prkcg	82	85	55	223	194	132	130	107	1.28731	1.91477	1.18551	4.05764	3.50404	2.26372	2.59798	2.12866	1.23573	1.21271e-05	9.53952e-05	Up
ENSMUSG00000041261	Car8	321	196	220	63	134	134	88	124	4.72284	4.13792	4.44419	1.07433	2.2683	2.15369	1.64818	2.31192	-1.20808	1.2137e-05	9.53957e-05	Down
ENSMUSG00000032840	Spring1	325	247	353	137	205	123	149	117	3.26144	3.55672	4.86376	1.59348	2.36688	1.34837	1.90342	1.48787	-1.07524	1.21807e-05	9.56619e-05	Down
ENSMUSG00000024561	Mbd1	2775	1023	1000	5190	3256	3142	1385	1816	23.2091	12.2772	11.4833	50.3109	31.3312	28.7066	14.7458	19.2471	1.29141	1.22069e-05	9.57903e-05	Up
ENSMUSG00000045211	Nudt18	152	150	127	339	251	265	176	196	1.9407	2.7481	2.22633	5.01664	3.6871	3.69607	2.86055	3.1712	0.920815	1.22542e-05	9.60834e-05	NoDiff
ENSMUSG00000028028	Alpk1	49	28	32	147	114	67	66	71	0.404448	0.331629	0.362651	1.40632	1.0826	0.604117	0.693479	0.74264	1.54672	1.2265e-05	9.6091e-05	Up
ENSMUSG00000039196	Orm1	0	0	0	33	14	5	1	3	0	0	0	2.79775	1.17821	0.399526	0.0931147	0.27808	6.49384	1.23259e-05	9.64903e-05	Up
ENSMUSG00000037151	Lrrc20	513	314	418	189	298	197	242	258	9.04271	7.94215	10.1165	3.86138	6.04359	3.79338	5.43024	5.76307	-0.924398	1.23792e-05	9.68287e-05	NoDiff
ENSMUSG00000030189	Ybx3	2151	1603	1407	2362	2480	2662	2191	1894	39.6545	42.4046	35.6138	50.4697	52.6019	53.6092	51.4182	44.2471	0.484266	1.27742e-05	9.98386e-05	NoDiff
ENSMUSG00000070639	Lrrc8b	122	60	81	178	171	176	169	178	1.02825	0.725636	0.93734	1.73884	1.65819	1.62044	1.81322	1.90114	0.95571	1.28696e-05	0.000100503	NoDiff
ENSMUSG00000026687	Aldh9a1	1188	949	645	585	564	573	692	703	19.9073	22.8186	14.8398	11.3619	10.8736	10.4889	14.7613	14.9281	-0.743316	1.30403e-05	0.000101754	NoDiff
ENSMUSG00000075122	Cd80	17	14	12	61	47	42	11	9	0.260251	0.307538	0.25223	1.08236	0.827825	0.70238	0.214367	0.174598	1.74268	1.33895e-05	0.000104395	Up
ENSMUSG00000033467	Crlf2	34	24	24	94	61	74	57	62	1.28924	1.30585	1.24951	4.13126	2.66124	3.06526	2.7514	2.97921	1.42775	1.34647e-05	0.000104897	Up
ENSMUSG00000027086	Fastkd1	579	391	536	267	273	357	409	337	5.60786	5.43404	7.1278	2.99729	3.04214	3.77717	5.04272	4.1362	-0.814722	1.35254e-05	0.000105286	NoDiff
ENSMUSG00000025421	Hdhd2	312	301	261	175	199	156	188	208	2.57077	3.55879	2.95271	1.67127	1.88651	1.40415	1.97192	2.17183	-0.799798	1.35883e-05	0.00010569	NoDiff
ENSMUSG00000018001	Cyth3	683	454	574	1050	1011	812	978	997	4.10283	3.91333	4.7342	7.31058	6.98734	5.32842	7.47868	7.58947	0.687013	1.36253e-05	0.000105893	NoDiff
ENSMUSG00000079105	C7	284	76	180	365	489	632	440	618	6.0163	2.31021	5.23547	8.96196	11.9184	14.6254	11.8655	16.5902	1.44748	1.37014e-05	0.0001064	Up
ENSMUSG00000038894	Irs2	220	250	120	549	342	807	448	420	1.97241	3.21619	1.47716	5.70487	3.52775	7.90364	5.11299	4.77174	1.45438	1.3824e-05	0.000107266	Up
ENSMUSG00000029657	Hsph1	865	801	686	453	584	538	623	631	6.74867	8.9673	7.34848	4.09637	5.24218	4.58526	6.18746	6.23856	-0.655092	1.39041e-05	0.000107801	NoDiff
ENSMUSG00000021432	Slc35b3	91	68	77	153	160	144	129	139	0.889735	0.954015	1.03367	1.73384	1.79985	1.53802	1.60558	1.72221	0.888251	1.40472e-05	0.000108824	NoDiff
ENSMUSG00000024924	Vldlr	6727	4739	5076	4153	4070	4575	4739	5099	37.877	38.2885	39.2417	27.1029	26.3661	28.14	33.9675	36.3825	-0.428782	1.40587e-05	0.000108826	NoDiff
ENSMUSG00000030259	Rassf8	573	519	527	386	357	332	339	368	5.84326	7.59443	7.37875	4.56233	4.18857	3.69844	4.40071	4.75556	-0.668593	1.40846e-05	0.00010894	NoDiff
ENSMUSG00000022297	Fzd6	505	420	381	302	315	290	277	256	5.94185	7.09099	6.15499	4.11847	4.26421	3.72742	4.1489	3.81701	-0.59255	1.41004e-05	0.000108975	NoDiff
ENSMUSG00000032042	Srpr	1492	1140	1100	1733	1733	1708	1597	1470	25.1426	27.566	25.451	33.8485	33.5998	31.4419	34.2585	31.3915	0.40973	1.4236e-05	0.000109935	NoDiff
ENSMUSG00000032607	Amt	121	104	96	45	65	45	38	43	2.81467	3.47138	3.06609	1.21326	1.73961	1.14349	1.12525	1.26754	-1.12198	1.44257e-05	0.000111312	Down
ENSMUSG00000001995	Sipa1l2	594	641	586	408	365	356	375	425	3.50142	5.42179	4.74271	2.78751	2.47541	2.29238	2.81392	3.17468	-0.778792	1.46759e-05	0.000113152	NoDiff
ENSMUSG00000057101	Zfp180	288	259	250	154	185	162	142	121	3.58035	4.62019	4.26721	2.21897	2.64607	2.20002	2.24721	1.90621	-0.745931	1.49603e-05	0.000115254	NoDiff
ENSMUSG00000059423	Zfp933	263	215	201	111	142	153	108	117	3.49161	4.09577	3.66385	1.70801	2.16898	2.21891	1.82522	1.96838	-0.809688	1.53077e-05	0.000117837	NoDiff
ENSMUSG00000060036	Rpl3	1809	1335	1523	2219	2181	2396	1838	1910	32.2992	34.2028	37.3358	45.9208	44.8029	46.7326	41.7755	43.2155	0.476278	1.5356e-05	0.000118115	NoDiff
ENSMUSG00000036528	Ppfibp2	338	349	271	83	65	195	136	131	1.76175	2.61024	1.93941	0.501424	0.389797	1.1103	0.90238	0.865271	-1.56228	1.54067e-05	0.000118411	Down
ENSMUSG00000042605	Atxn2	683	619	640	426	470	444	398	457	2.46787	3.20937	3.17507	1.78406	1.95388	1.75253	1.83066	2.09253	-0.615596	1.54882e-05	0.000118943	NoDiff
ENSMUSG00000032062	2310030G06Rik	84	65	40	144	124	218	157	138	2.40619	2.67173	1.5732	4.78094	4.08668	6.82162	5.72498	5.00937	1.31588	1.59942e-05	0.000122731	Up
ENSMUSG00000024074	Crim1	800	707	533	1258	994	1338	826	738	7.56481	9.59301	6.92001	13.7876	10.8141	13.8211	9.94285	8.84336	0.752222	1.61415e-05	0.000123764	NoDiff
ENSMUSG00000041684	Bivm	197	162	183	82	81	121	98	126	2.65518	3.13307	3.3865	1.28098	1.25606	1.78153	1.68142	2.15205	-1.00686	1.63202e-05	0.000125036	Down
ENSMUSG00000040297	Suco	342	249	224	436	414	438	323	316	2.17155	2.26866	1.95282	3.2087	3.02441	3.03806	2.61077	2.54263	0.605432	1.65334e-05	0.000126569	NoDiff
ENSMUSG00000038582	Pptc7	2089	1511	2088	1227	1346	1239	1331	1452	25.0949	26.0459	34.4389	17.0841	18.6033	16.2592	20.3539	22.1038	-0.652185	1.6619e-05	0.000127124	NoDiff
ENSMUSG00000024664	Fads3	994	679	602	1233	1313	1051	867	828	14.8599	14.5655	12.3565	21.3644	22.5835	17.1637	16.4995	15.686	0.612879	1.66459e-05	0.00012723	NoDiff
ENSMUSG00000030987	Stim1	276	253	227	148	158	168	216	209	1.50864	1.98438	1.70363	0.937643	0.993645	1.00315	1.50298	1.44769	-0.747586	1.67524e-05	0.000127943	NoDiff
ENSMUSG00000016918	Sulf1	345	329	323	581	521	586	449	540	1.73168	2.36959	2.22599	3.38006	3.00874	3.21312	2.86892	3.43476	0.680107	1.71047e-05	0.000130531	NoDiff
ENSMUSG00000024442	Dele1	2138	1556	1470	1289	1411	1290	1425	1529	16.4206	17.1482	15.5014	11.4745	12.4683	10.8231	13.9322	14.8814	-0.42913	1.72485e-05	0.000131525	NoDiff
ENSMUSG00000043091	Tuba1c	306	209	411	805	622	682	464	353	7.58495	7.4337	13.9876	23.1274	17.7386	18.4669	14.641	11.0881	1.10324	1.73171e-05	0.000131944	Up
ENSMUSG00000033182	Kbtbd12	301	225	221	121	137	179	136	147	1.81892	1.951	1.83363	0.847486	0.952502	1.18163	1.04619	1.12569	-0.83501	1.73494e-05	0.000132087	NoDiff
ENSMUSG00000023075	Akirin1	587	430	485	719	830	728	583	651	9.64531	10.1385	10.9419	13.6932	15.6911	13.0674	12.1947	13.5554	0.534607	1.7506e-05	0.000133175	NoDiff
ENSMUSG00000036661	Dennd3	164	164	194	611	411	292	271	387	1.62847	2.33673	2.64491	7.03198	4.69544	3.16738	3.42554	4.86969	1.24325	1.7983e-05	0.000136696	Up
ENSMUSG00000053646	Plxnb1	639	607	664	403	416	271	422	536	3.7765	5.14759	5.388	2.76053	2.82865	1.74959	3.17485	4.01426	-0.896381	1.80372e-05	0.000137001	NoDiff
ENSMUSG00000027387	Zc3h8	93	105	110	41	53	45	51	46	3.24634	5.2593	5.272	1.6588	2.12855	1.71594	2.26623	2.0348	-1.24482	1.82205e-05	0.000138285	Down
ENSMUSG00000026177	Slc11a1	72	45	56	129	109	128	84	78	1.10164	0.987982	1.17644	2.28769	1.91881	2.13943	1.6361	1.51236	1.02572	1.82964e-05	0.000138752	Up
ENSMUSG00000026249	Serpine2	297	272	318	477	544	538	355	324	2.03169	2.66991	2.98675	3.78196	4.2815	4.02033	3.09137	2.80865	0.728256	1.84765e-05	0.000140009	NoDiff
ENSMUSG00000048279	Sacs	521	398	454	208	337	177	368	443	1.44679	1.58591	1.731	0.669471	1.0767	0.536935	1.30089	1.55893	-1.00119	1.85381e-05	0.000140366	Down
ENSMUSG00000028633	Ctps	440	402	530	945	849	797	788	627	7.52204	9.86135	12.4403	18.7246	16.6989	14.884	17.1487	13.5832	0.827264	1.85623e-05	0.00014044	NoDiff
ENSMUSG00000018666	Cbx1	564	475	446	369	332	314	301	288	7.48244	9.04243	8.12402	5.67401	5.06757	4.55065	5.08339	4.84183	-0.616938	1.86786e-05	0.000141209	NoDiff
ENSMUSG00000010047	Hyal2	277	208	304	106	163	146	202	205	4.76854	5.13803	7.1854	2.115	3.22842	2.7456	4.4267	4.47211	-1.00952	1.93797e-05	0.000146396	Down
ENSMUSG00000036568	Bicral	332	299	225	184	166	172	208	185	2.74714	3.55011	2.55622	1.76466	1.58033	1.55472	2.19093	1.93985	-0.779133	1.94712e-05	0.000146973	NoDiff
ENSMUSG00000037936	Scarb1	281	249	163	534	749	350	411	469	1.87407	2.3829	1.49258	4.1278	5.74722	2.54992	3.48934	3.96373	1.17286	1.95142e-05	0.000147183	Up
ENSMUSG00000024735	Prpf19	2884	2414	2527	1787	2117	1952	2412	2237	22.4637	26.9805	27.0248	16.1328	18.9716	16.609	23.9158	22.0803	-0.493799	1.95786e-05	0.000147554	NoDiff
ENSMUSG00000036352	Ubac1	1088	750	843	623	716	644	672	668	23.4337	23.1793	24.9293	15.5524	17.7428	15.1522	18.4248	18.2323	-0.495359	1.97472e-05	0.000148709	NoDiff
ENSMUSG00000025223	Ldb1	633	572	584	406	436	396	431	456	7.79071	10.1018	9.86865	5.7916	6.17387	5.32412	6.75264	7.11199	-0.610247	2.01178e-05	0.000151383	NoDiff
ENSMUSG00000037992	Rara	71	82	72	225	155	153	89	108	0.922086	1.52811	1.28386	3.38684	2.31602	2.17062	1.47138	1.77742	1.15897	2.03811e-05	0.000153245	Up
ENSMUSG00000035133	Arhgap5	1562	1108	1327	930	989	1030	907	982	8.13336	8.27859	9.48706	5.61269	5.92492	5.85876	6.012	6.47968	-0.50397	2.05028e-05	0.000154041	NoDiff
ENSMUSG00000019997	Ccn2	541	730	536	239	293	389	445	503	10.7196	20.7553	14.582	5.48879	6.67951	8.41993	11.2244	12.6299	-1.07666	2.05328e-05	0.000154099	Down
ENSMUSG00000049038	Mterf2	283	175	222	139	145	129	146	194	9.15692	8.1251	9.86252	5.21287	5.39795	4.55966	6.01366	7.95459	-0.775168	2.05423e-05	0.000154099	NoDiff
ENSMUSG00000034781	Gna11	778	668	556	436	512	441	515	478	10.7649	13.2628	10.5628	6.99225	8.15077	6.66575	9.07113	8.38131	-0.594925	2.1021e-05	0.000157568	NoDiff
ENSMUSG00000103409	Lsmem2	126	128	170	70	46	69	73	48	4.32111	6.29886	8.0047	2.78241	1.81501	2.58495	3.18691	2.08602	-1.29235	2.11093e-05	0.000158108	Down
ENSMUSG00000038507	Parp12	356	304	386	1044	650	599	613	560	5.05162	6.18987	7.52037	17.1704	10.6119	9.2851	11.073	10.0698	1.05356	2.13354e-05	0.000159678	Up
ENSMUSG00000033554	Dph5	67	49	64	141	112	136	131	93	0.473172	0.496555	0.620577	1.15415	0.910038	1.04921	1.17771	0.8323	1.04497	2.14909e-05	0.000160718	Up
ENSMUSG00000026393	Nek7	2539	1563	1655	2710	2784	3395	2486	2579	19.5137	17.237	17.4641	24.1404	24.6174	28.5033	24.3221	25.1177	0.581457	2.1863e-05	0.000163375	NoDiff
ENSMUSG00000053411	Cbx7	297	281	266	116	130	199	196	177	2.59543	3.5236	3.19159	1.17493	1.30706	1.8997	2.18038	1.96011	-1.0045	2.19193e-05	0.00016367	Down
ENSMUSG00000039678	Tbc1d13	222	208	185	105	135	125	148	126	2.66686	3.5854	3.05134	1.46196	1.86586	1.64035	2.26325	1.9181	-0.829577	2.22298e-05	0.000165861	NoDiff
ENSMUSG00000028134	Ptbp2	386	338	305	594	511	558	485	523	2.38495	2.99664	2.58739	4.2538	3.63253	3.76621	3.81466	4.09492	0.623671	2.23341e-05	0.000166511	NoDiff
ENSMUSG00000014496	Ankrd28	535	410	519	925	818	744	611	624	2.47924	2.72631	3.3022	4.96827	4.36129	3.76632	3.60436	3.66439	0.691946	2.24257e-05	0.000167066	NoDiff
ENSMUSG00000090523	Gypc	531	284	373	254	205	244	340	279	12.9137	9.91062	12.4548	7.15958	5.73596	6.48223	10.5258	8.59829	-0.798362	2.24518e-05	0.000167131	NoDiff
ENSMUSG00000020694	Tlk2	741	527	577	931	862	909	727	729	5.20525	5.31204	5.56508	7.58006	6.96672	6.97537	6.50101	6.4894	0.490417	2.32216e-05	0.000172729	NoDiff
ENSMUSG00000059890	Ube4a	674	539	513	401	426	438	379	421	4.42276	5.07516	4.62192	3.04984	3.21618	3.13969	3.16589	3.50081	-0.513697	2.34832e-05	0.000174542	NoDiff
ENSMUSG00000074896	Ifit3	110	91	146	1511	546	396	601	400	3.57351	4.242	6.51218	56.8938	20.4076	14.0532	24.8542	16.467	2.74049	2.36421e-05	0.000175588	Up
ENSMUSG00000041037	Irgq	337	297	338	200	219	201	230	277	3.14058	3.97158	4.32482	2.16027	2.34812	2.04623	2.72854	3.27124	-0.729609	2.36643e-05	0.000175619	NoDiff
ENSMUSG00000021716	Srek1ip1	421	267	342	223	235	185	279	262	7.33435	6.67449	8.18046	4.50281	4.71026	3.52072	6.18738	5.78408	-0.737886	2.38468e-05	0.000176838	NoDiff
ENSMUSG00000030428	Ttyh1	34	10	29	86	58	137	25	23	0.302151	0.127518	0.353846	0.885813	0.593021	1.32998	0.282818	0.259015	1.90801	2.41043e-05	0.000178611	Up
ENSMUSG00000034487	Poglut3	139	151	148	66	80	82	92	107	2.16358	3.37258	3.16294	1.19069	1.43267	1.39428	1.82292	2.11054	-1.03359	2.42405e-05	0.000179483	Down
ENSMUSG00000032252	Glce	329	193	238	146	166	158	146	164	2.73149	2.29926	2.71302	1.40493	1.58566	1.43298	1.54305	1.72544	-0.744032	2.43524e-05	0.000180174	NoDiff
ENSMUSG00000051615	Rap2a	274	217	208	155	156	132	113	125	3.70621	4.21179	3.86291	2.43002	2.42774	1.95044	1.94572	2.14261	-0.722123	2.44332e-05	0.000180634	NoDiff
ENSMUSG00000013974	Mcemp1	2	1	2	22	28	14	1	8	0.0758886	0.054447	0.104195	0.967539	1.22237	0.580302	0.0483025	0.384671	3.6157	2.47487e-05	0.000182827	Up
ENSMUSG00000022306	Zfpm2	393	287	320	217	232	236	197	257	2.33627	2.44816	2.61188	1.49517	1.58678	1.53258	1.4908	1.93605	-0.609917	2.49949e-05	0.000184506	NoDiff
ENSMUSG00000031230	Fgf16	157	122	96	70	68	58	102	93	5.41042	6.03279	4.54228	2.79594	2.69611	2.18343	4.4746	4.06132	-0.991452	2.5226e-05	0.000186071	NoDiff
ENSMUSG00000028719	Cmpk1	728	507	550	822	855	908	703	721	12.0671	12.0589	12.5172	15.7922	16.3055	16.4413	14.8337	15.1447	0.475315	2.55777e-05	0.000188521	NoDiff
ENSMUSG00000020806	Rhbdf2	164	130	110	392	237	242	182	128	1.75646	1.99786	1.61756	4.86609	2.92039	2.83133	2.48136	1.73723	1.05388	2.58165e-05	0.000190137	Up
ENSMUSG00000046808	Atp10d	201	123	129	404	387	212	200	244	1.45263	1.27553	1.28003	3.38408	3.21787	1.67369	1.83998	2.23461	1.1024	2.59502e-05	0.000190977	Up
ENSMUSG00000048537	Phldb1	1386	1315	1148	893	972	770	1142	1169	10.9445	14.9	12.4465	8.17304	8.83074	6.64207	11.4795	11.6977	-0.625044	2.62091e-05	0.000192736	NoDiff
ENSMUSG00000029461	Fam168a	957	642	805	541	596	576	535	628	7.48086	7.20115	8.63987	4.90158	5.36023	4.9186	5.32373	6.22088	-0.551502	2.62318e-05	0.000192757	NoDiff
ENSMUSG00000086040	Wipf3	1003	728	595	516	574	503	839	856	7.99253	8.32419	6.50987	4.76576	5.26251	4.37856	8.51075	8.64391	-0.596994	2.66569e-05	0.000195532	NoDiff
ENSMUSG00000025591	Tma16	140	125	114	223	215	230	185	202	1.03866	1.33071	1.16124	1.91757	1.8352	1.86404	1.7472	1.89912	0.747631	2.66631e-05	0.000195532	NoDiff
ENSMUSG00000020706	Ftsj3	512	372	397	578	694	660	502	490	6.66009	6.94353	7.09042	8.71439	10.3864	9.3785	8.31259	8.07717	0.529845	2.66699e-05	0.000195532	NoDiff
ENSMUSG00000055447	Cd47	1291	971	936	1810	1421	1774	1391	1245	11.6611	12.5852	11.6081	18.9492	14.7675	17.5044	15.9943	14.2507	0.588255	2.67242e-05	0.000195783	NoDiff
ENSMUSG00000030530	Furin	1815	1002	923	2305	1916	2076	1477	1609	11.2105	8.88064	7.82749	16.5013	13.6158	14.0074	11.6132	12.5938	0.726511	2.68321e-05	0.000196424	NoDiff
ENSMUSG00000030795	Fus	3388	2757	2406	4184	3939	4064	3383	3434	16.4225	19.1761	16.0127	23.5065	21.9675	21.5194	20.8748	21.0936	0.448414	2.70016e-05	0.000197517	NoDiff
ENSMUSG00000053199	Arhgap20	1256	849	556	573	367	331	454	500	5.61302	5.4443	3.41156	2.96798	1.88699	1.6159	2.58277	2.83159	-1.09382	2.70803e-05	0.000197943	Down
ENSMUSG00000006445	Epha2	114	75	84	197	174	152	119	149	1.38265	1.30526	1.39881	2.76932	2.42804	2.01387	1.83729	2.29006	0.883138	2.71009e-05	0.000197945	NoDiff
ENSMUSG00000031639	Tlr3	133	106	122	419	277	190	221	218	1.44798	1.65593	1.82365	5.28716	3.46966	2.25966	3.06284	3.00759	1.22768	2.74451e-05	0.000200308	Up
ENSMUSG00000024642	Tle4	215	166	186	291	321	319	212	176	2.13751	2.36813	2.53895	3.35322	3.67174	3.4645	2.68305	2.21736	0.647215	2.75633e-05	0.000201019	NoDiff
ENSMUSG00000032898	Fbxo21	813	562	525	362	402	490	516	545	8.31163	8.24441	7.36931	4.28947	4.72845	5.47232	6.71534	7.06066	-0.651491	2.78752e-05	0.000203141	NoDiff
ENSMUSG00000020315	Sptbn1	12322	10916	10131	8116	9139	7562	8172	8578	39.9337	50.7632	45.0798	30.4859	34.0764	26.7716	33.7139	35.2287	-0.502713	2.80807e-05	0.000204486	NoDiff
ENSMUSG00000009585	Apobec3	229	117	182	529	389	278	465	337	1.37315	1.00669	1.49839	3.67652	2.68367	1.82098	3.54942	2.56073	1.13554	2.81594e-05	0.000204905	Up
ENSMUSG00000023452	Pisd	187	123	132	227	266	253	237	223	1.84362	1.74005	1.7868	2.59391	3.01723	2.72477	2.97441	2.78604	0.699428	2.84037e-05	0.000206528	NoDiff
ENSMUSG00000026222	Sp100	446	421	488	1855	837	826	878	678	3.34611	4.53226	5.02686	16.1305	7.22484	6.76963	8.38538	6.44597	1.296	2.87581e-05	0.000208909	Up
ENSMUSG00000026826	Nr4a2	22	37	12	67	77	195	28	15	0.307256	0.741493	0.230108	1.08456	1.23728	2.97504	0.497805	0.265474	2.15988	2.87742e-05	0.000208909	Up
ENSMUSG00000029068	Ccnl2	2257	1629	1453	3102	2535	2586	1670	1689	24.2415	25.1059	21.4272	38.6161	31.3259	30.3414	22.8332	22.9885	0.572575	2.96321e-05	0.000214976	NoDiff
ENSMUSG00000001036	Epn2	455	392	444	298	292	257	269	341	4.9337	6.09923	6.61023	3.74522	3.64286	3.04421	3.7131	4.68564	-0.686468	2.98301e-05	0.000216129	NoDiff
ENSMUSG00000034118	Tpst1	151	187	136	73	71	91	94	95	3.0692	5.45403	3.79542	1.71977	1.66037	2.02055	2.4322	2.44695	-1.10389	2.9852e-05	0.000216129	Down
ENSMUSG00000023349	Clec4n	20	8	20	43	96	53	59	36	0.798434	0.458275	1.09625	1.98965	4.40938	2.31134	2.99836	1.82123	1.93741	2.98577e-05	0.000216129	Up
ENSMUSG00000053536	Cstf2t	594	511	518	371	401	389	363	396	7.95491	9.81968	9.52468	5.75867	6.17861	5.69086	6.1884	6.72043	-0.557563	3.01672e-05	0.000218206	NoDiff
ENSMUSG00000026581	Sell	23	3	14	122	74	33	25	28	0.220579	0.0412843	0.184347	1.35611	0.816517	0.345724	0.30521	0.340289	2.52017	3.03579e-05	0.000219423	Up
ENSMUSG00000071369	Map3k5	1105	779	833	424	556	698	535	509	10.2927	10.4119	10.6532	4.57752	5.95851	7.10232	6.34369	6.00808	-0.756501	3.06046e-05	0.000221041	NoDiff
ENSMUSG00000027257	Pacsin3	1227	1007	1262	778	855	680	948	907	16.0751	18.9307	22.7008	11.8138	12.8877	9.73192	15.8103	15.0581	-0.677179	3.07906e-05	0.000222219	NoDiff
ENSMUSG00000028689	Ccdc163	96	86	66	39	30	42	23	43	2.16043	2.77712	2.03932	1.01726	0.776762	1.03252	0.6589	1.22628	-1.22458	3.11189e-05	0.000224421	Down
ENSMUSG00000034445	Cyb561a3	162	113	134	81	74	76	100	118	2.34874	2.35086	2.66745	1.36115	1.23438	1.20369	1.84562	2.16798	-0.885996	3.11453e-05	0.000224445	NoDiff
ENSMUSG00000027951	Adar	97	132	158	406	316	263	285	237	0.677361	1.32266	1.51488	3.28604	2.53882	2.00624	2.53347	2.09725	1.23509	3.12109e-05	0.000224751	Up
ENSMUSG00000037669	Ldah	570	402	355	258	312	316	296	306	4.42821	4.48132	3.78663	2.32312	2.78872	2.68176	2.9273	3.0125	-0.635346	3.13121e-05	0.000225312	NoDiff
ENSMUSG00000039242	B3galnt2	358	281	312	207	231	198	140	128	3.20357	3.60815	3.83334	2.14694	2.37826	1.93551	1.59478	1.45149	-0.650541	3.16397e-05	0.000227501	NoDiff
ENSMUSG00000034801	Sos2	981	787	735	642	598	629	497	632	6.5318	7.5191	6.71928	4.95448	4.58102	4.57503	4.21253	5.33253	-0.485398	3.19459e-05	0.000229533	NoDiff
ENSMUSG00000027479	Mapre1	1258	842	945	1551	1503	1367	1053	1075	9.13001	8.7686	9.4166	13.0467	12.5501	10.8377	9.72841	9.88672	0.482066	3.24751e-05	0.000233163	NoDiff
ENSMUSG00000001473	Tubb6	325	247	346	698	469	639	316	268	7.56006	8.24453	11.0507	18.819	12.552	16.2376	9.35732	7.90004	0.901738	3.30441e-05	0.000237073	NoDiff
ENSMUSG00000034485	Uaca	1230	1015	868	751	816	736	869	846	12.0074	14.218	11.6342	8.49737	9.16501	7.84879	10.7991	10.4657	-0.499207	3.30789e-05	0.00023712	NoDiff
ENSMUSG00000027339	Rassf2	106	93	88	163	210	170	128	143	0.501043	0.630783	0.571115	0.893009	1.14205	0.877804	0.770198	0.856561	0.847607	3.30995e-05	0.00023712	NoDiff
ENSMUSG00000026088	Mitd1	44	35	50	134	131	78	106	88	0.900472	1.02781	1.40494	3.17849	3.08451	1.74378	2.76151	2.2822	1.33287	3.32323e-05	0.000237895	Up
ENSMUSG00000036887	C1qa	433	320	401	126	264	203	380	329	23.6022	25.0289	30.011	7.96037	16.5564	12.0876	26.3676	22.7255	-1.03766	3.34368e-05	0.000239039	Down
ENSMUSG00000029430	Ran	1837	1245	1256	2016	1974	1997	1763	1605	39.3565	38.274	36.9461	50.0607	48.6577	46.7374	48.082	43.5748	0.412472	3.34413e-05	0.000239039	NoDiff
ENSMUSG00000050014	Apol10b	33	51	89	389	135	202	174	93	0.804615	1.78432	2.97945	10.9932	3.78709	5.38028	5.40065	2.87349	1.94282	3.36731e-05	0.000240519	Up
ENSMUSG00000032846	Zswim6	123	109	113	234	202	200	130	117	1.25657	1.59785	1.58501	2.77075	2.37428	2.23199	1.69063	1.51468	0.809462	3.38762e-05	0.000241791	NoDiff
ENSMUSG00000035851	Ythdc1	943	671	566	1118	1037	1196	829	926	3.91602	3.99837	3.22716	5.38113	4.9546	5.42555	4.38238	4.873	0.571415	3.4089e-05	0.000243131	NoDiff
ENSMUSG00000027611	Procr	13	8	12	44	32	49	4	11	0.362853	0.320409	0.459876	1.42344	1.02763	1.49404	0.142125	0.389075	1.86162	3.41537e-05	0.000243238	Up
ENSMUSG00000054823	Nsd3	539	410	369	846	688	638	446	529	1.88392	2.05629	1.77081	3.42722	2.76668	2.43598	1.98441	2.34305	0.664509	3.4154e-05	0.000243238	NoDiff
ENSMUSG00000051984	Sec31b	317	283	286	209	174	177	232	211	4.54946	5.82793	5.63557	3.47653	2.87307	2.77494	4.23849	3.83739	-0.736796	3.43982e-05	0.000244797	NoDiff
ENSMUSG00000060073	Psma3	795	516	563	874	894	943	712	698	11.5736	10.779	11.2533	14.7473	14.9739	14.9966	13.1948	12.8769	0.479794	3.52123e-05	0.000250407	NoDiff
ENSMUSG00000024127	Prepl	1528	1417	1203	1046	846	942	998	1023	15.515	20.6456	16.7713	12.3101	9.8832	10.4486	12.8998	13.1631	-0.622073	3.52512e-05	0.000250501	NoDiff
ENSMUSG00000057719	Sh3rf2	581	270	267	200	179	208	288	270	5.84597	3.89827	3.68862	2.33243	2.0722	2.28625	3.68889	3.44268	-0.943054	3.53161e-05	0.000250778	NoDiff
ENSMUSG00000053279	Aldh1a1	458	345	436	166	195	301	304	439	5.25896	5.68435	6.87373	2.20923	2.57612	3.77555	4.44355	6.3878	-0.978739	3.54616e-05	0.000251627	NoDiff
ENSMUSG00000002871	Tpra1	281	224	254	154	144	178	159	170	3.81912	4.3685	4.73983	2.42592	2.25173	2.64275	2.75091	2.92792	-0.744305	3.65442e-05	0.000259119	NoDiff
ENSMUSG00000053617	Sh3pxd2a	853	925	867	1584	1414	1553	514	712	4.1711	6.49039	5.82093	8.9775	7.95515	8.29569	3.19954	4.41199	0.691954	3.71792e-05	0.00026343	NoDiff
ENSMUSG00000043702	Pde12	184	120	125	253	246	226	164	177	1.35026	1.26359	1.25945	2.15188	2.07697	1.8117	1.53202	1.64598	0.704578	3.74577e-05	0.000265046	NoDiff
ENSMUSG00000014778	Fhod1	203	215	167	91	131	95	106	131	2.46632	3.74816	2.78574	1.28142	1.83114	1.26083	1.63939	2.01686	-0.968083	3.7462e-05	0.000265046	NoDiff
ENSMUSG00000029528	Pxn	760	672	593	1516	1030	1080	842	922	4.90868	6.22799	5.25869	11.3488	7.65395	7.61999	6.92287	7.54632	0.773028	3.89051e-05	0.000275056	NoDiff
ENSMUSG00000056185	Snx32	147	117	113	62	74	76	80	78	2.34475	2.67789	2.47474	1.14623	1.35803	1.32426	1.6244	1.57662	-0.896304	3.90251e-05	0.000275703	NoDiff
ENSMUSG00000033294	Noc4l	130	90	95	268	173	196	162	137	2.83881	2.82009	2.84831	6.78307	4.34646	4.6755	4.50329	3.79111	0.96291	3.91384e-05	0.000276303	NoDiff
ENSMUSG00000021549	Rasa1	637	455	439	351	318	390	336	365	4.93316	5.05621	4.66791	3.15059	2.83342	3.29936	3.31244	3.58205	-0.586812	3.92165e-05	0.000276653	NoDiff
ENSMUSG00000035666	Gtf3c4	427	352	348	202	294	219	208	191	3.34801	3.96031	3.74636	1.83573	2.65218	1.87578	2.07608	1.89778	-0.728931	3.96609e-05	0.000279585	NoDiff
ENSMUSG00000049327	Kmt5a	2402	1989	2141	1357	1775	1192	1483	1581	25.6579	30.4867	31.4005	16.8007	21.8144	13.9093	20.1656	21.4009	-0.672257	3.97229e-05	0.000279786	NoDiff
ENSMUSG00000030122	Ptms	662	660	549	389	469	364	341	368	23.1797	33.1605	26.3933	15.787	18.8939	13.9229	15.1994	16.3287	-0.69591	3.97607e-05	0.000279786	NoDiff
ENSMUSG00000046822	Slc39a3	225	185	161	114	82	122	120	129	3.17604	3.74716	3.12033	1.86512	1.33173	1.88123	2.15629	2.30752	-0.906185	3.97759e-05	0.000279786	NoDiff
ENSMUSG00000040111	Gramd1b	947	773	716	500	471	649	661	763	5.13627	6.01596	5.33191	3.14316	2.93911	3.84523	4.56375	5.24415	-0.65434	3.99746e-05	0.00028098	NoDiff
ENSMUSG00000026944	Abca2	870	707	755	545	592	430	510	539	5.90933	6.89074	7.04105	4.29056	4.62634	3.19056	4.40973	4.63939	-0.645979	4.03046e-05	0.000283094	NoDiff
ENSMUSG00000030522	Mtmr10	336	224	325	184	162	184	242	241	2.41934	2.31437	3.21301	1.53558	1.34205	1.44729	2.21817	2.19901	-0.806872	4.03932e-05	0.000283512	NoDiff
ENSMUSG00000021870	Slmap	2892	2827	3155	1677	2116	2080	1849	1839	20.3556	28.5521	30.4899	13.681	17.1356	15.9929	16.5671	16.4029	-0.689157	4.04719e-05	0.000283859	NoDiff
ENSMUSG00000036617	Etl4	919	790	514	308	359	524	535	474	3.22622	3.97954	2.4775	1.25322	1.45001	2.00951	2.39086	2.10868	-0.959048	4.05374e-05	0.000284113	NoDiff
ENSMUSG00000062488	Ifit3b	29	36	31	336	121	49	117	88	0.821988	1.46419	1.20643	11.0384	3.94594	1.5172	4.22159	3.16084	2.31414	4.10562e-05	0.000287541	Up
ENSMUSG00000039103	Nexn	10252	8371	10971	6653	7293	6228	6384	6763	151.901	177.974	223.188	114.253	124.324	100.805	120.411	126.983	-0.636571	4.13129e-05	0.000289131	NoDiff
ENSMUSG00000029372	Ppbp	4	3	5	18	26	35	4	2	0.209377	0.225329	0.359344	1.09204	1.56581	2.00132	0.266533	0.132664	2.6443	4.25441e-05	0.000297533	Up
ENSMUSG00000028609	Magoh	224	157	181	276	327	315	231	244	16.4913	16.5857	18.296	23.5513	27.6982	25.3336	21.6492	22.764	0.645012	4.26339e-05	0.000297946	NoDiff
ENSMUSG00000030247	Kcnj8	580	381	454	328	258	331	252	270	12.904	12.1633	13.8684	8.45806	6.60412	8.04462	7.13709	7.61228	-0.68136	4.3018e-05	0.000300414	NoDiff
ENSMUSG00000038546	Ranbp9	1278	696	661	1419	1435	2543	1201	1208	14.1225	11.0361	10.0289	18.1745	18.2444	30.6977	16.8945	16.9161	1.00708	4.32602e-05	0.000301888	Up
ENSMUSG00000069793	Slfn9	11	17	15	135	60	32	91	51	0.104539	0.231827	0.195727	1.48703	0.656048	0.332213	1.10091	0.6142	2.3044	4.35977e-05	0.000304025	Up
ENSMUSG00000031015	Swap70	171	139	152	239	263	306	161	150	1.19824	1.39763	1.46239	1.94109	2.12032	2.34234	1.43614	1.33197	0.735051	4.3661e-05	0.000304248	NoDiff
ENSMUSG00000003518	Dusp3	941	1011	910	514	730	500	598	641	11.3935	17.5648	15.1279	7.2132	10.1692	6.61326	9.217	9.83506	-0.808219	4.46082e-05	0.000310625	NoDiff
ENSMUSG00000025232	Hexa	684	547	533	391	445	457	495	449	19.4264	22.2921	20.7843	12.871	14.541	14.1786	17.8964	16.1598	-0.51511	4.51105e-05	0.000313898	NoDiff
ENSMUSG00000059070	Rpl18	2252	1614	1718	2370	2600	2591	1996	1942	31.5764	32.4732	33.0741	38.516	41.9435	39.6863	35.6268	34.5061	0.376288	4.52659e-05	0.000314754	NoDiff
ENSMUSG00000020375	Rufy1	682	536	495	404	422	440	457	428	13.9876	15.7743	13.9391	9.60372	9.95793	9.85806	11.9316	11.1239	-0.498905	4.60094e-05	0.000319694	NoDiff
ENSMUSG00000049800	Sertad2	540	448	445	319	338	367	333	335	4.81926	5.7371	5.45279	3.29972	3.47057	3.57793	3.78315	3.78865	-0.555003	4.61059e-05	0.000320136	NoDiff
ENSMUSG00000072676	Tmem254	126	72	74	42	38	48	56	87	2.78038	2.27978	2.24201	1.07419	0.964749	1.15705	1.57305	2.43279	-1.12753	4.61823e-05	0.000320361	Down
ENSMUSG00000035929	H2-Q4	232	197	369	1213	584	533	1023	497	5.06618	6.17286	11.0635	30.701	14.6725	12.7145	28.4375	13.7531	1.45126	4.62044e-05	0.000320361	Up
ENSMUSG00000041992	Rapgef5	760	583	544	947	991	840	716	624	3.36985	3.7093	3.31182	4.86682	5.05554	4.0687	4.0414	3.50618	0.497039	4.64428e-05	0.000321785	NoDiff
ENSMUSG00000021067	Sav1	185	151	157	313	261	271	212	165	1.99191	2.33294	2.32097	3.90609	3.23323	3.18748	2.90574	2.25131	0.709948	4.65451e-05	0.000322263	NoDiff
ENSMUSG00000034910	Pygo1	766	421	449	354	291	365	362	377	5.48555	4.32614	4.41478	2.93828	2.39763	2.85538	3.30007	3.42126	-0.729148	4.66491e-05	0.000322753	NoDiff
ENSMUSG00000040370	Etfrf1	1574	894	1041	674	815	868	871	812	33.2693	27.1146	30.2107	16.5119	19.8195	20.0418	23.4358	21.7494	-0.61775	4.69054e-05	0.00032415	NoDiff
ENSMUSG00000025340	Rabgef1	375	260	261	524	414	543	276	342	5.10036	5.07423	4.87396	8.26038	6.47839	8.06768	4.77861	5.89452	0.672049	4.69178e-05	0.00032415	NoDiff
ENSMUSG00000044148	1810030O07Rik	370	301	326	206	194	248	246	263	7.77134	9.07169	9.40121	5.01488	4.68806	5.69017	6.57737	7.00008	-0.692939	4.72014e-05	0.000325878	NoDiff
ENSMUSG00000035441	Myo1d	182	133	108	273	215	295	127	154	1.59588	1.67343	1.30024	2.77454	2.16903	2.82573	1.4176	1.71121	0.83848	4.77192e-05	0.000329219	NoDiff
ENSMUSG00000044244	Il20rb	26	26	33	97	86	59	79	68	0.35043	0.502839	0.61068	1.5153	1.33359	0.868679	1.35543	1.16142	1.42409	4.78888e-05	0.000330154	Up
ENSMUSG00000027854	Sike1	608	516	477	347	416	384	355	378	3.34759	4.07667	3.60594	2.21441	2.63524	2.30961	2.48817	2.63738	-0.551516	4.80829e-05	0.000331257	NoDiff
ENSMUSG00000036327	Qsox2	512	321	277	220	223	251	208	202	6.24993	5.6226	4.64255	3.11262	3.1319	3.34702	3.23215	3.12471	-0.716831	4.8243e-05	0.000332124	NoDiff
ENSMUSG00000020919	Stat5b	963	818	890	602	668	674	607	693	9.85581	12.0129	12.5063	7.14104	7.86574	7.53538	7.90819	8.98777	-0.53561	4.88583e-05	0.000336121	NoDiff
ENSMUSG00000038312	Edem2	151	106	92	57	71	58	91	110	2.47185	2.48988	2.06778	1.08148	1.33721	1.03718	1.89631	2.28187	-0.960396	4.90552e-05	0.000337237	NoDiff
ENSMUSG00000029434	Vps33a	555	391	407	249	331	332	362	352	6.56833	6.63997	6.61345	3.41555	4.507	4.29219	5.45372	5.27907	-0.629066	4.92122e-05	0.000338077	NoDiff
ENSMUSG00000027200	Sema6d	467	400	401	644	614	688	458	481	2.50721	3.0815	2.95591	4.00737	3.79263	4.03499	3.13013	3.27245	0.545887	4.97493e-05	0.000341525	NoDiff
ENSMUSG00000015957	Wnt11	59	46	54	90	124	143	123	107	0.80847	0.904476	1.01596	1.4294	1.95493	2.14056	2.14555	1.85801	1.09498	4.98457e-05	0.000341945	Up
ENSMUSG00000030876	Mettl9	1144	806	835	1375	1240	1345	1174	1078	14.8846	15.0478	14.9165	20.7354	18.5622	19.1166	19.4447	17.7738	0.451364	5.01146e-05	0.000343357	NoDiff
ENSMUSG00000012519	Mlkl	23	31	43	286	69	102	58	53	0.56615	1.09495	1.45326	8.15959	1.95411	2.74273	1.81741	1.65323	2.1321	5.01486e-05	0.000343357	Up
ENSMUSG00000021149	Gtpbp4	566	401	532	767	773	934	686	649	3.35416	3.40988	4.32863	5.26819	5.2704	6.04635	5.17504	4.87376	0.653363	5.01577e-05	0.000343357	NoDiff
ENSMUSG00000039891	Txlnb	16413	12505	11522	8203	8115	11236	9397	9080	169.047	184.812	162.937	97.9243	96.1623	126.418	123.206	118.511	-0.613029	5.02794e-05	0.000343948	NoDiff
ENSMUSG00000026234	Ncl	4085	2939	2853	4732	4290	5227	4003	3608	22.7301	23.4658	21.7963	30.5177	27.464	31.7717	28.3541	25.4406	0.473428	5.04948e-05	0.000345178	NoDiff
ENSMUSG00000020612	Prkar1a	7347	5914	6633	9096	9522	10582	7515	7697	96.388	111.332	119.48	138.313	143.727	151.656	125.506	127.964	0.479262	5.08649e-05	0.000347464	NoDiff
ENSMUSG00000002319	Ipo4	199	149	138	251	266	272	229	208	2.41616	2.59589	2.30051	3.53221	3.7158	3.60763	3.53942	3.20029	0.639931	5.14981e-05	0.000351542	NoDiff
ENSMUSG00000057778	Cyb5d2	389	273	265	181	206	229	228	214	4.28776	4.31788	4.0105	2.31238	2.61243	2.75737	3.19918	2.98915	-0.645403	5.2575e-05	0.000358641	NoDiff
ENSMUSG00000008307	1700109H08Rik	21	16	22	72	63	44	36	60	0.388787	0.425049	0.559225	1.54498	1.34193	0.889865	0.848432	1.40766	1.531	5.31545e-05	0.000362339	Up
ENSMUSG00000025580	Eif4a3	458	350	341	514	603	608	617	578	12.2354	13.4167	12.5077	15.9153	18.5339	17.7433	20.9826	19.5674	0.522918	5.32336e-05	0.000362623	NoDiff
ENSMUSG00000020453	Patz1	239	175	173	112	105	139	186	178	2.29482	2.41111	2.2807	1.24643	1.15995	1.45796	2.27346	2.16583	-0.780264	5.37579e-05	0.000365938	NoDiff
ENSMUSG00000022858	Tra2b	894	612	650	1054	971	1177	1012	841	5.4878	5.39063	5.4783	7.49894	6.85768	7.89253	7.90794	6.54198	0.515344	5.40977e-05	0.000367994	NoDiff
ENSMUSG00000025498	Irf7	101	91	159	1245	372	520	516	400	1.51631	1.96035	3.27744	21.6638	6.42548	8.52802	9.86138	7.60989	2.5139	5.4232e-05	0.000368649	Up
ENSMUSG00000028005	Gucy1b1	441	342	371	266	292	243	232	213	6.36612	7.08418	7.35329	4.45058	4.84972	3.83197	4.26331	3.89645	-0.594976	5.43981e-05	0.000369518	NoDiff
ENSMUSG00000016664	Pacsin2	2172	1988	2154	1366	1678	1292	1736	1691	25.0872	32.9486	34.1594	18.287	22.2988	16.3018	25.525	24.7508	-0.628096	5.44638e-05	0.000369706	NoDiff
ENSMUSG00000018199	Ro60	402	310	332	217	226	266	233	264	2.38852	2.64297	2.7084	1.49438	1.54493	1.72649	1.76231	1.98774	-0.625218	5.47339e-05	0.00037128	NoDiff
ENSMUSG00000042228	Lyn	244	184	219	390	472	311	387	357	3.39604	3.67475	4.18503	6.29139	7.55827	4.72849	6.85672	6.29657	0.787541	5.5164e-05	0.000373937	NoDiff
ENSMUSG00000022136	Dnajc3	978	803	805	1218	1283	1180	937	966	10.7842	12.7055	12.1876	15.5667	16.277	14.2138	13.1526	13.4983	0.439539	5.55307e-05	0.00037616	NoDiff
ENSMUSG00000029338	Antxr2	2542	1900	1953	1719	1790	1652	1905	1823	21.6533	23.2236	22.8414	16.9717	17.5428	15.3723	20.657	19.6784	-0.372047	5.59243e-05	0.000378561	NoDiff
ENSMUSG00000033508	Asprv1	1	0	0	31	17	8	6	5	0.0366443	0	0	1.31664	0.716726	0.320241	0.279886	0.232183	5.63536	5.60178e-05	0.000378746	Up
ENSMUSG00000038764	Ptpn3	1535	1074	1096	632	687	999	1204	1167	12.0223	12.0701	11.7859	5.73713	6.1906	8.5472	12.0041	11.5825	-0.733344	5.60296e-05	0.000378746	NoDiff
ENSMUSG00000004896	Rrnad1	218	198	228	120	144	123	112	116	1.94862	2.53959	2.79819	1.24323	1.48092	1.20103	1.27442	1.31396	-0.81885	5.63265e-05	0.000380488	NoDiff
ENSMUSG00000033400	Agl	6109	4365	4290	4084	3964	3867	3266	3410	24.696	25.3202	23.8114	19.1356	18.4369	17.0769	16.8072	17.4688	-0.364987	5.63758e-05	0.000380556	NoDiff
ENSMUSG00000036046	5031439G07Rik	577	564	547	402	376	298	390	392	3.40581	4.77696	4.43307	2.75024	2.55347	1.9215	2.93044	2.93214	-0.732777	5.6715e-05	0.00038258	NoDiff
ENSMUSG00000022160	Mettl3	173	139	153	79	85	105	68	72	1.93207	2.2275	2.34606	1.02259	1.09217	1.28099	0.966735	1.01897	-0.860829	5.68674e-05	0.000383342	NoDiff
ENSMUSG00000032216	Nedd4	9349	7420	6596	5925	5356	6336	5476	5938	42.0589	47.8987	40.7422	30.8944	27.7224	31.1377	31.3602	33.8521	-0.468293	5.70157e-05	0.000384074	NoDiff
ENSMUSG00000044103	Il36g	3	2	1	32	26	10	5	4	0.103196	0.0987182	0.0472293	1.27582	1.02899	0.375768	0.218944	0.174362	3.45905	5.78171e-05	0.000389203	Up
ENSMUSG00000035495	Tstd2	164	126	130	72	96	72	58	87	1.66911	1.84009	1.81659	0.849324	1.12411	0.800487	0.751437	1.12206	-0.873793	5.81316e-05	0.000391049	NoDiff
ENSMUSG00000005667	Mthfd2	36	24	25	62	80	66	39	33	0.585259	0.559866	0.558029	1.16825	1.49635	1.17211	0.80711	0.679849	1.23359	5.81883e-05	0.000391159	Up
ENSMUSG00000042734	Ttc9	13	24	12	73	40	78	21	28	0.154239	0.408592	0.195481	1.00386	0.54602	1.01094	0.317171	0.420981	1.86695	5.85977e-05	0.000393639	Up
ENSMUSG00000046185	Zfp84	150	178	150	81	90	89	84	94	2.06743	3.52035	2.83858	1.29397	1.42718	1.34001	1.47381	1.6418	-0.971553	5.87143e-05	0.000394149	NoDiff
ENSMUSG00000025145	Lrrc45	135	130	110	60	81	59	53	68	2.32402	3.21127	2.59998	1.19717	1.60431	1.10952	1.16146	1.48343	-0.984263	5.9126e-05	0.000396638	NoDiff
ENSMUSG00000030733	Sh2b1	625	547	515	361	420	262	355	350	9.01081	11.3161	10.1944	6.0324	6.96675	4.12634	6.51531	6.39447	-0.768136	5.98743e-05	0.000401381	NoDiff
ENSMUSG00000018363	Smurf2	910	714	652	529	562	608	431	431	8.37176	9.42543	8.23559	5.64066	5.94852	6.11024	5.04749	5.02465	-0.484124	5.99893e-05	0.000401874	NoDiff
ENSMUSG00000014503	Pkd2l2	510	347	393	317	263	257	302	297	4.98127	4.86325	5.27029	3.58863	2.95545	2.74209	3.75491	3.67603	-0.635279	6.04336e-05	0.000404572	NoDiff
ENSMUSG00000114797	Gm49336	466	373	345	536	610	644	498	493	2.07225	2.38008	2.10643	2.76261	3.12092	3.12839	2.81908	2.77815	0.531381	6.06605e-05	0.000405811	NoDiff
ENSMUSG00000000317	Bcl6b	138	183	108	287	293	321	113	131	2.10354	4.00267	2.2603	5.07051	5.1385	5.3451	2.19266	2.53044	0.980004	6.09658e-05	0.000407572	NoDiff
ENSMUSG00000038319	Kcnh2	862	580	795	513	520	388	794	827	10.0858	9.73775	12.7715	6.95697	7.0001	4.95923	11.8262	12.262	-0.72116	6.18818e-05	0.000413412	NoDiff
ENSMUSG00000028032	Papss1	132	115	93	47	68	63	71	101	2.45101	3.06405	2.37096	1.0115	1.4527	1.27788	1.67823	2.37654	-1.00184	6.2311e-05	0.000415992	Down
ENSMUSG00000028367	Txn1	743	421	475	826	846	808	696	603	40.0759	32.584	35.1771	51.6385	52.5004	47.6086	47.7888	41.2159	0.555765	6.33297e-05	0.000422503	NoDiff
ENSMUSG00000026504	Sdccag8	157	111	85	58	67	60	56	65	2.15552	2.18677	1.6023	0.922953	1.05834	0.899877	0.97873	1.13089	-0.980078	6.52608e-05	0.000435087	NoDiff
ENSMUSG00000020057	Dram1	91	82	94	139	200	222	126	119	1.69415	2.19054	2.40276	2.99933	4.28388	4.51484	2.98609	2.80744	0.987926	6.54982e-05	0.00043637	NoDiff
ENSMUSG00000021876	Rnase4	878	579	723	383	460	565	543	511	30.4049	28.771	34.3763	15.3726	18.3275	21.3735	23.9371	22.4245	-0.692373	6.61132e-05	0.000440165	NoDiff
ENSMUSG00000026803	Ttf1	179	143	139	103	86	69	73	109	1.68476	1.93129	1.79627	1.12362	0.93128	0.709436	0.874641	1.30006	-0.901341	6.64103e-05	0.00044184	NoDiff
ENSMUSG00000029027	Dffb	121	107	94	61	55	59	56	79	2.38586	3.02741	2.54483	1.39408	1.24773	1.27084	1.40563	1.97397	-0.948416	6.6569e-05	0.000442593	NoDiff
ENSMUSG00000031134	Rbmx	632	491	623	871	1031	893	761	655	8.27421	9.22398	11.1987	13.2168	15.5298	12.7715	12.6828	10.8668	0.601998	6.68351e-05	0.000444058	NoDiff
ENSMUSG00000035967	Ints6l	186	205	212	111	128	95	101	109	1.46997	2.32476	2.3004	1.01676	1.16387	0.820162	1.01611	1.09163	-0.948132	6.84953e-05	0.000454777	NoDiff
ENSMUSG00000053929	Cyhr1	1507	1179	1149	980	1072	928	1049	1094	10.0862	11.3228	10.5586	7.60219	8.25479	6.78487	8.93742	9.27864	-0.428906	6.91704e-05	0.000458661	NoDiff
ENSMUSG00000004626	Stxbp2	39	20	38	99	72	80	112	125	0.531585	0.39117	0.711154	1.56402	1.12912	1.19118	1.94334	2.15909	1.31466	6.91748e-05	0.000458661	Up
ENSMUSG00000027677	Ttc14	663	472	505	357	376	439	300	333	3.57439	3.65138	3.7381	2.23077	2.33224	2.58543	2.05888	2.27502	-0.545045	6.96602e-05	0.000461564	NoDiff
ENSMUSG00000063800	Prpf38a	222	180	170	289	309	306	239	260	2.37541	2.76366	2.4975	3.58412	3.80401	3.57673	3.25541	3.52543	0.594861	7.01283e-05	0.000464349	NoDiff
ENSMUSG00000091474	2610021A01Rik	204	124	136	66	96	95	58	68	2.381	2.07672	2.17941	0.892837	1.28913	1.21125	0.861747	1.00575	-0.902603	7.05577e-05	0.000466874	NoDiff
ENSMUSG00000025369	Smarcc2	1325	1150	1061	837	911	939	859	974	13.5289	16.849	14.8742	9.90541	10.702	10.4735	11.1651	12.6026	-0.468288	7.1147e-05	0.000470452	NoDiff
ENSMUSG00000021709	Erbin	1170	849	893	1415	1293	1379	1069	1097	8.35444	8.69894	8.75497	11.7108	10.6225	10.7566	9.71699	9.92638	0.429157	7.13352e-05	0.000471375	NoDiff
ENSMUSG00000056973	Ces1d	3655	2457	2717	2269	2197	2430	2237	2304	87.462	84.3655	89.2675	62.9312	60.4867	63.5211	68.1429	69.8663	-0.411964	7.15283e-05	0.00047233	NoDiff
ENSMUSG00000021660	Btf3	1322	862	969	1457	1449	1717	1193	1094	43.0952	40.3211	43.3704	55.0499	54.3455	61.1431	49.5063	45.1927	0.498216	7.21101e-05	0.000475848	NoDiff
ENSMUSG00000020198	Ap3d1	1048	994	833	650	748	653	648	683	6.66478	9.07065	7.27346	4.79112	5.47298	4.53646	5.24593	5.50425	-0.564168	7.22861e-05	0.000476685	NoDiff
ENSMUSG00000029217	Tec	197	221	199	109	106	135	101	84	2.98282	4.80155	4.13701	1.91288	1.84657	2.23293	1.94673	1.61174	-0.908785	7.30261e-05	0.000481239	NoDiff
ENSMUSG00000025825	Iscu	1121	754	772	1173	1234	1363	1075	1002	29.2041	28.1862	27.6139	35.4189	36.9872	38.7895	35.6508	33.0795	0.456995	7.31167e-05	0.000481508	NoDiff
ENSMUSG00000026029	Casp8	123	126	99	234	186	262	140	147	2.4102	3.5428	2.66352	5.31452	4.19333	5.60828	3.4922	3.65022	0.895255	7.32908e-05	0.000482328	NoDiff
ENSMUSG00000059182	Skap2	179	98	125	202	257	262	205	180	0.893484	0.701919	0.856674	1.16865	1.47592	1.42861	1.3026	1.13857	0.794356	7.37425e-05	0.000484906	NoDiff
ENSMUSG00000045838	Ccdc9b	849	527	671	504	472	400	484	468	10.0709	8.97012	10.9283	6.92931	6.44169	5.18322	7.3085	7.03492	-0.627571	7.37824e-05	0.000484906	NoDiff
ENSMUSG00000049775	Tmsb4x	2759	2106	2170	3002	3192	3154	2527	2358	114.081	124.953	123.194	143.87	151.852	142.463	133.011	123.554	0.345057	7.44e-05	0.000488634	NoDiff
ENSMUSG00000027429	Sec23b	247	183	176	328	346	291	271	258	2.22186	2.36209	2.17372	3.41973	3.5809	2.85951	3.10321	2.94098	0.611805	7.47798e-05	0.000490796	NoDiff
ENSMUSG00000052676	Zmat1	228	224	156	90	84	138	93	71	2.39752	3.3799	2.25229	1.09691	1.01626	1.58521	1.2449	0.946105	-1.03407	7.49235e-05	0.000491407	Down
ENSMUSG00000005611	Irag1	200	140	173	79	112	107	124	138	1.66072	1.6681	1.97236	0.760315	1.07	0.970578	1.31073	1.45211	-0.850668	7.50747e-05	0.000492066	NoDiff
ENSMUSG00000062098	Btbd3	485	357	336	204	312	229	196	219	4.76005	5.02766	4.52774	2.32059	3.52308	2.45519	2.44877	2.72375	-0.721899	7.56412e-05	0.000495445	NoDiff
ENSMUSG00000036391	Sec24a	306	199	282	393	479	453	278	310	1.62377	1.51525	2.05459	2.41711	2.9244	2.62592	1.8779	2.08458	0.685125	7.58304e-05	0.000496349	NoDiff
ENSMUSG00000039050	Osbpl2	857	688	667	480	539	600	640	715	11.6031	13.3663	12.3991	7.53242	8.39616	8.87411	11.0305	12.2674	-0.517564	7.61389e-05	0.000498033	NoDiff
ENSMUSG00000031790	Mmp15	508	666	573	340	370	222	354	387	5.33591	10.038	8.26364	4.13926	4.4714	2.54728	4.73337	5.1512	-1.01236	7.69285e-05	0.000502858	Down
ENSMUSG00000017631	Abr	480	433	378	313	301	246	394	376	2.47955	3.20958	2.68099	1.87403	1.78894	1.38818	2.5909	2.46135	-0.657783	7.75398e-05	0.000506514	NoDiff
ENSMUSG00000036372	Tmem258	833	478	536	832	993	1023	803	746	29.3121	24.1355	25.8963	33.9331	40.2021	39.3239	35.97	33.2655	0.581158	7.77338e-05	0.000507439	NoDiff
ENSMUSG00000003752	Itpkc	38	36	30	119	68	83	34	45	0.407602	0.554092	0.44182	1.47944	0.839187	0.972545	0.464252	0.611671	1.30983	7.87467e-05	0.000513705	Up
ENSMUSG00000022018	Rgcc	518	206	396	795	662	745	621	765	31.9878	18.2536	33.5754	56.9011	47.0338	50.2563	48.8168	59.8644	0.941562	7.89718e-05	0.000514828	NoDiff
ENSMUSG00000007216	Zfp775	128	117	100	55	58	73	71	69	1.70975	2.24251	1.83398	0.851498	0.891348	1.06518	1.20727	1.16795	-0.963054	7.96858e-05	0.000519134	NoDiff
ENSMUSG00000001056	Nhp2	130	73	115	194	195	204	161	168	6.43067	5.18159	7.81056	11.1228	11.098	11.0236	10.1382	10.5311	0.841094	7.98583e-05	0.000519909	NoDiff
ENSMUSG00000032633	Flcn	965	783	739	626	542	645	411	419	12.6573	14.7367	13.3085	9.51669	8.17917	9.2417	6.86242	6.96433	-0.521034	8.00532e-05	0.000520829	NoDiff
ENSMUSG00000023707	Ogfod2	131	105	94	51	67	63	97	75	3.28594	3.77925	3.23734	1.48272	1.93357	1.72627	3.0973	2.38398	-0.930782	8.04046e-05	0.000522765	NoDiff
ENSMUSG00000030172	Erc1	424	475	350	282	193	241	255	306	1.47723	2.37467	1.67426	1.13876	0.773638	0.917233	1.13096	1.35101	-0.885132	8.09428e-05	0.000525911	NoDiff
ENSMUSG00000036469	Marchf1	41	23	52	104	126	83	96	90	0.325251	0.261812	0.566382	0.956239	1.15001	0.71927	0.969456	0.904752	1.35617	8.1471e-05	0.000528989	Up
ENSMUSG00000040950	Mgl2	95	119	100	35	64	36	58	69	2.57184	4.62269	3.717	1.09822	1.99342	1.06464	1.99881	2.36713	-1.31989	8.19692e-05	0.000531868	Down
ENSMUSG00000000568	Hnrnpd	822	614	614	911	995	937	869	913	6.33644	6.79156	6.49851	8.13937	8.82458	7.89028	8.52739	8.91861	0.409953	8.23858e-05	0.000534214	NoDiff
ENSMUSG00000041328	Pcf11	546	473	457	733	768	694	454	525	3.95453	4.91576	4.54454	6.15326	6.39971	5.49087	4.18582	4.81853	0.50015	8.25689e-05	0.000534918	NoDiff
ENSMUSG00000033454	Zbtb1	301	275	236	150	202	165	219	190	1.39978	1.83507	1.50688	0.808507	1.08079	0.838218	1.29646	1.1197	-0.725838	8.26045e-05	0.000534918	NoDiff
ENSMUSG00000039634	Zfp189	142	125	111	75	72	44	73	93	2.67791	3.38256	2.87411	1.63934	1.56221	0.906443	1.75248	2.22251	-1.05449	8.27453e-05	0.000535473	Down
ENSMUSG00000008200	Fnbp4	441	410	348	831	689	572	568	550	3.79762	5.06623	4.11457	8.29418	6.82637	5.38083	6.22651	6.0019	0.731225	8.3472e-05	0.000539815	NoDiff
ENSMUSG00000027534	Snx16	102	79	85	43	35	53	35	45	2.19691	2.44155	2.51363	1.07344	0.867315	1.247	0.959626	1.22822	-1.08758	8.36761e-05	0.000540775	Down
ENSMUSG00000029484	Anxa3	473	308	384	157	297	162	222	222	7.36036	6.87727	8.20429	2.83163	5.31731	2.7538	4.39758	4.37768	-0.983985	8.43239e-05	0.000544599	NoDiff
ENSMUSG00000042529	Kcnj12	472	285	334	256	234	174	355	440	9.72986	8.43018	9.45328	6.11651	5.54981	3.91826	9.3157	11.494	-0.764184	8.53744e-05	0.000551017	NoDiff
ENSMUSG00000022272	Myo10	685	797	667	500	425	429	531	564	3.83638	6.40496	5.12895	3.24564	2.73853	2.62463	3.78572	4.00279	-0.758705	8.58359e-05	0.000553627	NoDiff
ENSMUSG00000049580	Tsku	18	25	14	84	44	63	44	60	0.334557	0.666753	0.357271	1.80957	0.940909	1.27914	1.04105	1.41319	1.66469	8.60096e-05	0.000554379	Up
ENSMUSG00000063316	Rpl27	1504	1052	1008	1519	1774	1676	1251	1441	55.5439	55.7483	51.1118	65.0198	75.3772	67.6149	58.8124	67.4382	0.424771	8.63738e-05	0.000556357	NoDiff
ENSMUSG00000011179	Odc1	1055	864	931	1526	1283	1584	1177	962	17.5644	20.6405	21.2815	29.4465	24.5756	28.8081	24.9448	20.2959	0.552879	8.65882e-05	0.000557368	NoDiff
ENSMUSG00000027953	Slc50a1	182	150	150	80	106	104	137	129	7.03776	8.32304	7.96391	3.58552	4.71592	4.39315	6.74383	6.32129	-0.803736	8.71407e-05	0.000560553	NoDiff
ENSMUSG00000042155	Klhl23	806	656	627	553	507	471	460	477	9.2774	10.8348	9.90901	7.3776	6.71423	5.92231	6.74018	6.95765	-0.514316	8.72361e-05	0.000560795	NoDiff
ENSMUSG00000048960	Prex2	526	384	409	845	680	617	621	763	1.79531	1.88067	1.91668	3.34279	2.6703	2.30048	2.69816	3.30013	0.640074	8.92159e-05	0.000573143	NoDiff
ENSMUSG00000074829	2010315B03Rik	273	204	144	121	115	125	110	143	3.95402	4.23969	2.86359	2.03124	1.91634	1.97773	2.02811	2.62461	-0.830255	8.93344e-05	0.000573524	NoDiff
ENSMUSG00000026509	Capn2	1283	855	952	782	834	728	943	997	11.4628	10.9612	11.6782	8.09788	8.57293	7.1052	10.7251	11.2879	-0.454673	8.95842e-05	0.000574748	NoDiff
ENSMUSG00000022723	Crybg3	1047	817	734	591	686	681	596	577	4.66943	5.22838	4.49454	3.05495	3.51997	3.31775	3.38366	3.26097	-0.469934	9.01297e-05	0.000577866	NoDiff
ENSMUSG00000030868	Dctn5	414	344	297	197	267	239	247	252	8.85963	10.5633	8.72657	4.8863	6.57391	5.58718	6.72876	6.8339	-0.652587	9.01996e-05	0.000577933	NoDiff
ENSMUSG00000005836	Gata6	1087	629	715	1347	1118	1276	958	992	9.46846	7.8619	8.55121	13.5993	11.2044	12.1417	10.6228	10.95	0.58074	9.0479e-05	0.00057934	NoDiff
ENSMUSG00000028136	Snx27	562	481	444	383	341	321	295	298	4.62665	5.68202	5.01863	3.6545	3.22985	2.88679	3.09154	3.10885	-0.577514	9.1829e-05	0.000587597	NoDiff
ENSMUSG00000044951	Mylk4	5802	2897	3622	2942	2532	2553	4497	4280	42.7376	30.6202	36.6313	25.1174	21.4582	20.5429	42.1675	39.9511	-0.648159	9.2112e-05	0.000589019	NoDiff
ENSMUSG00000028990	Lzic	257	223	278	122	159	169	166	170	7.80762	9.72115	11.5958	4.2958	5.55751	5.60857	6.41972	6.54467	-0.837749	9.31895e-05	0.000595517	NoDiff
ENSMUSG00000034863	Ano8	243	210	222	149	147	101	149	161	2.01189	2.49485	2.52361	1.42982	1.40027	0.913477	1.57038	1.68918	-0.841219	9.33858e-05	0.000596379	NoDiff
ENSMUSG00000062373	Tmem65	4400	3531	3123	3023	2793	2772	2808	2738	39.5545	45.5479	38.5467	31.4978	28.8876	27.2217	32.1339	31.191	-0.425972	9.48747e-05	0.000605489	NoDiff
ENSMUSG00000026814	Eng	1692	1634	1274	1063	1180	929	887	799	23.695	32.8349	24.4962	17.254	19.0124	14.2119	15.8126	14.1794	-0.612207	9.57178e-05	0.000610468	NoDiff
ENSMUSG00000060601	Nr1h2	500	394	398	639	650	593	507	537	8.45092	9.5556	9.23611	12.518	12.6399	10.9488	10.9085	11.5017	0.476846	9.63994e-05	0.000614412	NoDiff
ENSMUSG00000042807	Hecw2	403	265	360	177	257	199	233	342	1.76455	1.66495	2.16422	0.898257	1.29467	0.951833	1.29869	1.89761	-0.766566	9.64947e-05	0.000614615	NoDiff
ENSMUSG00000035671	Zswim4	114	117	94	203	179	241	155	170	1.3973	2.05778	1.58192	2.8839	2.52427	3.22687	2.41847	2.64051	0.862161	9.68032e-05	0.000616176	NoDiff
ENSMUSG00000032606	Nicn1	342	224	278	167	208	180	212	213	6.83865	6.42717	7.63239	3.87043	4.78525	3.93184	5.39638	5.3973	-0.665664	9.71148e-05	0.000617754	NoDiff
ENSMUSG00000066152	Slc31a2	578	410	371	237	338	318	340	333	16.1171	16.4048	14.2038	7.65962	10.8436	9.68649	12.0687	11.7668	-0.661007	9.72017e-05	0.000617902	NoDiff
ENSMUSG00000051705	Senp8	156	86	114	45	50	76	47	40	2.23038	1.76433	2.23785	0.745702	0.822473	1.18699	0.855411	0.724715	-1.10616	9.81671e-05	0.000623631	Down
ENSMUSG00000049482	Ctu2	79	33	42	128	112	101	99	76	0.867238	0.519819	0.633041	1.62862	1.41458	1.21119	1.38347	1.05725	1.12107	9.83709e-05	0.000624517	Up
ENSMUSG00000057363	Uxs1	150	94	113	210	185	237	170	175	1.6683	1.50016	1.72557	2.70708	2.36729	2.87946	2.40688	2.46646	0.770036	9.86464e-05	0.000625857	NoDiff
ENSMUSG00000032249	Anp32a	1888	1526	1493	1333	1310	1215	1202	1180	33.8056	39.2074	36.7044	27.664	26.987	23.7652	27.3977	26.7745	-0.41422	9.89683e-05	0.000627489	NoDiff
ENSMUSG00000070803	Cited4	43	51	87	18	24	8	37	39	1.95166	3.32149	5.42158	0.946905	1.25327	0.396647	2.13776	2.24312	-1.97865	9.92688e-05	0.000628983	Down
ENSMUSG00000031548	Sfrp1	236	118	198	92	106	101	122	139	3.06005	2.19546	3.52496	1.38262	1.58132	1.4306	2.01372	2.28394	-0.936116	9.95963e-05	0.000630647	NoDiff
ENSMUSG00000062203	Gspt1	921	639	745	1093	1109	1059	894	867	9.61872	9.57603	10.6828	13.2305	13.3256	12.0818	11.8855	11.4744	0.439156	9.99314e-05	0.000632356	NoDiff
ENSMUSG00000021701	Plk2	451	484	246	1061	597	1001	470	530	5.69286	8.76651	4.26345	15.5227	8.67014	13.8028	7.55222	8.4778	1.10562	0.000100252	0.000633973	Up
ENSMUSG00000034853	Acot11	494	232	366	221	222	170	276	344	4.62422	3.11621	4.70397	2.39774	2.3909	1.73836	3.28884	4.08059	-0.873104	0.000100812	0.0006371	NoDiff
ENSMUSG00000033863	Klf9	4361	2691	2728	4875	4327	5006	3697	3914	51.3437	45.4613	44.0978	66.5234	58.6118	64.383	55.4081	58.3949	0.497169	0.000101934	0.000643772	NoDiff
ENSMUSG00000070509	Rgma	254	299	133	118	112	82	129	154	2.59721	4.38705	1.86723	1.39848	1.31762	0.915941	1.67914	1.99548	-1.21089	0.000102155	0.000644745	Down
ENSMUSG00000043085	Tmem82	319	349	167	547	535	635	534	814	4.53113	7.11325	3.25689	9.00538	8.74313	9.85301	9.65561	14.6519	0.970087	0.000102314	0.000645329	NoDiff
ENSMUSG00000078970	Dnaaf10	221	195	167	77	104	138	112	121	5.01731	6.35244	5.20555	2.02614	2.7165	3.42245	3.23683	3.4811	-0.941773	0.00010276	0.000647721	NoDiff
ENSMUSG00000010406	Mrpl52	159	98	92	216	188	207	88	124	8.12761	7.18818	6.45692	12.7973	11.0566	11.5589	5.72626	8.03231	0.764552	0.000103741	0.000653481	NoDiff
ENSMUSG00000052137	Rbm12b2	153	99	110	58	68	77	42	25	2.50098	2.3221	2.46878	1.09887	1.27886	1.37495	0.873957	0.517859	-0.889512	0.00010507	0.000661426	NoDiff
ENSMUSG00000070733	Fryl	762	491	501	869	809	856	672	745	2.8434	2.629	2.5668	3.75838	3.47319	3.48928	3.19208	3.52283	0.482384	0.000105539	0.000663942	NoDiff
ENSMUSG00000026705	Klhl20	322	230	259	163	198	189	180	198	1.42086	1.4563	1.56916	0.833647	1.00521	0.911039	1.01109	1.10717	-0.62391	0.000106972	0.000672524	NoDiff
ENSMUSG00000020044	Timp3	3168	2394	2582	5265	3748	4039	2416	2916	22.0518	23.9117	24.6767	42.4773	30.0163	30.7123	21.4081	25.7217	0.618204	0.000107084	0.000672792	NoDiff
ENSMUSG00000038056	Kmt2c	734	558	483	434	450	425	417	424	2.05064	2.23695	1.85273	1.40534	1.44645	1.29707	1.48304	1.50111	-0.496518	0.000109272	0.000686096	NoDiff
ENSMUSG00000037411	Serpine1	728	748	523	2506	977	1343	599	783	10.6474	15.6979	10.5024	42.4809	16.4401	21.457	11.1523	14.512	1.20433	0.000109588	0.000687632	Up
ENSMUSG00000058761	Rnf169	394	231	223	550	495	400	448	482	2.92348	2.45948	2.27185	4.73005	4.22578	3.24223	4.2316	4.53215	0.732426	0.000111172	0.000697051	NoDiff
ENSMUSG00000020134	Peli1	433	251	257	518	447	581	392	391	3.7458	3.11572	3.05254	5.19381	4.449	5.49051	4.31684	4.28634	0.677928	0.000111232	0.000697051	NoDiff
ENSMUSG00000074971	Fibin	203	150	119	93	100	84	80	105	5.07624	5.38226	4.08568	2.69543	2.87702	2.29459	2.54659	3.32727	-0.821124	0.000112309	0.000703345	NoDiff
ENSMUSG00000050530	Fam171a1	273	238	217	126	183	149	192	183	3.48403	4.35836	3.80233	1.86375	2.687	2.07723	3.1192	2.95953	-0.741961	0.000112575	0.000704393	NoDiff
ENSMUSG00000024899	Papss2	270	237	216	128	185	132	188	198	4.1134	5.181	4.51818	2.2602	3.2427	2.1968	3.64601	3.82257	-0.774303	0.000112622	0.000704393	NoDiff
ENSMUSG00000041769	Ppp2r2d	703	451	501	832	755	826	711	587	6.75118	6.21482	6.60593	9.26076	8.34197	8.66531	8.69194	7.14357	0.492496	0.000112792	0.000705003	NoDiff
ENSMUSG00000035992	Fnip1	1999	1488	1150	1162	1042	1005	910	975	15.9181	17.0023	12.5733	10.7247	9.54648	8.74226	9.22449	9.83866	-0.579499	0.000113587	0.000709518	NoDiff
ENSMUSG00000070577	Gm572	69	83	86	30	38	39	54	58	2.82421	4.87476	4.83301	1.42321	1.78949	1.74378	2.81361	3.00835	-1.25402	0.000114395	0.000714105	Down
ENSMUSG00000056941	Commd7	194	134	123	71	104	84	93	105	2.00212	1.98436	1.74287	0.849269	1.23486	0.946992	1.22178	1.37319	-0.85426	0.000114733	0.000715753	NoDiff
ENSMUSG00000047250	Ptgs1	102	87	113	27	64	28	51	76	1.48874	1.82207	2.26448	0.456752	1.07472	0.446432	0.947569	1.40567	-1.43471	0.000115146	0.000717869	Down
ENSMUSG00000037966	Ninj1	707	301	528	944	918	905	855	798	25.528	15.5952	26.176	39.5065	38.1362	35.6965	39.2994	36.5135	0.81298	0.000115834	0.000721695	NoDiff
ENSMUSG00000054435	Gimap4	369	319	343	240	238	237	189	184	11.3871	14.1256	14.533	8.58417	8.45011	7.98943	7.42459	7.19547	-0.603963	0.000116006	0.000722305	NoDiff
ENSMUSG00000032855	Pkd1	347	774	699	318	258	226	232	292	1.12954	3.61528	3.12408	1.19978	0.966253	0.80364	0.961357	1.20451	-1.32506	0.000116457	0.000724644	Down
ENSMUSG00000022769	Sdf2l1	44	47	49	12	16	22	63	49	2.25118	3.45051	3.44211	0.711603	0.941835	1.22959	4.10318	3.17692	-1.57695	0.000118197	0.000735	Down
ENSMUSG00000009621	Vav2	276	212	200	150	163	111	178	169	2.26263	2.49384	2.25116	1.42526	1.53741	0.994048	1.85758	1.75568	-0.760036	0.000118293	0.000735131	NoDiff
ENSMUSG00000043257	Pigv	169	125	121	90	81	78	80	72	2.29196	2.43253	2.25309	1.41469	1.26387	1.15557	1.38113	1.23739	-0.795403	0.000118535	0.00073616	NoDiff
ENSMUSG00000009079	Ewsr1	1666	1272	1222	1949	1987	1775	1683	1519	15.9884	17.5164	16.1018	21.6791	21.9394	18.6084	20.5607	18.4732	0.395663	0.000118659	0.000736458	NoDiff
ENSMUSG00000045817	Zfp36l2	385	334	308	175	270	207	186	250	6.18277	7.69656	6.79118	3.25731	4.98866	3.63139	3.8024	5.08763	-0.730126	0.000119805	0.0007431	NoDiff
ENSMUSG00000041836	Ptpre	40	63	59	181	127	118	58	65	0.222287	0.502369	0.450172	1.16582	0.811999	0.716335	0.410303	0.457742	1.28659	0.000120159	0.000744816	Up
ENSMUSG00000049401	Ogfr	446	389	385	892	650	599	663	510	9.79969	12.2646	11.6148	22.7165	16.4319	14.3775	18.5444	14.2004	0.740264	0.000121036	0.000749774	NoDiff
ENSMUSG00000026473	Glul	17673	11284	10913	18284	18467	23963	16373	16221	264.902	242.698	224.591	317.648	318.471	392.371	312.411	308.11	0.56283	0.000121458	0.000751714	NoDiff
ENSMUSG00000025408	Ddit3	141	137	141	68	94	73	61	57	4.66615	6.50561	6.40665	2.60824	3.57903	2.63902	2.56976	2.39038	-0.919787	0.000121504	0.000751714	NoDiff
ENSMUSG00000054252	Fgfr3	459	182	188	74	154	125	112	168	3.63512	2.06826	2.04426	0.67926	1.40321	1.08142	1.12914	1.68604	-1.23716	0.000122923	0.000760007	Down
ENSMUSG00000062867	Impdh2	496	414	310	617	611	757	483	437	9.13801	10.9445	7.84157	13.1751	12.9512	15.2351	11.3276	10.2024	0.642551	0.000123597	0.000763691	NoDiff
ENSMUSG00000070031	Sp140	10	11	7	74	27	31	23	14	0.170339	0.268865	0.163713	1.46098	0.529145	0.57684	0.498729	0.3022	2.17392	0.000123866	0.000764868	Up
ENSMUSG00000095325	Zfp870	167	115	151	80	94	80	95	91	1.73548	1.71486	2.15452	0.963588	1.1239	0.90818	1.25675	1.19839	-0.836316	0.000124863	0.000770533	NoDiff
ENSMUSG00000020076	Ddx50	849	622	650	949	1005	957	771	811	4.75158	4.99515	4.99477	6.15596	6.47134	5.85089	5.49298	5.75181	0.395051	0.000125445	0.000773628	NoDiff
ENSMUSG00000033453	Adamts15	170	92	156	384	214	308	170	274	0.929952	0.722149	1.17168	2.43468	1.34686	1.84053	1.18381	1.89939	1.06345	0.000125869	0.000775506	Up
ENSMUSG00000010025	Aldh3a2	514	387	391	247	313	335	343	388	5.18563	5.60243	5.4161	2.88825	3.63312	3.69201	4.40509	4.96047	-0.593847	0.000125909	0.000775506	NoDiff
ENSMUSG00000026932	Nacc2	309	318	345	228	182	166	202	205	2.24144	3.30996	3.43605	1.91691	1.51893	1.31539	1.86527	1.88441	-0.845026	0.000126816	0.000780598	NoDiff
ENSMUSG00000006369	Fbln1	834	845	704	580	546	542	615	720	10.8238	15.7362	12.5447	8.72452	8.15276	7.68411	10.1604	11.8413	-0.595343	0.000127318	0.000783194	NoDiff
ENSMUSG00000078185	Chml	213	149	162	113	115	109	110	105	1.73114	1.73767	1.80776	1.06446	1.07535	0.967741	1.13807	1.08142	-0.696134	0.000128138	0.000787735	NoDiff
ENSMUSG00000009013	Dynll1	306	250	216	104	178	167	72	116	4.45932	5.22775	4.32188	1.75663	2.98446	2.65854	1.33568	2.14219	-0.8493	0.000129836	0.00079767	NoDiff
ENSMUSG00000006301	Tmbim1	947	743	725	1335	1058	1657	912	773	4.2408	4.77435	4.45767	6.92912	5.45106	8.10587	5.19895	4.38662	0.682958	0.000130452	0.00080095	NoDiff
ENSMUSG00000046794	Ppp1r3b	536	401	633	287	330	152	213	185	4.88822	5.24757	7.92614	3.03366	3.46256	1.51429	2.4728	2.13802	-1.11476	0.000131391	0.000806201	Down
ENSMUSG00000042229	Rabif	243	192	219	123	164	112	160	142	4.81488	5.45894	5.95793	2.82477	3.7387	2.42425	4.03573	3.5655	-0.786439	0.00013176	0.000807959	NoDiff
ENSMUSG00000020432	Tcn2	827	504	576	392	461	490	554	489	21.5251	18.8234	20.5842	11.8256	13.805	13.932	18.3557	16.1288	-0.555822	0.000132227	0.00081031	NoDiff
ENSMUSG00000032744	Heyl	333	354	297	176	183	242	174	165	3.69203	5.63186	4.52116	2.26169	2.33437	2.931	2.4558	2.31824	-0.796859	0.00013275	0.000813002	NoDiff
ENSMUSG00000026933	Camsap1	506	387	504	291	325	333	304	303	3.42788	3.76196	4.68789	2.2849	2.53312	2.46433	2.62163	2.60118	-0.63381	0.000132919	0.00081352	NoDiff
ENSMUSG00000024294	Mib1	854	565	498	939	900	1060	645	679	4.42646	4.20218	3.54405	5.6411	5.36709	6.00184	4.2558	4.45987	0.552489	0.000133224	0.000814873	NoDiff
ENSMUSG00000025008	Tctn3	153	105	120	78	74	71	84	85	2.64998	2.60956	2.85367	1.56583	1.47462	1.34335	1.85205	1.86562	-0.820659	0.00013394	0.000818737	NoDiff
ENSMUSG00000027291	Vps39	548	422	448	306	371	358	378	434	3.61016	3.9892	4.05225	2.33651	2.81202	2.57637	3.17001	3.62317	-0.52191	0.000136112	0.000831426	NoDiff
ENSMUSG00000070939	Tgfbrap1	446	319	333	268	271	262	308	329	2.30434	2.36499	2.36226	1.60489	1.61094	1.47874	2.02575	2.15407	-0.514364	0.000136187	0.000831426	NoDiff
ENSMUSG00000060227	Golm2	187	130	128	228	231	281	297	243	1.80963	1.80517	1.70071	2.5573	2.57192	2.97053	3.6587	2.97994	0.678351	0.000137109	0.000836527	NoDiff
ENSMUSG00000061778	Mospd2	286	156	210	119	146	132	159	234	2.04865	1.60344	2.06534	0.987978	1.20324	1.03289	1.44984	2.12408	-0.764584	0.0001394	0.000849974	NoDiff
ENSMUSG00000022228	Zscan26	595	479	469	341	397	403	330	383	7.72557	8.92435	8.361	5.13177	5.93064	5.71608	5.45444	6.30181	-0.5033	0.000139531	0.000850234	NoDiff
ENSMUSG00000030513	Pcsk6	526	710	597	280	428	339	383	557	5.74534	11.128	8.95315	3.54476	5.37862	4.04491	5.32539	7.70971	-0.918696	0.000140944	0.000858311	NoDiff
ENSMUSG00000062949	Atp11c	309	216	192	380	411	338	273	317	2.39563	2.40294	2.04378	3.41463	3.66607	2.86258	2.6943	3.11439	0.603059	0.000141733	0.000862574	NoDiff
ENSMUSG00000056054	S100a8	98	11	35	660	492	176	140	151	8.00505	1.28931	3.92534	62.4857	46.2381	15.7047	14.5576	15.6303	3.26665	0.000142687	0.000867832	Up
ENSMUSG00000028837	Psmb2	897	616	691	977	1054	1021	964	911	42.2341	41.6178	44.6705	53.3168	57.0964	52.5141	57.7791	54.3553	0.410228	0.000142826	0.000868052	NoDiff
ENSMUSG00000069094	Pde7a	1276	988	680	390	292	710	388	443	9.33595	10.3727	6.83106	3.30728	2.45803	5.67473	3.61378	4.10737	-1.12781	0.000142902	0.000868052	Down
ENSMUSG00000085272	Sbk3	215	109	122	490	184	436	289	304	3.81235	2.77337	2.9702	10.0705	3.75379	8.44541	6.52342	6.83095	1.29409	0.000143051	0.000868416	Up
ENSMUSG00000023307	Marchf5	1203	785	841	1463	1303	1285	988	913	28.3209	26.5178	27.1837	39.9194	35.2925	33.0463	29.6088	27.2373	0.467439	0.000143599	0.000871197	NoDiff
ENSMUSG00000038695	Josd2	851	699	540	508	506	415	458	466	18.3221	21.5949	15.9629	12.6768	12.5341	9.76054	12.5526	12.7141	-0.607624	0.000143894	0.000872444	NoDiff
ENSMUSG00000056529	Ptafr	35	28	43	69	97	91	48	35	0.545534	0.626238	0.920225	1.24653	1.73949	1.54944	0.952397	0.691313	1.19516	0.000144122	0.000873276	Up
ENSMUSG00000032002	Dcun1d5	919	584	612	992	1092	944	885	791	16.9311	15.4387	15.4808	21.1827	23.1467	18.9986	20.7556	18.4671	0.468227	0.000144445	0.000874688	NoDiff
ENSMUSG00000038564	Ift172	627	534	478	372	374	437	379	355	5.3716	6.56455	5.62258	3.69384	3.68642	4.08975	4.13331	3.85405	-0.538625	0.000145728	0.00088191	NoDiff
ENSMUSG00000041329	Atp1b2	258	222	172	85	117	155	190	179	3.58035	4.42064	3.27722	1.36717	1.86805	2.34972	3.35646	3.14783	-0.935154	0.000146356	0.000885158	NoDiff
ENSMUSG00000048478	Spata33	150	92	122	69	73	45	99	94	1.97614	1.73917	2.20677	1.0536	1.10649	0.647616	1.66029	1.5693	-1.01784	0.000147306	0.000890351	Down
ENSMUSG00000029651	Mtus2	1598	1761	1765	1221	1165	951	1206	935	7.03656	11.1268	10.6709	6.23158	5.90211	4.5745	6.76011	5.21733	-0.715117	0.000147775	0.000892625	NoDiff
ENSMUSG00000066613	Zfp932	118	86	78	41	58	50	55	44	2.0444	2.13801	1.85545	0.823317	1.15614	0.94631	1.21302	0.966028	-0.978237	0.000148367	0.000895646	NoDiff
ENSMUSG00000033022	Cdo1	43	25	35	54	98	179	49	48	1.48274	1.23698	1.65705	2.15818	3.88793	6.74261	2.15087	2.09744	1.62484	0.00014887	0.000898125	Up
ENSMUSG00000072235	Tuba1a	403	387	367	247	294	249	263	227	12.6709	17.4598	15.8431	9.00114	10.6352	8.55225	10.5264	9.04441	-0.63227	0.000150057	0.000904724	NoDiff
ENSMUSG00000022451	Twf1	274	213	203	362	380	323	281	267	5.08603	5.67329	5.17364	7.78818	8.11539	6.54953	6.63983	6.28047	0.563524	0.000150279	0.000905498	NoDiff
ENSMUSG00000004221	Ikbkg	622	492	519	414	425	375	424	477	4.34777	4.93479	4.98099	3.3541	3.41793	2.86343	3.77281	4.2252	-0.49608	0.000151287	0.000910843	NoDiff
ENSMUSG00000029438	Bcl7a	373	280	238	143	133	226	178	195	2.22813	2.40003	1.952	0.99007	0.914071	1.47475	1.35355	1.47611	-0.882323	0.000151399	0.000910843	NoDiff
ENSMUSG00000056076	Eif3b	1776	1222	1113	1819	1978	1895	1681	1608	30.0895	29.7078	25.8904	35.7193	38.5563	35.072	36.2545	34.5231	0.41933	0.000151448	0.000910843	NoDiff
ENSMUSG00000019873	Reep3	708	597	590	1038	952	856	696	769	4.83912	5.85511	5.53678	8.22299	7.48631	6.39126	6.05571	6.66059	0.516428	0.000152478	0.000916476	NoDiff
ENSMUSG00000029685	Asb15	1942	1527	1458	1131	858	1302	1008	887	24.4807	27.6211	25.235	16.5248	12.444	17.9294	16.1755	14.1694	-0.644009	0.000154668	0.000929058	NoDiff
ENSMUSG00000109324	Prmt1	694	455	519	853	945	727	725	673	11.4867	10.8063	11.7944	16.3638	17.9956	13.1447	15.2756	14.1158	0.542076	0.000156039	0.000936715	NoDiff
ENSMUSG00000040584	Abcb1a	301	257	241	111	197	79	152	187	3.11375	3.81485	3.42299	1.33088	2.34466	0.892736	2.00163	2.45138	-1.12225	0.00015779	0.000946643	Down
ENSMUSG00000039458	Mtmr12	168	131	162	301	296	225	243	257	1.35261	1.51343	1.79081	2.80885	2.7419	1.9789	2.49053	2.6221	0.761917	0.000157902	0.000946729	NoDiff
ENSMUSG00000024583	Txnl1	1351	986	1013	1460	1495	1680	1294	1092	11.8445	12.4041	12.1939	14.8359	15.08	16.0898	14.4417	12.1321	0.407914	0.000158492	0.000949678	NoDiff
ENSMUSG00000021702	Thbs4	29	28	38	78	64	132	31	57	0.49984	0.692498	0.899267	1.55821	1.26914	2.48535	0.68017	1.24498	1.43921	0.000160608	0.000961763	Up
ENSMUSG00000047446	Arl4a	429	266	313	480	523	739	533	534	3.15797	2.80969	3.16349	4.09534	4.42944	5.94257	4.99459	4.98132	0.736731	0.000160761	0.000962086	NoDiff
ENSMUSG00000043613	Mmp3	189	58	140	246	311	318	162	205	5.94902	2.61962	6.05039	8.97465	11.2627	10.9343	6.49114	8.17693	1.14803	0.000161059	0.000963276	Up
ENSMUSG00000038506	Dcun1d2	1123	936	1018	745	824	619	758	837	12.7629	15.2642	15.8851	9.81355	10.7745	7.68495	10.9664	12.0545	-0.567803	0.000165591	0.000989771	NoDiff
ENSMUSG00000039901	Armh3	332	245	284	181	174	219	233	227	4.29206	4.54487	5.04101	2.7121	2.58806	3.0928	3.83448	3.71883	-0.651033	0.000166348	0.000993685	NoDiff
ENSMUSG00000040325	Dcaf1	449	376	377	287	275	306	282	301	3.26911	3.92824	3.76874	2.42194	2.30363	2.43379	2.61369	2.77717	-0.540062	0.000166941	0.000996613	NoDiff
ENSMUSG00000027088	Phospho2	594	441	491	393	378	364	309	289	7.76774	8.27512	8.81579	5.95662	5.68718	5.19983	5.14386	4.78916	-0.491739	0.000168241	0.00100376	NoDiff
ENSMUSG00000005102	Eif2ak4	149	142	108	271	219	224	198	215	1.13271	1.54899	1.12727	2.38782	1.91547	1.8602	1.91611	2.07121	0.771033	0.00016836	0.00100385	NoDiff
ENSMUSG00000054364	Rhob	2327	1413	1163	3576	2361	2634	2149	2106	56.1579	48.931	38.5359	100.026	65.5553	69.44	66.0197	64.4059	0.779062	0.000168578	0.00100454	NoDiff
ENSMUSG00000027177	Hipk3	5146	3753	3642	5774	5318	6400	4376	4349	36.5244	38.2225	35.4916	47.4995	43.4269	49.6219	39.5379	39.1161	0.423303	0.000168898	0.00100582	NoDiff
ENSMUSG00000038762	Abcf1	1455	1158	1046	1719	1605	1862	1367	1307	18.7034	21.3597	18.4613	25.6114	23.7373	26.1468	22.3692	21.2906	0.441091	0.000169645	0.00100965	NoDiff
ENSMUSG00000048027	Rgmb	457	397	362	266	277	318	333	334	3.37812	4.21091	3.674	2.27897	2.35579	2.56782	3.13347	3.12866	-0.568743	0.000170274	0.00101278	NoDiff
ENSMUSG00000028677	Rnf220	356	285	278	507	482	419	373	359	2.44947	2.81381	2.62627	4.04324	3.81564	3.14932	3.26704	3.13019	0.550404	0.000172317	0.0010243	NoDiff
ENSMUSG00000017344	Vtn	305	186	261	128	181	150	156	164	8.51728	7.45318	10.0072	4.14295	5.81537	4.57585	5.5456	5.80361	-0.773797	0.000173892	0.00103303	NoDiff
ENSMUSG00000022957	Itsn1	891	727	683	618	579	552	489	549	2.15623	2.52452	2.26939	1.73343	1.61211	1.45927	1.50643	1.68362	-0.461433	0.000174719	0.00103731	NoDiff
ENSMUSG00000028948	Nol9	197	148	146	238	268	268	183	171	2.25337	2.42915	2.29293	3.15531	3.52694	3.34873	2.66465	2.47865	0.594708	0.000175254	0.00103985	NoDiff
ENSMUSG00000052085	Dock8	324	230	261	122	99	204	227	240	1.82395	1.8579	2.01734	0.796025	0.64121	1.25452	1.62673	1.71211	-1.00058	0.00017659	0.00104714	Down
ENSMUSG00000026586	Prrx1	911	622	695	558	602	561	606	660	4.66686	4.57219	4.88836	3.31314	3.54814	3.13942	3.95186	4.28453	-0.431161	0.000176832	0.00104793	NoDiff
ENSMUSG00000021390	Ogn	2354	1624	1666	1421	1551	1166	1482	1444	52.0052	51.4818	50.5344	36.3859	39.423	28.1396	41.6784	40.426	-0.503122	0.000176976	0.00104808	NoDiff
ENSMUSG00000009733	Tfcp2	267	199	208	87	107	170	123	145	1.87721	2.00762	2.00787	0.708955	0.865529	1.30566	1.10085	1.29188	-0.953499	0.000177074	0.00104808	NoDiff
ENSMUSG00000021597	Slf1	653	446	497	278	358	423	386	425	6.29447	6.16891	6.5777	3.10592	3.97033	4.45416	4.73648	5.19144	-0.651766	0.000178964	0.00105862	NoDiff
ENSMUSG00000055116	Arntl	45	41	72	96	136	262	106	108	0.339093	0.44332	0.744921	0.838449	1.17908	2.15669	1.0168	1.0313	1.54045	0.000180462	0.00106683	Up
ENSMUSG00000036097	Slf2	361	338	293	220	238	232	199	211	2.73701	3.67717	3.05007	1.93327	2.07608	1.92149	1.92064	2.02724	-0.59874	0.000183231	0.00108254	NoDiff
ENSMUSG00000038604	Ripor1	715	699	525	426	476	311	420	446	9.86672	13.8411	9.94713	6.81358	7.55738	4.68821	7.378	7.79928	-0.752165	0.000184009	0.00108648	NoDiff
ENSMUSG00000031103	Elf4	191	113	140	304	280	210	149	215	1.76115	1.4951	1.77241	3.2489	2.97043	2.11525	1.74893	2.5122	0.788843	0.000185001	0.00109168	NoDiff
ENSMUSG00000021508	Cxcl14	340	94	180	388	436	525	350	414	10.5496	4.18518	7.66837	13.9537	15.5648	17.795	13.8245	16.2784	1.1348	0.000186084	0.0010974	Up
ENSMUSG00000035847	Ids	748	482	544	373	462	450	495	523	8.31273	7.68628	8.30066	4.80452	5.90719	5.46303	7.00277	7.3654	-0.520307	0.000186775	0.00110081	NoDiff
ENSMUSG00000020843	Timm22	379	254	302	155	245	187	224	229	6.74994	6.49115	7.38481	3.19957	5.02024	3.63816	5.07845	5.16832	-0.734573	0.000187254	0.00110296	NoDiff
ENSMUSG00000027425	Kat14	358	263	263	199	225	158	284	287	4.31892	4.55276	4.35631	2.78256	3.123	2.08223	4.36147	4.3876	-0.663616	0.00018759	0.00110427	NoDiff
ENSMUSG00000046753	Ccdc66	240	167	183	125	124	140	142	137	3.01536	3.01073	3.15683	1.82028	1.79245	1.92148	2.27112	2.18123	-0.660029	0.000189413	0.00111432	NoDiff
ENSMUSG00000071866	Ppia	2076	1520	1626	2188	2418	2650	1936	1987	33.5479	35.2459	36.077	40.9811	44.9564	46.7803	39.8259	40.6901	0.411221	0.000189999	0.00111709	NoDiff
ENSMUSG00000061461	Smim20	724	455	481	352	449	322	496	419	14.1089	12.7231	12.8698	7.95051	10.0669	6.85471	12.3043	10.3471	-0.613564	0.00019096	0.00112206	NoDiff
ENSMUSG00000002900	Lamb1	1238	1060	1212	815	918	866	732	807	7.07681	8.69461	9.51243	5.39975	6.0375	5.40772	5.32661	5.84579	-0.514278	0.000191344	0.00112364	NoDiff
ENSMUSG00000028126	Pip5k1a	399	303	285	461	473	570	347	344	5.16058	5.62336	5.06107	6.91076	7.03857	8.05342	5.71318	5.63816	0.547267	0.000191474	0.00112373	NoDiff
ENSMUSG00000027630	Tbl1xr1	1025	715	624	1621	989	1566	1097	1008	6.52657	6.53272	5.45528	11.9631	7.24527	10.8926	8.89181	8.13344	0.776959	0.000192005	0.00112616	NoDiff
ENSMUSG00000034595	Ppp1r18	188	146	163	456	283	257	273	230	2.46873	2.75103	2.93883	6.94031	4.27562	3.68662	4.56353	3.82733	0.938939	0.000192511	0.00112845	NoDiff
ENSMUSG00000034616	Ssh3	104	72	75	146	182	132	176	161	0.969677	0.963282	0.960123	1.57778	1.95237	1.34446	2.08895	1.90227	0.81513	0.00019266	0.00112863	NoDiff
ENSMUSG00000024587	Nars	1514	1082	1067	1618	1687	1580	1358	1262	19.7077	20.2099	19.0698	24.4111	25.2651	22.467	22.5025	20.8172	0.358419	0.000193315	0.00113179	NoDiff
ENSMUSG00000048458	Inka2	280	292	461	513	1230	869	171	169	3.31999	4.96808	7.50501	7.05009	16.7796	11.2558	2.58106	2.53932	1.21871	0.000193689	0.0011333	Up
ENSMUSG00000032690	Oas2	143	180	194	691	364	288	316	270	1.82128	3.28957	3.39245	10.2004	5.33382	4.00693	5.1233	4.35769	1.27606	0.000193841	0.0011335	Up
ENSMUSG00000030595	Nfkbib	184	125	92	213	232	266	229	232	4.80901	4.68786	3.30139	6.45233	6.97627	7.59449	7.61896	7.68385	0.783001	0.000197411	0.00115368	NoDiff
ENSMUSG00000039167	Adgrl4	1710	1358	1309	656	1235	683	1092	1217	16.9947	19.3662	17.862	7.5565	14.1215	7.41512	13.8154	15.3271	-0.837803	0.000197741	0.00115492	NoDiff
ENSMUSG00000045294	Insig1	374	234	159	111	143	157	121	143	6.85471	6.15404	4.00116	2.35798	3.01544	3.14338	2.82309	3.32129	-0.930721	0.000198273	0.00115733	NoDiff
ENSMUSG00000054404	Slfn5	1336	1088	1156	2687	2311	1486	2271	1879	11.9722	13.9902	14.2232	27.9084	23.8268	14.5468	25.9065	21.3377	0.786807	0.000199101	0.00116146	NoDiff
ENSMUSG00000026384	Ptpn4	768	513	546	439	449	489	396	521	3.84569	3.68602	3.75385	2.54786	2.58676	2.67486	2.52424	3.306	-0.462238	0.000199636	0.00116388	NoDiff
ENSMUSG00000032878	Ccdc85a	360	270	328	212	229	146	292	338	2.92755	3.1506	3.66225	1.99819	2.14257	1.29698	3.02279	3.48315	-0.777327	0.000200276	0.00116692	NoDiff
ENSMUSG00000022125	Cln5	559	417	432	285	378	348	319	266	12.364	13.2346	13.1191	7.30622	9.61918	8.40828	8.98177	7.45561	-0.542662	0.000202283	0.0011779	NoDiff
ENSMUSG00000030512	Snrpa1	142	76	95	192	167	196	135	156	2.53777	1.94897	2.33109	3.97708	3.43382	3.82648	3.07129	3.53298	0.782882	0.000202832	0.00118039	NoDiff
ENSMUSG00000022761	Lztr1	557	405	367	307	354	297	318	332	5.16702	5.39098	4.67437	3.30082	3.77821	3.00968	3.75521	3.9028	-0.52823	0.000205257	0.00119379	NoDiff
ENSMUSG00000028982	Slc25a33	149	148	84	223	262	237	177	203	4.47622	6.37991	3.46479	7.76478	9.05574	7.77774	6.76895	7.72813	0.855287	0.000207458	0.00120587	NoDiff
ENSMUSG00000027428	Rbbp9	301	201	217	144	159	179	189	203	7.2241	6.92215	7.1507	4.0057	4.39048	4.69299	5.77433	6.174	-0.632791	0.000208349	0.00121032	NoDiff
ENSMUSG00000022793	B4galt4	262	121	165	314	372	284	235	222	4.62262	3.06337	3.99707	6.42119	7.55139	5.47374	5.27809	4.96355	0.789236	0.000211379	0.00122719	NoDiff
ENSMUSG00000020334	Slc22a4	102	61	82	35	48	40	38	64	2.26489	1.94359	2.49995	0.900769	1.22627	0.970255	1.07412	1.80086	-1.05174	0.000214051	0.00124195	Down
ENSMUSG00000030057	Cnbp	5631	3700	3994	5718	5839	6426	5456	5210	105.143	99.1344	102.394	123.748	125.439	131.074	129.686	123.278	0.380033	0.000215515	0.0012497	NoDiff
ENSMUSG00000053094	Tmem248	610	399	413	677	690	648	608	566	8.46309	7.94327	7.86721	10.8865	11.014	9.82095	10.738	9.95104	0.451326	0.000218817	0.0012681	NoDiff
ENSMUSG00000039461	Tcta	671	445	522	152	239	409	326	322	20.6954	19.6942	22.1052	5.43368	8.481	13.7802	12.7995	12.5852	-1.0949	0.000219696	0.00127243	Down
ENSMUSG00000028643	Svbp	114	75	79	155	156	150	127	109	6.0681	5.72844	5.7736	9.56265	9.55366	8.72205	8.60546	7.35237	0.728204	0.000220098	0.00127399	NoDiff
ENSMUSG00000029482	Aacs	41	22	20	51	90	71	43	42	0.603072	0.464339	0.403912	0.86947	1.52309	1.14084	0.80515	0.782867	1.31292	0.000220398	0.00127497	Up
ENSMUSG00000039501	Znfx1	525	518	450	1485	905	706	1210	918	3.63434	5.14545	4.27711	11.9149	7.20796	5.33888	10.6629	8.05308	0.977016	0.000224094	0.00129558	NoDiff
ENSMUSG00000034867	Ankrd27	175	149	131	84	98	102	111	95	1.63759	2.0007	1.6831	0.911059	1.05509	1.04267	1.32225	1.12653	-0.747668	0.000225265	0.00130157	NoDiff
ENSMUSG00000042729	Wdr74	160	111	97	196	198	217	166	158	4.85817	4.83619	4.04386	6.89776	6.91696	7.19767	6.41629	6.07943	0.680062	0.000227514	0.00131379	NoDiff
ENSMUSG00000043505	Gimap5	39	34	26	136	72	64	55	32	0.532867	0.666592	0.487752	2.15373	1.13184	0.955242	0.956619	0.55406	1.40112	0.000227874	0.00131508	Up
ENSMUSG00000020674	Pxdn	354	628	463	275	257	137	358	340	2.08	5.29477	3.73519	1.8728	1.73736	0.879346	2.67772	2.53158	-1.23395	0.000228598	0.00131848	Down
ENSMUSG00000073982	Rhog	149	118	101	209	207	192	122	129	5.94833	6.75956	5.53608	9.67062	9.50773	8.37316	6.2	6.52607	0.664388	0.000229493	0.00132285	NoDiff
ENSMUSG00000033220	Rac2	36	24	31	93	92	50	86	58	0.657685	0.62915	0.777587	1.96923	1.93375	0.997849	2.00003	1.34275	1.3071	0.000230347	0.00132699	Up
ENSMUSG00000032531	Amotl2	974	864	610	474	364	616	929	1056	8.7796	11.1752	7.54948	4.95214	3.77498	6.06563	10.6599	12.0624	-0.812936	0.000230592	0.00132761	NoDiff
ENSMUSG00000040795	Iqcc	176	89	122	81	56	64	75	65	3.12962	2.27089	2.97859	1.66941	1.14568	1.24319	1.69771	1.46469	-0.983783	0.000233341	0.00134265	NoDiff
ENSMUSG00000041781	Cpsf2	461	309	385	602	651	522	396	517	4.55924	4.38507	5.22785	6.9006	7.40746	5.63951	4.9855	6.4794	0.558007	0.000234374	0.00134779	NoDiff
ENSMUSG00000046312	Myorg	147	114	174	68	96	57	90	89	1.77266	1.9726	2.8809	0.950419	1.33191	0.750864	1.38157	1.36003	-1.06316	0.000236464	0.00135831	Down
ENSMUSG00000048351	Coa7	338	245	290	206	211	159	186	194	4.97554	5.17508	5.86129	3.51471	3.57358	2.55682	3.48545	3.61892	-0.665673	0.000236483	0.00135831	NoDiff
ENSMUSG00000002307	Daxx	281	197	142	548	337	336	365	297	5.0554	5.0856	3.50759	11.4269	6.97551	6.6034	8.35919	6.77108	0.941046	0.000237253	0.00136193	NoDiff
ENSMUSG00000048779	P2ry6	50	23	25	67	93	70	64	43	0.981794	0.648046	0.674004	1.52484	2.10102	1.50151	1.59975	1.06997	1.19725	0.000237964	0.0013652	Up
ENSMUSG00000020091	Eif4ebp2	1465	1251	1069	930	1052	863	949	1050	14.3584	17.5936	14.3853	10.5645	11.8627	9.23973	11.8402	13.041	-0.479906	0.00023928	0.00137194	NoDiff
ENSMUSG00000039253	Fn3krp	142	87	109	44	78	51	51	86	3.19437	2.8083	3.36663	1.14722	2.01878	1.25327	1.46046	2.45159	-1.02444	0.000239465	0.00137219	Down
ENSMUSG00000004730	Adgre1	117	118	162	46	83	27	84	87	2.04836	2.96435	3.8941	0.93342	1.67184	0.516373	1.87207	1.93016	-1.45443	0.000243048	0.0013919	Down
ENSMUSG00000040681	Hmgn1	696	496	494	372	375	467	383	354	12.2494	12.5261	11.9373	7.58837	7.59338	8.97848	8.5808	7.89519	-0.530814	0.00024441	0.00139887	NoDiff
ENSMUSG00000022587	Ly6e	1363	1051	1182	2746	1687	1850	2302	1951	20.4302	22.6051	24.3257	47.7063	29.093	30.2919	43.9242	37.0583	0.740531	0.000245065	0.00140179	NoDiff
ENSMUSG00000058355	Abce1	1398	902	988	1485	1461	1720	1040	1154	13.1997	12.2205	12.8081	16.2511	15.871	17.7404	12.5001	13.8075	0.453427	0.000245275	0.00140217	NoDiff
ENSMUSG00000029090	Adgra3	342	253	296	212	203	212	214	235	2.38969	2.53667	2.83974	1.71692	1.63196	1.6182	1.9035	2.08083	-0.573262	0.00024801	0.00141697	NoDiff
ENSMUSG00000033684	Qsox1	456	301	449	643	764	604	536	686	3.11785	2.95314	4.2151	5.09566	6.01009	4.51135	4.66528	5.94384	0.667248	0.000248509	0.00141899	NoDiff
ENSMUSG00000004508	Gab2	378	327	340	556	495	546	483	502	3.47412	4.31249	4.29046	5.9228	5.23426	5.48182	5.65097	5.84668	0.538283	0.000249101	0.00142107	NoDiff
ENSMUSG00000032041	Tirap	121	79	113	185	195	173	142	150	1.39163	1.30375	1.78439	2.46609	2.5803	2.17352	2.07898	2.18616	0.755976	0.000249166	0.00142107	NoDiff
ENSMUSG00000041757	Plekha6	1123	1309	1075	672	762	879	817	915	5.08073	8.49793	6.67769	3.52383	3.96642	4.34425	4.70534	5.2459	-0.695728	0.000249653	0.00142301	NoDiff
ENSMUSG00000034394	Lif	0	8	0	218	177	225	32	14	0	0.149598	0	3.29279	2.65386	3.2031	0.530861	0.231201	6.07507	0.000250102	0.00142473	Up
ENSMUSG00000021670	Hmgcr	118	95	84	152	179	177	152	119	0.919488	1.06222	0.898701	1.3728	1.60478	1.50667	1.50775	1.17507	0.710886	0.000250288	0.00142495	NoDiff
ENSMUSG00000003849	Nqo1	829	534	508	959	837	953	998	720	30.2608	27.9701	25.4602	40.5736	35.1519	38.0013	46.3745	33.3051	0.510885	0.000252016	0.00143395	NoDiff
ENSMUSG00000022623	Shank3	543	515	399	1085	824	682	612	601	3.33283	4.53574	3.36247	7.71866	5.81886	4.57275	4.78176	4.67456	0.760964	0.00025342	0.0014411	NoDiff
ENSMUSG00000015776	Med22	235	190	179	111	151	132	189	153	3.68618	4.27652	3.85508	2.01805	2.72511	2.26184	3.77393	3.04126	-0.683785	0.000253878	0.00144237	NoDiff
ENSMUSG00000067336	Bmpr2	2199	1423	1735	2606	2443	2458	1869	1822	6.93203	6.43676	7.50942	9.52157	8.86045	8.46441	7.5001	7.27841	0.430555	0.000253942	0.00144237	NoDiff
ENSMUSG00000034116	Vav1	33	22	38	65	80	76	108	84	0.507248	0.48524	0.801977	1.15803	1.4148	1.27614	2.11326	1.63621	1.17476	0.000254744	0.00144608	Up
ENSMUSG00000031805	Jak3	288	275	210	456	477	364	446	381	3.05052	4.17966	3.05402	5.59816	5.81295	4.21174	6.01366	5.11398	0.674614	0.000255624	0.00145023	NoDiff
ENSMUSG00000053716	Dusp7	627	498	530	337	390	177	304	352	10.5911	12.0707	12.292	6.59788	7.57944	3.26609	6.5369	7.53479	-0.943494	0.000259641	0.00147216	NoDiff
ENSMUSG00000040785	Ttc3	1428	1171	1112	965	924	1031	876	926	4.99085	5.8726	5.33609	3.90906	3.71549	3.93627	3.89738	4.10119	-0.412949	0.000264995	0.00150164	NoDiff
ENSMUSG00000031631	Cfap97	399	278	228	165	175	228	243	243	4.38604	4.38503	3.44117	2.10224	2.21328	2.73788	3.40039	3.38501	-0.719406	0.00026552	0.00150374	NoDiff
ENSMUSG00000022019	Tdrd3	436	345	357	245	290	293	268	284	4.07054	4.62181	4.5762	2.65113	3.11502	2.98822	3.1851	3.35998	-0.527348	0.000266719	0.00150964	NoDiff
ENSMUSG00000035242	Oaz1	3747	2546	2574	3979	4005	3739	3306	3288	83.0387	80.9622	78.3208	102.204	102.117	90.5173	93.2658	92.3382	0.350313	0.000266957	0.00151011	NoDiff
ENSMUSG00000034024	Cct2	2063	1416	1481	2233	2115	2347	1845	1844	45.7368	45.0461	45.081	57.3792	53.9479	56.8407	52.0698	51.806	0.377965	0.000268018	0.00151523	NoDiff
ENSMUSG00000022622	Acr	14	11	11	80	46	22	78	76	0.506473	0.571016	0.546377	3.35442	1.91462	0.869422	3.59208	3.48413	1.98203	0.000270834	0.00153026	Up
ENSMUSG00000028341	Nr4a3	129	123	299	459	445	567	266	179	1.22146	1.67117	3.88715	5.03732	4.84781	5.86476	3.20621	2.1478	1.29351	0.000273484	0.00154433	Up
ENSMUSG00000023143	Nagpa	138	112	86	69	64	56	70	67	3.30087	3.8441	2.82435	1.91292	1.76127	1.46324	2.13142	2.03084	-0.887851	0.000274429	0.00154877	NoDiff
ENSMUSG00000043421	Hilpda	62	40	35	127	65	165	49	55	3.1865	2.94991	2.4698	7.56527	3.84355	9.26371	3.20583	3.5821	1.34221	0.000275503	0.00155393	Up
ENSMUSG00000033862	Cdk10	137	120	117	67	73	84	68	66	1.80445	2.26795	2.11584	1.02282	1.10623	1.2086	1.14014	1.10159	-0.812488	0.000276676	0.00155963	NoDiff
ENSMUSG00000043140	Tmem186	521	388	407	307	324	353	336	365	8.70978	9.3074	9.34191	5.94849	6.23178	6.44649	7.15042	7.73242	-0.482673	0.000278195	0.00156729	NoDiff
ENSMUSG00000035203	Epn1	1401	1212	1058	1673	1731	1697	1281	1362	28.2637	35.085	29.3054	39.1188	40.1777	37.3983	32.8975	34.8194	0.405495	0.000279077	0.00157131	NoDiff
ENSMUSG00000021820	Camk2g	651	502	530	373	477	381	418	486	5.76541	6.37941	6.44462	3.82875	4.86032	3.68599	4.71247	5.4543	-0.519523	0.000279232	0.00157131	NoDiff
ENSMUSG00000029223	Uchl1	85	55	47	100	140	123	106	82	2.95254	2.74137	2.24154	4.02602	5.59503	4.66726	4.68712	3.60947	0.908429	0.000280282	0.0015763	NoDiff
ENSMUSG00000031824	6430548M08Rik	247	238	191	112	157	153	160	168	2.11321	2.9218	2.24363	1.11061	1.54541	1.42994	1.74256	1.82141	-0.756757	0.000280794	0.00157826	NoDiff
ENSMUSG00000046020	Pofut1	292	212	259	187	164	159	161	181	1.67001	1.7398	2.0338	1.23959	1.07914	0.993373	1.17215	1.3118	-0.647142	0.000283442	0.00159223	NoDiff
ENSMUSG00000029169	Dhx15	1525	1073	1090	1609	1602	1692	1164	1262	10.1754	10.2733	9.98576	12.4434	12.2982	12.3328	9.88686	10.6708	0.354417	0.000285359	0.00160207	NoDiff
ENSMUSG00000022811	Zfp148	738	497	566	452	459	468	421	437	4.02931	3.89366	4.2429	2.8603	2.88326	2.79126	2.92603	3.02349	-0.443053	0.00028702	0.00161046	NoDiff
ENSMUSG00000020248	Nfyb	297	236	253	393	386	569	315	253	3.32213	3.78791	3.88555	5.09509	4.96759	6.95268	4.48533	3.5862	0.708714	0.000287582	0.00161268	NoDiff
ENSMUSG00000073491	Ifi213	17	17	35	458	75	133	125	70	0.140893	0.20217	0.398273	4.39952	0.715154	1.20413	1.31878	0.735177	3.17061	0.000288345	0.00161603	Up
ENSMUSG00000015937	Macroh2a1	278	218	231	445	379	340	279	267	2.31451	2.60434	2.64057	4.29411	3.63037	3.09223	2.95693	2.81694	0.613419	0.000292568	0.00163875	NoDiff
ENSMUSG00000022300	Dcaf13	287	175	181	318	321	351	289	260	1.50297	1.31503	1.30143	1.93017	1.93407	2.00796	1.92659	1.72542	0.576073	0.000294204	0.00164696	NoDiff
ENSMUSG00000043391	2510009E07Rik	477	386	367	308	320	262	298	237	4.11952	4.78347	4.35178	3.08303	3.17963	2.47178	3.27618	2.59376	-0.532874	0.000295918	0.00165561	NoDiff
ENSMUSG00000049878	Rlf	432	259	271	531	437	528	288	321	2.58002	2.21956	2.22219	3.67564	3.00274	3.44471	2.18955	2.42939	0.594864	0.000300842	0.00168218	NoDiff
ENSMUSG00000024835	Coro1b	272	261	227	178	167	168	200	204	4.81253	6.62632	5.51445	3.65026	3.39953	3.24708	4.50461	4.57391	-0.642811	0.000302822	0.00169152	NoDiff
ENSMUSG00000027751	Supt20	370	304	308	220	263	214	270	260	3.34741	3.94646	3.82586	2.3069	2.73754	2.11495	3.10952	2.9808	-0.565396	0.00030286	0.00169152	NoDiff
ENSMUSG00000067365	Tmem128	164	94	119	184	241	217	170	138	2.56185	2.107	2.55228	3.3314	4.33136	3.70296	3.38051	2.73176	0.715759	0.000303722	0.00169536	NoDiff
ENSMUSG00000068882	Ssb	843	658	658	986	952	1046	792	829	22.1244	24.7797	23.7105	29.993	28.746	29.9885	26.4601	27.5709	0.402291	0.000307756	0.00171689	NoDiff
ENSMUSG00000068749	Psma5	655	417	444	705	739	689	621	570	28.1084	25.6778	26.1607	35.0657	36.4868	32.2993	33.9241	30.9972	0.44209	0.000308813	0.0017218	NoDiff
ENSMUSG00000042810	Krba1	475	472	408	332	304	315	389	405	1.91462	2.72997	2.25798	1.55105	1.40981	1.38701	1.996	2.06869	-0.590098	0.000309715	0.00172583	NoDiff
ENSMUSG00000028885	Smpdl3b	8	4	7	29	34	19	35	21	0.226077	0.162201	0.271604	0.949868	1.10546	0.586542	1.25909	0.752036	2.0522	0.000311215	0.0017332	Up
ENSMUSG00000025921	Rdh10	116	115	116	167	247	236	142	147	1.58075	2.24869	2.17037	2.63766	3.87256	3.51314	2.46329	2.53848	0.819167	0.000311409	0.00173328	NoDiff
ENSMUSG00000023963	Cyp39a1	249	144	135	59	84	122	83	106	4.62349	3.83672	3.44172	1.26976	1.79452	2.47463	1.96187	2.49419	-1.03169	0.00031565	0.00175569	Down
ENSMUSG00000051373	Plpp7	214	218	249	143	149	96	171	155	5.83802	8.53366	9.32659	4.52154	4.67666	2.8609	5.93841	5.35842	-0.90503	0.000315796	0.00175569	NoDiff
ENSMUSG00000023026	Dip2b	476	396	390	282	349	269	307	334	2.63103	3.14081	2.95975	1.80662	2.21943	1.62424	2.16013	2.33948	-0.559218	0.000316404	0.00175806	NoDiff
ENSMUSG00000032570	Atp2c1	888	760	629	550	575	596	511	480	5.19287	6.37728	5.05029	3.72783	3.86865	3.80733	3.80398	3.55704	-0.46996	0.000318231	0.0017672	NoDiff
ENSMUSG00000030704	Rab6a	1763	1215	1264	1770	1905	1935	1467	1532	26.8086	26.5109	26.39	31.1956	33.3283	32.1427	28.3971	29.5211	0.347032	0.000320611	0.0017794	NoDiff
ENSMUSG00000028224	Nbn	582	458	418	347	340	394	346	339	13.0252	14.708	12.8443	9.001	8.75464	9.63247	9.85737	9.61423	-0.493501	0.000321046	0.0017808	NoDiff
ENSMUSG00000020863	Luc7l3	1470	1102	1096	864	1079	914	551	677	11.4499	12.3167	11.7211	7.80006	9.6695	7.77698	5.46336	6.68231	-0.423738	0.00032565	0.00180512	NoDiff
ENSMUSG00000026102	Inpp1	297	221	241	194	147	119	182	211	2.60628	2.78282	2.90371	1.97317	1.48416	1.14075	2.0331	2.34639	-0.784224	0.000325803	0.00180512	NoDiff
ENSMUSG00000018427	Ypel2	452	362	268	162	164	280	150	212	5.28643	6.07519	4.30359	2.19603	2.20681	3.57735	2.23325	3.14205	-0.892054	0.000326843	0.00180985	NoDiff
ENSMUSG00000099974	Bcl2a1d	4	0	1	20	15	15	11	9	0.262752	0	0.09019	1.5227	1.13364	1.07636	0.919818	0.749173	3.31864	0.000327415	0.00181198	Up
ENSMUSG00000001380	Hars	394	288	273	408	510	524	373	415	9.12766	9.57377	8.68356	10.9553	13.5935	13.2609	11.0001	12.1833	0.53534	0.000327809	0.00181313	NoDiff
ENSMUSG00000023094	Msrb2	953	619	634	505	587	578	630	658	39.2334	36.5663	35.8364	24.0965	27.8035	25.9939	33.0162	34.3275	-0.452464	0.00032942	0.001821	NoDiff
ENSMUSG00000005225	Plekha8	189	156	153	304	285	232	161	206	1.52951	1.81151	1.70001	2.85142	2.65357	2.05096	1.65858	2.11256	0.654002	0.00033041	0.00182544	NoDiff
ENSMUSG00000045975	C2cd2	733	410	436	345	384	369	260	291	5.34993	4.29393	4.3692	2.91852	3.22458	2.94205	2.41568	2.69147	-0.562258	0.000334301	0.00184588	NoDiff
ENSMUSG00000023044	Csad	236	168	176	112	108	148	117	120	3.49218	3.56715	3.57577	1.92089	1.83868	2.39236	2.20391	2.25019	-0.715294	0.000339602	0.00187408	NoDiff
ENSMUSG00000073700	Klhl21	2172	1515	1110	1045	1172	1087	1331	1274	30.8901	30.9172	21.6748	17.2256	19.1772	16.8876	24.0969	22.9606	-0.579767	0.000344846	0.00190194	NoDiff
ENSMUSG00000056367	Actr3b	1035	587	786	549	622	526	673	640	24.195	19.6902	25.2278	14.875	16.7291	13.4323	20.0273	18.9591	-0.555223	0.000345118	0.00190237	NoDiff
ENSMUSG00000036819	Jmjd4	179	205	224	133	114	101	117	107	1.42618	2.34371	2.45043	1.22821	1.04502	0.879069	1.18667	1.08034	-0.903793	0.000347429	0.00191401	NoDiff
ENSMUSG00000048489	Depp1	519	280	534	2159	781	2314	659	888	21.6653	16.7719	30.6063	104.46	37.5099	105.521	35.0192	46.9746	1.92191	0.000350351	0.0019284	Up
ENSMUSG00000040734	Ppp1r13l	248	309	163	104	153	125	182	169	3.90089	6.97426	3.52024	1.89603	2.76886	2.14784	3.64424	3.36862	-1.00221	0.000350438	0.0019284	Down
ENSMUSG00000049421	Zfp260	736	540	466	389	419	466	366	400	7.20604	7.58647	6.26435	4.41436	4.71987	4.98407	4.56166	4.96286	-0.505543	0.000351408	0.00193265	NoDiff
ENSMUSG00000031432	Prps1	511	362	370	559	587	738	534	480	14.5349	14.7749	14.4499	18.429	19.2099	22.9311	19.3354	17.3015	0.541988	0.000353367	0.00194232	NoDiff
ENSMUSG00000008730	Hipk1	1779	1140	1401	2023	2165	1889	1683	1960	9.24037	8.49661	9.99133	12.1789	12.938	10.7183	11.1281	12.901	0.435314	0.000354447	0.00194715	NoDiff
ENSMUSG00000027404	Snrpb	656	482	477	725	734	751	588	599	20.1015	21.1934	20.0685	25.7491	25.8773	25.1388	22.9364	23.2598	0.393059	0.000355867	0.0019536	NoDiff
ENSMUSG00000026434	Nucks1	990	847	840	1302	1255	1211	1256	1263	8.27879	10.1635	9.64456	12.6195	12.0746	11.0625	13.3704	13.3841	0.420832	0.000356023	0.0019536	NoDiff
ENSMUSG00000026532	Spta1	305	204	194	162	168	127	192	118	1.78414	1.71233	1.55812	1.09835	1.13067	0.811544	1.42973	0.874709	-0.67121	0.000358321	0.0019651	NoDiff
ENSMUSG00000036103	Colec12	198	177	204	122	135	112	158	183	1.28646	1.65018	1.81984	0.918736	1.00917	0.794931	1.30681	1.50673	-0.731859	0.000361083	0.00197913	NoDiff
ENSMUSG00000006442	Srm	90	80	70	133	134	182	150	100	3.19074	4.06974	3.40736	5.46512	5.46577	7.04855	6.7696	4.49264	0.834382	0.000361305	0.00197922	NoDiff
ENSMUSG00000034390	Cmip	119	126	56	237	226	182	111	144	1.03864	1.57803	0.671085	2.39754	2.26947	1.73528	1.23329	1.5927	1.03558	0.000364113	0.00199319	Up
ENSMUSG00000042202	Slc35e2	228	188	204	150	134	129	113	99	1.96609	2.32623	2.41529	1.49919	1.32944	1.21517	1.24042	1.08182	-0.657305	0.000364265	0.00199319	NoDiff
ENSMUSG00000028114	Mettl14	397	324	355	219	229	290	195	270	3.03349	3.55242	3.72436	1.93952	2.01319	2.42064	1.89675	2.61438	-0.617095	0.000367907	0.00201198	NoDiff
ENSMUSG00000009772	Nuak2	56	30	50	154	87	88	74	67	0.80984	0.622529	0.99278	2.58126	1.44753	1.39019	1.36228	1.22783	1.22353	0.000369407	0.00201905	Up
ENSMUSG00000020262	Adarb1	638	391	470	783	719	690	466	535	3.20861	2.82163	3.24538	4.56412	4.16028	3.79075	2.98335	3.4096	0.497346	0.000369916	0.00201963	NoDiff
ENSMUSG00000029417	Cxcl9	20	23	60	2027	83	357	554	158	0.37592	0.620328	1.54842	44.1589	1.7949	7.33016	13.2556	3.76336	4.46625	0.000369928	0.00201963	Up
ENSMUSG00000039270	Megf9	320	245	265	198	203	197	181	208	2.20525	2.42271	2.50741	1.58151	1.60954	1.48304	1.58785	1.81646	-0.539142	0.000373005	0.0020351	NoDiff
ENSMUSG00000001016	Ilf2	495	348	352	594	537	574	417	439	3.27051	3.29926	3.19319	4.54879	4.08208	4.14287	3.50727	3.67559	0.457043	0.000373183	0.0020351	NoDiff
ENSMUSG00000025616	Usp16	635	398	462	651	765	727	594	640	3.80764	3.42446	3.8036	4.52441	5.27765	4.76207	4.5341	4.86312	0.465694	0.000376205	0.00205043	NoDiff
ENSMUSG00000020424	Castor1	57	42	56	26	18	23	55	78	2.0529	2.17055	2.76919	1.08534	0.745869	0.904898	2.52161	3.55992	-1.27927	0.000377857	0.00205828	Down
ENSMUSG00000006344	Ggt5	205	118	166	84	117	84	116	117	1.96238	1.62083	2.18177	0.931981	1.28858	0.87839	1.41354	1.41928	-0.835445	0.000379937	0.00206845	NoDiff
ENSMUSG00000000340	Dbt	2487	1550	1493	1264	1440	1452	1359	1574	42.1102	37.6592	34.7091	24.8061	28.0525	26.857	29.2923	33.773	-0.455006	0.00038244	0.00208091	NoDiff
ENSMUSG00000048039	Isg20l2	260	175	166	291	299	326	241	188	5.09474	4.92056	4.4661	6.60908	6.74089	6.97824	6.01158	4.66831	0.55644	0.000382753	0.00208139	NoDiff
ENSMUSG00000024308	Tapbp	668	474	549	1227	822	812	1055	816	10.4377	10.6276	11.7781	22.2215	14.7774	13.8601	20.9848	16.1575	0.699864	0.000382956	0.00208139	NoDiff
ENSMUSG00000028917	Plekhm2	1517	1470	1251	2183	2365	1892	1587	1736	16.5825	23.0574	18.7756	27.6578	29.7436	22.5926	22.0833	24.0474	0.524357	0.000383194	0.00208151	NoDiff
ENSMUSG00000040446	Rprd1a	843	667	699	609	545	515	428	469	7.38848	8.38843	8.41155	6.18648	5.49568	4.93076	4.77522	5.20898	-0.471585	0.000385099	0.00208972	NoDiff
ENSMUSG00000045180	Shroom2	79	43	60	101	137	114	90	102	0.534736	0.417646	0.557616	0.792379	1.06692	0.84294	0.775493	0.874914	0.898164	0.000385134	0.00208972	NoDiff
ENSMUSG00000068739	Sars	817	532	558	902	872	861	729	701	9.00715	8.41597	8.44639	11.5258	11.0606	10.3693	10.2309	9.79346	0.415634	0.000386277	0.00209474	NoDiff
ENSMUSG00000008668	Rps18	2257	1475	1706	2320	2462	2564	2097	1770	52.2018	48.9523	54.1757	62.1929	65.5148	64.7816	61.7412	51.8776	0.377972	0.000387152	0.00209832	NoDiff
ENSMUSG00000020460	Rps27a	2185	1549	1725	2337	2395	2613	2081	1808	62.8119	63.8953	68.085	77.866	79.2124	82.0558	76.1527	65.863	0.366657	0.000387447	0.00209874	NoDiff
ENSMUSG00000031616	Ednra	1386	745	1156	747	789	608	483	559	14.3482	11.0667	16.431	8.963	9.39741	6.8757	6.36508	7.33329	-0.668658	0.000388227	0.0021018	NoDiff
ENSMUSG00000042548	Asxl1	587	483	453	688	724	711	579	622	4.47022	5.27795	4.73654	6.07265	6.34347	5.9148	5.61296	6.00253	0.412272	0.000389705	0.00210862	NoDiff
ENSMUSG00000022836	Mylk	435	309	398	243	289	171	246	287	2.18944	2.23167	2.75041	1.41758	1.67355	0.940197	1.57616	1.83053	-0.769724	0.000390392	0.00211116	NoDiff
ENSMUSG00000002688	Prkd1	127	93	126	57	68	73	106	103	1.97084	2.07089	2.68466	1.02523	1.2141	1.23751	2.094	2.02553	-0.878364	0.00039275	0.00212198	NoDiff
ENSMUSG00000046718	Bst2	126	131	132	451	197	254	257	201	7.91007	11.8007	11.3777	32.816	14.229	17.419	20.5383	15.9904	1.1318	0.00039283	0.00212198	Up
ENSMUSG00000014470	Rnf166	418	260	240	182	236	180	250	222	11.9375	10.6546	9.41065	6.02431	7.75436	5.6155	9.08865	8.0342	-0.661849	0.000394431	0.00212945	NoDiff
ENSMUSG00000054414	Slc30a7	187	128	128	252	255	207	235	190	0.953653	0.936669	0.896253	1.48953	1.49619	1.15318	1.5256	1.22788	0.634131	0.000394723	0.00212984	NoDiff
ENSMUSG00000043885	Slc36a4	194	182	186	300	311	290	181	194	1.68159	2.2637	2.21363	3.01398	3.10154	2.74598	1.9972	2.13095	0.601851	0.000395093	0.00213065	NoDiff
ENSMUSG00000032562	Gnai2	2520	1987	1692	2993	3024	2640	2824	2612	37.8025	42.7706	34.8492	52.0387	52.1915	43.2617	53.9272	49.6531	0.422542	0.000396071	0.00213473	NoDiff
ENSMUSG00000041859	Mcm3	63	50	38	99	103	91	84	78	0.951864	1.08401	0.788297	1.73368	1.79048	1.50195	1.61561	1.49342	0.899048	0.000396469	0.0021357	NoDiff
ENSMUSG00000048264	Dip2c	796	770	657	577	526	517	584	631	5.47957	7.60592	6.2097	4.60372	4.16598	3.8878	5.11763	5.50448	-0.533535	0.000400021	0.00215363	NoDiff
ENSMUSG00000095098	Ccdc85b	160	143	127	80	102	87	112	91	1.92369	2.46706	2.09648	1.11482	1.41095	1.14265	1.71418	1.38647	-0.749144	0.000405935	0.00218426	NoDiff
ENSMUSG00000061244	Exoc5	512	350	368	590	584	554	385	409	1.61356	1.58274	1.59233	2.15509	2.11751	1.90723	1.54454	1.63339	0.434685	0.000406571	0.00218647	NoDiff
ENSMUSG00000028962	Slc4a2	296	309	241	169	208	180	186	171	2.01633	3.02034	2.25402	1.33431	1.63016	1.33943	1.61289	1.47611	-0.684886	0.000418327	0.00224845	NoDiff
ENSMUSG00000022540	Rogdi	159	115	116	65	84	89	88	99	3.847	3.99255	3.85349	1.82279	2.33831	2.35231	2.71038	3.03538	-0.773147	0.000421858	0.00226611	NoDiff
ENSMUSG00000002733	Plekha3	458	295	280	464	520	531	473	455	8.30565	7.6764	6.97169	9.75271	10.8495	10.5192	10.9192	10.4562	0.50485	0.000422113	0.00226611	NoDiff
ENSMUSG00000037366	Pafah2	192	154	154	95	116	117	126	152	3.01002	3.46431	3.31483	1.7262	2.0923	2.00371	2.51456	3.01971	-0.676183	0.000422313	0.00226611	NoDiff
ENSMUSG00000022280	Rnf19a	406	337	314	540	537	473	383	365	5.19072	6.18242	5.51192	8.00192	7.89902	6.60605	6.23337	5.91354	0.485537	0.000423771	0.00227268	NoDiff
ENSMUSG00000034343	Ube2f	517	379	430	619	738	594	505	484	3.31465	3.48669	3.78518	4.59977	5.44378	4.16019	4.12155	3.93229	0.490817	0.000425821	0.00228241	NoDiff
ENSMUSG00000052146	Rps10	14	8	7	30	53	24	15	6	0.34342	0.281588	0.235758	0.852938	1.49579	0.643114	0.468394	0.18651	1.837	0.000426611	0.00228538	Up
ENSMUSG00000027078	Ube2l6	71	84	94	496	130	177	277	125	2.01649	3.42329	3.66553	16.3274	4.24793	5.49148	10.0147	4.49883	1.5982	0.000428235	0.00229216	Up
ENSMUSG00000026425	Srgap2	349	357	308	238	220	238	227	285	1.57519	2.31208	1.90867	1.24504	1.14242	1.17345	1.30424	1.63007	-0.624333	0.000428349	0.00229216	NoDiff
ENSMUSG00000070871	Ccnyl1	356	235	225	349	506	443	290	281	5.83947	5.53119	5.06731	6.63511	9.5493	7.93792	6.05542	5.84094	0.617703	0.000429884	0.00229911	NoDiff
ENSMUSG00000010067	Rassf1	69	73	53	156	150	100	80	96	0.669209	1.01593	0.705765	1.75362	1.67379	1.05948	0.987701	1.17988	0.982198	0.000430268	0.00229989	NoDiff
ENSMUSG00000015846	Rxra	759	823	638	539	530	453	638	594	6.8264	10.6213	7.87848	5.61872	5.48433	4.45069	7.30455	6.77001	-0.62918	0.000433263	0.00231461	NoDiff
ENSMUSG00000063888	Rpl7l1	659	450	480	721	787	696	543	565	10.689	10.4735	10.6896	13.5545	14.6866	12.3321	11.2117	11.6132	0.415077	0.000433497	0.00231461	NoDiff
ENSMUSG00000034560	Washc4	391	300	321	254	244	250	189	235	3.63485	4.00183	4.09719	2.7368	2.60974	2.5388	2.23663	2.76841	-0.501665	0.00043768	0.00233565	NoDiff
ENSMUSG00000019814	Ltv1	281	246	230	378	359	465	312	286	6.87508	8.63642	7.72629	10.7192	10.1056	12.4281	9.71737	8.86728	0.595877	0.000443009	0.00236199	NoDiff
ENSMUSG00000047735	Samd9l	232	250	285	788	525	363	389	288	2.4234	3.74718	4.08746	9.54031	6.30949	4.14213	5.17261	3.81226	1.03376	0.000443102	0.00236199	Up
ENSMUSG00000027852	Nras	513	392	358	651	632	550	404	494	5.45514	5.98139	5.22689	8.02359	7.7322	6.38897	5.46881	6.65685	0.478308	0.000454142	0.00241951	NoDiff
ENSMUSG00000006010	Odr4	623	496	467	372	413	431	429	401	8.61393	9.84062	8.86547	5.9615	6.56993	6.50984	7.55081	7.02604	-0.448244	0.000456705	0.00243183	NoDiff
ENSMUSG00000021371	Mcur1	1508	1001	1227	1605	1803	1785	1492	1523	12.0812	11.5072	13.4966	14.9033	16.6189	15.6217	15.216	15.4619	0.4143	0.000460302	0.00244964	NoDiff
ENSMUSG00000026854	Usp20	590	457	637	380	418	308	441	512	3.70926	4.12267	5.49853	2.76897	3.02349	2.11527	3.52936	4.07904	-0.687357	0.000464104	0.00246853	NoDiff
ENSMUSG00000030255	Sspn	4278	3336	3291	2974	3179	2664	3150	3386	48.5418	54.3161	51.2713	39.1124	41.5014	33.0209	45.4997	48.6872	-0.371875	0.000465499	0.00247459	NoDiff
ENSMUSG00000046667	Rbm12b1	138	119	94	67	47	77	39	24	2.50578	3.10055	2.34349	1.41006	0.981883	1.52734	0.901471	0.552241	-0.940105	0.000467049	0.00248147	NoDiff
ENSMUSG00000024526	Cidea	548	306	292	576	560	931	465	462	27.8614	22.324	20.3834	33.9425	32.7573	51.7073	30.0953	29.7658	0.82004	0.000467697	0.00248355	NoDiff
ENSMUSG00000026074	Map4k4	1808	1414	1320	2030	1947	2308	1537	1397	10.6998	12.0075	10.7256	13.9243	13.2569	14.9208	11.5791	10.4767	0.40643	0.000469021	0.00248922	NoDiff
ENSMUSG00000054519	Zfp867	215	237	178	132	145	101	120	153	3.57213	5.6502	4.0605	2.54192	2.77175	1.83311	2.538	3.22131	-0.821275	0.000472746	0.00250762	NoDiff
ENSMUSG00000035933	Cog5	654	495	434	406	377	406	408	465	5.88671	6.39333	5.3636	4.23565	3.90421	3.99209	4.67496	5.30396	-0.469344	0.000479376	0.0025414	NoDiff
ENSMUSG00000039943	Plcb4	1385	963	947	1485	1619	1380	1306	1459	8.75295	8.7329	8.21725	10.8775	11.772	9.52716	10.5068	11.6846	0.389944	0.000481124	0.00254928	NoDiff
ENSMUSG00000038437	Mllt6	1632	1640	1242	1032	1091	1165	985	944	12.4166	17.9042	12.9741	9.10042	9.55003	9.68251	9.53985	9.10139	-0.535378	0.00048893	0.00258922	NoDiff
ENSMUSG00000032599	Ip6k2	296	180	154	337	306	396	301	328	4.12586	3.60017	2.94724	5.44442	4.90729	6.02973	5.34087	5.79362	0.685481	0.000489615	0.00259144	NoDiff
ENSMUSG00000045664	Cdc42ep2	98	107	135	215	201	255	136	114	1.6287	2.55168	3.0805	4.14146	3.84334	4.62951	2.87725	2.4009	0.882027	0.000490553	0.00259499	NoDiff
ENSMUSG00000042447	Mios	496	293	389	559	589	601	460	463	4.29146	3.63763	4.62109	5.60576	5.86322	5.68038	5.06645	5.07642	0.516311	0.000491266	0.00259734	NoDiff
ENSMUSG00000017466	Timp2	910	832	992	527	757	513	752	841	13.241	17.3712	19.8181	8.88767	12.6728	8.15408	13.929	15.507	-0.696796	0.00049445	0.00261273	NoDiff
ENSMUSG00000008393	Carhsp1	445	341	314	543	698	482	575	470	8.82663	9.70547	8.55138	12.4834	15.929	10.4439	14.5186	11.8137	0.585142	0.000494714	0.00261273	NoDiff
ENSMUSG00000022241	Tars	504	389	334	566	579	600	450	465	4.84175	5.36227	4.40545	6.30213	6.39952	6.29655	5.50309	5.6608	0.449843	0.000495551	0.00261572	NoDiff
ENSMUSG00000022043	Trim35	1155	1026	1019	618	930	572	1035	985	14.1783	18.0725	17.1747	8.79287	13.1348	7.67041	16.1736	15.3226	-0.675283	0.000496662	0.00262016	NoDiff
ENSMUSG00000034111	Tmed8	202	157	150	110	95	124	107	123	1.54557	1.72371	1.5758	0.975505	0.836293	1.03643	1.04218	1.1926	-0.691278	0.000498877	0.00263042	NoDiff
ENSMUSG00000059811	Atl2	1695	943	908	1679	1724	1841	1250	1389	9.76102	7.79228	7.17932	11.2066	11.4225	11.5813	9.16344	10.1363	0.533888	0.000500279	0.00263638	NoDiff
ENSMUSG00000040818	Dennd6a	339	281	238	177	218	208	153	175	2.30343	2.73974	2.22036	1.39395	1.70423	1.5439	1.32339	1.50684	-0.57388	0.000504474	0.00265704	NoDiff
ENSMUSG00000032788	Pdxk	121	152	174	87	83	70	68	70	1.27096	2.29095	2.50938	1.05916	1.00304	0.803197	0.909236	0.931742	-1.00529	0.000507957	0.00267394	Down
ENSMUSG00000051390	Zbtb22	193	134	130	220	245	241	272	239	4.09313	4.07784	3.78541	5.40779	5.97808	5.58335	7.34328	6.42317	0.571791	0.00050824	0.00267397	NoDiff
ENSMUSG00000048490	Nrip1	395	353	275	511	495	742	364	404	1.95445	2.50627	1.86823	2.93053	2.81792	4.0106	2.29272	2.53315	0.705554	0.000510139	0.00268251	NoDiff
ENSMUSG00000032968	Inha	120	58	67	40	45	37	52	57	4.61197	3.1986	3.53551	1.78182	1.98983	1.55341	2.54408	2.77609	-1.03769	0.000511146	0.00268635	Down
ENSMUSG00000050896	Rtn4rl2	35	18	24	81	65	46	62	48	1.31747	0.972237	1.24038	3.53392	2.81503	1.89151	2.97089	2.28964	1.27469	0.000512661	0.00269286	Up
ENSMUSG00000045392	Olfr1033	635	342	354	660	646	716	397	435	8.44811	6.52889	6.46637	10.1772	9.88816	10.4059	6.72355	7.33378	0.570953	0.000513276	0.00269463	NoDiff
ENSMUSG00000029447	Cct6a	1651	1143	1316	1814	1848	1822	1556	1429	26.7486	26.5722	29.2739	34.0635	34.4471	32.2464	32.0912	29.3385	0.35539	0.000515005	0.00270224	NoDiff
ENSMUSG00000022897	Dyrk1a	1261	946	958	1506	1326	1566	1056	1079	8.66375	9.3263	9.03708	11.9926	10.4817	11.7534	9.23586	9.39431	0.413669	0.000518803	0.0027207	NoDiff
ENSMUSG00000064246	Chil1	6	0	4	50	28	8	10	12	0.121303	0	0.111033	1.17162	0.65129	0.176681	0.257361	0.307435	3.10248	0.000520881	0.00273013	Up
ENSMUSG00000022309	Angpt1	872	630	295	270	166	373	401	296	9.49714	9.84565	4.41134	3.40831	2.08009	4.43777	5.5596	4.08527	-1.17589	0.000531511	0.00278434	Down
ENSMUSG00000038080	Kdm1b	391	242	231	160	226	177	171	200	4.03373	3.58239	3.272	1.91315	2.68247	1.99472	2.24568	2.61464	-0.663089	0.000534926	0.00280071	NoDiff
ENSMUSG00000000605	Clcn4	1730	1340	1390	1211	1280	1197	1244	1176	11.4369	12.7115	12.6168	9.27911	9.73577	8.64444	10.469	9.85198	-0.340682	0.000535783	0.00280369	NoDiff
ENSMUSG00000037098	Rab11fip3	414	340	289	224	286	217	236	243	3.38416	3.98802	3.24355	2.12226	2.68976	1.93772	2.45576	2.51716	-0.585625	0.000537683	0.00281212	NoDiff
ENSMUSG00000057181	5730455P16Rik	712	531	554	456	473	491	445	527	8.3359	8.92061	8.90541	6.1878	6.37134	6.27962	6.63216	7.81873	-0.402708	0.000539155	0.0028183	NoDiff
ENSMUSG00000025810	Nrp1	744	792	736	452	620	372	675	680	4.31032	6.58399	5.85445	3.03511	4.13262	2.35428	4.97809	4.99227	-0.747545	0.000539725	0.0028196	NoDiff
ENSMUSG00000020048	Hsp90b1	2854	2756	2824	2201	2125	2041	3086	2215	40.1264	55.6011	54.5146	35.8671	34.3742	31.3472	55.2326	39.4642	-0.491574	0.000540151	0.0028196	NoDiff
ENSMUSG00000040694	Apobec2	2954	1897	1907	2987	2956	3084	2796	2733	104.858	96.6245	92.9426	122.893	120.724	119.588	126.343	122.938	0.370989	0.000540276	0.0028196	NoDiff
ENSMUSG00000029513	Prkab1	446	268	312	467	506	677	472	403	8.24632	7.11029	7.92048	10.0079	10.764	13.6739	11.1094	9.44242	0.636271	0.000540597	0.00281976	NoDiff
ENSMUSG00000037455	Slc18b1	90	92	78	56	43	34	42	44	1.56599	2.297	1.86343	1.12936	0.860819	0.646256	0.93029	0.970179	-1.04502	0.000549952	0.00286702	Down
ENSMUSG00000057134	Ado	491	334	347	256	313	297	326	259	6.10667	5.96069	5.92549	3.6903	4.47883	4.03514	5.16135	4.08203	-0.492917	0.000551243	0.0028722	NoDiff
ENSMUSG00000020647	Ncoa1	531	461	471	326	290	401	278	412	3.51	4.37261	4.27469	2.49764	2.2055	2.89558	2.33927	3.45114	-0.599328	0.00055154	0.00287221	NoDiff
ENSMUSG00000052911	Lamb2	3972	3533	3563	2984	3036	2719	3463	3515	37.022	47.2522	45.5972	32.2366	32.5574	27.6847	41.089	41.5173	-0.419115	0.000556677	0.00289741	NoDiff
ENSMUSG00000007279	Scube2	227	230	197	136	150	77	133	185	3.09857	4.50496	3.6921	2.15166	2.35572	1.14817	2.31105	3.20007	-0.931903	0.000558654	0.00290614	NoDiff
ENSMUSG00000005779	Psmb4	1806	1169	1274	1762	1945	2069	1621	1641	52.4756	48.7396	50.8254	59.3396	65.0215	65.672	59.9578	60.4229	0.390364	0.000562762	0.00292594	NoDiff
ENSMUSG00000027424	Mgme1	276	285	237	174	174	191	157	199	4.67327	6.92443	5.50975	3.41476	3.38968	3.53285	3.38403	4.2699	-0.647277	0.000563397	0.00292768	NoDiff
ENSMUSG00000071660	Ttc9c	344	312	225	185	217	192	156	167	4.89482	6.3703	4.39574	3.05105	3.55251	2.98441	2.82569	3.01125	-0.635555	0.000564856	0.00293249	NoDiff
ENSMUSG00000006050	Sra1	815	483	415	852	906	831	766	718	20.2727	17.2396	14.1734	24.5636	25.9286	22.5805	24.2552	22.6324	0.562724	0.000564928	0.00293249	NoDiff
ENSMUSG00000042812	Foxf1	12	5	1	48	27	19	31	22	0.281683	0.168414	0.0322294	1.30593	0.729191	0.487207	0.926327	0.654419	2.39758	0.000566513	0.00293914	Up
ENSMUSG00000052852	Reep1	379	354	323	261	249	172	219	224	5.22497	7.00285	6.1139	4.17046	3.94949	2.59031	3.84336	3.91332	-0.707296	0.000567515	0.00294277	NoDiff
ENSMUSG00000037742	Eef1a1	10633	7551	8460	11728	11299	13561	10086	9829	241.786	246.381	264.13	309.099	295.605	336.857	291.955	283.229	0.396119	0.000568793	0.00294783	NoDiff
ENSMUSG00000022438	Parvb	1315	909	921	1626	1649	1274	1178	1352	16.8808	16.744	16.233	24.1929	24.3549	17.8656	19.2502	21.9937	0.478156	0.000579885	0.00300371	NoDiff
ENSMUSG00000057530	Ece1	819	800	736	1178	1200	1105	1130	1107	8.76002	12.2783	10.8086	14.6038	14.7673	12.9111	15.3859	15.0045	0.482932	0.00058063	0.00300596	NoDiff
ENSMUSG00000042626	Shc1	528	398	352	621	576	617	558	581	5.30234	5.73514	4.85342	7.2281	6.65508	6.76859	7.1333	7.39371	0.44881	0.000581602	0.00300939	NoDiff
ENSMUSG00000034379	Wdr5b	100	76	72	46	44	50	76	72	2.06969	2.25708	2.04602	1.10347	1.04774	1.13046	2.00236	1.88839	-0.885217	0.000583028	0.00301516	NoDiff
ENSMUSG00000040659	Efhd2	364	215	345	569	490	482	394	402	8.66641	7.3452	11.2779	15.7018	13.4224	12.5362	11.9414	12.1288	0.676708	0.000589184	0.00304537	NoDiff
ENSMUSG00000024691	Fam111a	143	103	74	161	244	182	70	56	1.96521	2.03113	1.39629	2.56447	3.85798	2.73227	1.2246	0.975246	0.825322	0.000591448	0.00305545	NoDiff
ENSMUSG00000025173	Wdr45b	662	450	468	694	711	813	651	694	8.22621	8.02383	7.98472	9.99541	10.165	11.036	10.2978	10.9283	0.434407	0.000610353	0.00315143	NoDiff
ENSMUSG00000032902	Slc16a1	3819	3814	5729	2610	3233	2409	3190	2872	48.9143	70.0961	100.748	38.7459	47.6419	33.7056	52.0115	46.6147	-0.80447	0.000613409	0.00316553	NoDiff
ENSMUSG00000006498	Ptbp1	265	241	214	396	331	406	284	311	3.16931	4.13584	3.51402	5.48925	4.55454	5.30426	4.32374	4.71338	0.583002	0.000614298	0.00316799	NoDiff
ENSMUSG00000028124	Gclm	1372	740	345	1790	1456	1869	828	887	12.3632	9.56834	4.26843	18.6952	15.0951	18.3978	9.49797	10.1287	1.06321	0.000614538	0.00316799	Up
ENSMUSG00000028919	Arhgef19	330	364	441	195	267	105	170	259	4.41002	6.98	8.09165	3.02037	4.10521	1.53283	2.892	4.38611	-1.10881	0.00061585	0.00317307	Down
ENSMUSG00000070348	Ccnd1	216	160	213	124	143	99	277	219	2.60029	2.76386	3.52063	1.73017	1.98062	1.30192	4.24494	3.34092	-0.760252	0.000618073	0.00318283	NoDiff
ENSMUSG00000022816	Fstl1	654	831	726	1282	1395	1152	917	1009	7.54466	13.7559	11.4993	17.1415	18.5154	14.5176	13.4665	14.7505	0.688591	0.000624465	0.00321404	NoDiff
ENSMUSG00000022774	Ncbp2	490	436	309	134	284	266	215	195	12.051	15.3865	10.4341	3.81971	8.03604	7.1464	6.73112	6.07735	-0.922425	0.000627494	0.00322792	NoDiff
ENSMUSG00000016554	Eif3d	237	184	186	293	292	322	244	237	2.70436	3.01273	2.91407	3.87509	3.8335	4.01376	3.54428	3.42702	0.51517	0.000635757	0.00326869	NoDiff
ENSMUSG00000035283	Adrb1	217	149	153	110	127	113	92	103	3.63734	3.58375	3.52117	2.13705	2.4492	2.0691	1.96306	2.18783	-0.624958	0.000640772	0.00329273	NoDiff
ENSMUSG00000021094	Dhrs7	393	267	306	211	264	181	253	260	6.29164	6.13352	6.72612	3.91519	4.86265	3.16541	5.15602	5.2747	-0.618878	0.000642448	0.0032996	NoDiff
ENSMUSG00000040097	Flywch1	278	172	164	131	144	133	166	175	3.69421	3.27969	2.99221	2.01765	2.20159	1.93067	2.80807	2.94691	-0.634084	0.000643261	0.00330203	NoDiff
ENSMUSG00000026836	Acvr1	200	195	189	111	132	140	113	137	2.34785	3.28475	3.04631	1.5103	1.78284	1.79534	1.68866	2.03804	-0.691309	0.00065497	0.00336036	NoDiff
ENSMUSG00000034266	Batf	5	3	8	20	47	17	19	21	0.201596	0.173564	0.442867	0.934633	2.18025	0.748756	0.975188	1.07296	2.30412	0.000657289	0.00337047	Up
ENSMUSG00000038807	Rap1gap2	1202	1112	1065	867	888	641	743	772	9.51144	12.6262	11.5708	7.9517	8.08448	5.54089	7.48433	7.74127	-0.575237	0.000659069	0.00337781	NoDiff
ENSMUSG00000027800	Tm4sf1	472	584	547	1106	810	967	431	380	6.42736	11.4112	10.227	17.456	12.6903	14.3846	7.47121	6.55734	0.746862	0.000661327	0.0033876	NoDiff
ENSMUSG00000020743	Mif4gd	352	259	277	193	245	197	205	235	9.92759	10.4816	10.7264	6.30896	7.94996	6.06942	7.36	8.39889	-0.548187	0.000662356	0.00339108	NoDiff
ENSMUSG00000019891	Dcbld1	84	62	76	132	120	142	54	72	0.653922	0.692573	0.812329	1.19102	1.07479	1.20758	0.535135	0.710284	0.761292	0.000663261	0.00339392	NoDiff
ENSMUSG00000044134	Pheta1	142	110	131	85	82	70	66	87	3.3374	3.70971	4.2273	2.31546	2.21733	1.7972	1.97463	2.59115	-0.762725	0.000665588	0.00340404	NoDiff
ENSMUSG00000036615	Rfxap	213	132	119	96	105	85	108	148	5.38569	4.7892	4.13124	2.8134	3.05456	2.34779	3.47623	4.74216	-0.740283	0.00067034	0.00342594	NoDiff
ENSMUSG00000091754	Gm3636	6	6	4	28	14	32	7	11	0.194807	0.279532	0.178314	1.05368	0.522972	1.13496	0.289317	0.452583	2.14716	0.000670577	0.00342594	Up
ENSMUSG00000022292	Rrm2b	833	552	640	476	543	545	532	532	5.16989	4.9159	5.45366	3.42407	3.87734	3.69498	4.20311	4.18409	-0.430841	0.000674485	0.0034441	NoDiff
ENSMUSG00000021131	Erh	324	182	254	374	425	379	346	334	7.01573	5.65492	7.5515	9.38638	10.588	8.96492	9.53732	9.16489	0.579471	0.000675182	0.00344584	NoDiff
ENSMUSG00000040146	Rgl3	108	118	101	66	66	58	69	76	1.56024	2.44612	2.00337	1.10512	1.09701	0.915326	1.26894	1.39134	-0.868222	0.000675804	0.00344677	NoDiff
ENSMUSG00000032579	Hemk1	281	237	200	182	161	142	151	175	4.36905	5.28757	4.26955	3.27983	2.88008	2.41184	2.98869	3.44803	-0.629679	0.000676075	0.00344677	NoDiff
ENSMUSG00000061313	Ddhd2	315	252	238	151	220	179	187	215	2.50098	2.87096	2.59446	1.38955	2.00964	1.5525	1.89001	2.16317	-0.617174	0.000679127	0.00346052	NoDiff
ENSMUSG00000009291	Pttg1ip	2186	1345	1596	2384	2216	2491	2206	2298	31.9633	28.2196	32.041	40.4024	37.2794	39.7882	41.061	42.5799	0.41785	0.000683738	0.00348218	NoDiff
ENSMUSG00000003868	Ruvbl2	256	248	218	175	160	160	197	147	5.0008	6.95151	5.84693	3.9622	3.59598	3.41428	4.89879	3.6389	-0.621265	0.000684167	0.00348254	NoDiff
ENSMUSG00000019143	Hars2	512	359	398	265	336	333	315	407	6.78305	6.82459	7.23952	4.06911	5.12143	4.81924	5.31237	6.83286	-0.504156	0.000685616	0.00348809	NoDiff
ENSMUSG00000058230	Arhgap35	869	795	830	638	660	571	580	701	5.38565	7.0699	7.06266	4.58288	4.70609	3.86575	4.57582	5.50541	-0.49764	0.000687084	0.0034925	NoDiff
ENSMUSG00000039976	Tbc1d16	1524	1493	1213	1119	1042	834	972	1034	12.1357	17.0595	13.2621	10.3278	9.54648	7.25477	9.85297	10.434	-0.575152	0.000687346	0.0034925	NoDiff
ENSMUSG00000031796	Cfap20	227	236	196	124	146	160	159	166	2.89112	4.313	3.42742	1.83046	2.13939	2.22607	2.57786	2.67917	-0.698851	0.000687563	0.0034925	NoDiff
ENSMUSG00000033722	BC034090	621	596	769	468	455	400	400	400	4.28165	5.89649	7.27977	3.73994	3.60935	3.01272	3.51077	3.49488	-0.680791	0.000698925	0.00354836	NoDiff
ENSMUSG00000026991	Pkp4	2708	1905	1861	1633	1790	1872	1882	2051	26.8991	27.1526	25.3809	18.8007	20.4569	20.313	23.7975	25.8171	-0.345311	0.000699906	0.00355148	NoDiff
ENSMUSG00000031644	Nek1	273	221	174	152	123	160	105	90	1.96247	2.27961	1.71736	1.26644	1.01729	1.25643	0.960843	0.819853	-0.676233	0.000700693	0.00355362	NoDiff
ENSMUSG00000024140	Epas1	6328	4702	4265	4027	4514	3840	4981	5567	64.1729	68.422	59.3849	47.3332	52.6677	42.5399	64.302	71.5418	-0.36218	0.000703358	0.00356527	NoDiff
ENSMUSG00000043542	Zc2hc1a	262	234	189	165	155	150	155	166	4.23388	5.42601	4.19345	3.09044	2.88182	2.64794	3.18854	3.39937	-0.610743	0.000705293	0.00357322	NoDiff
ENSMUSG00000040021	Lats1	429	359	316	578	504	531	346	369	3.33281	4.00198	3.37063	5.20451	4.50486	4.50637	3.42178	3.63272	0.482629	0.000706293	0.00357642	NoDiff
ENSMUSG00000028988	Ctnnbip1	151	120	127	69	101	74	90	117	3.06591	3.49615	3.54044	1.62379	2.35939	1.64132	2.3262	3.01038	-0.7768	0.0007073	0.00357965	NoDiff
ENSMUSG00000078584	AU022252	451	360	322	283	242	295	248	259	2.67154	3.05996	2.61886	1.94299	1.64929	1.90892	1.87008	1.94419	-0.527696	0.000713328	0.00360827	NoDiff
ENSMUSG00000024420	Zfp521	220	184	148	126	98	128	116	143	1.77405	2.12906	1.63861	1.17764	0.909212	1.12754	1.19076	1.46127	-0.709755	0.000714337	0.00361149	NoDiff
ENSMUSG00000022812	Gsk3b	1065	902	903	772	786	668	672	718	6.14114	7.46334	7.14923	5.1596	5.21458	4.2078	4.93278	5.24659	-0.439203	0.000715035	0.00361314	NoDiff
ENSMUSG00000026436	Elk4	596	486	404	663	708	734	648	588	5.27338	6.1703	4.9079	6.79916	7.20731	7.09444	7.29861	6.59284	0.44035	0.000716679	0.00361957	NoDiff
ENSMUSG00000023827	Agpat4	52	32	45	102	76	85	53	32	1.09138	0.963718	1.29675	2.48126	1.8352	1.94882	1.41603	0.85109	0.970205	0.000718404	0.00362639	NoDiff
ENSMUSG00000020152	Actr2	1415	1120	1189	1683	1717	1601	1289	1339	15.414	17.5067	17.7833	21.2492	21.5193	19.0516	17.8746	18.4839	0.356312	0.000719166	0.00362809	NoDiff
ENSMUSG00000062526	Mppe1	156	110	116	70	96	60	88	101	2.45107	2.47999	2.50242	1.27476	1.7354	1.02982	1.7601	2.01097	-0.818067	0.000719488	0.00362809	NoDiff
ENSMUSG00000043991	Pura	482	344	296	215	237	305	239	247	4.58687	4.69738	3.86752	2.37141	2.59487	3.17065	2.89528	2.97865	-0.619413	0.00072377	0.00364778	NoDiff
ENSMUSG00000047878	A4galt	111	54	44	139	119	156	92	125	2.76227	1.92826	1.50338	4.0092	3.40712	4.2408	2.91443	3.94191	0.968851	0.00072965	0.00367551	NoDiff
ENSMUSG00000027519	Rab22a	1025	792	751	682	726	600	591	580	8.06356	8.94037	8.11175	6.21851	6.57108	5.15625	5.91852	5.78208	-0.417283	0.00073492	0.00370014	NoDiff
ENSMUSG00000060510	Zfp266	551	415	402	254	309	385	275	328	4.44128	4.7999	4.44892	2.37295	2.86558	3.38998	2.82171	3.3503	-0.591393	0.000735498	0.00370113	NoDiff
ENSMUSG00000002111	Spi1	42	35	33	70	74	77	92	78	0.883462	1.05641	0.953069	1.70661	1.79088	1.76933	2.46348	2.07915	0.94043	0.000736575	0.00370463	NoDiff
ENSMUSG00000034158	Lrrc58	2312	1267	1870	2628	2587	3192	2350	2349	15.233	11.9785	16.9165	20.0688	19.6106	22.9741	19.71	19.6125	0.574833	0.000738208	0.00371092	NoDiff
ENSMUSG00000073600	Prob1	886	849	741	650	620	480	658	672	10.2754	14.1287	11.7993	8.73732	8.27285	6.08116	9.71437	9.87616	-0.578371	0.000739475	0.00371536	NoDiff
ENSMUSG00000056234	Ncoa4	591	483	504	400	430	396	374	398	3.57748	4.19531	4.18882	2.80639	2.99471	2.61857	2.88193	3.05299	-0.435065	0.000742451	0.00372839	NoDiff
ENSMUSG00000030707	Coro1a	75	57	81	173	134	115	92	84	1.52773	1.66604	2.26538	4.08441	3.14041	2.55895	2.38558	2.16828	0.913103	0.00074363	0.00373218	NoDiff
ENSMUSG00000032125	Robo4	592	408	470	1524	651	806	609	606	6.32964	6.25958	6.89965	18.8861	8.00822	9.41395	8.28891	8.21076	0.968892	0.000743974	0.00373218	NoDiff
ENSMUSG00000031519	Asb5	301	251	260	217	162	139	233	163	7.54347	9.02622	8.94643	6.30323	4.67108	3.80539	7.43333	5.17661	-0.717919	0.000750651	0.00376373	NoDiff
ENSMUSG00000060913	Trim55	1585	1239	1389	1094	1093	1184	1287	1185	33.7916	37.9034	40.6586	27.0331	26.81	27.5747	34.9285	32.0148	-0.392185	0.000753257	0.00377484	NoDiff
ENSMUSG00000041258	Zfp236	423	325	329	296	221	231	184	182	2.28898	2.52355	2.44438	1.85649	1.37591	1.3655	1.26748	1.24803	-0.587425	0.000756068	0.00378697	NoDiff
ENSMUSG00000032044	Rpusd4	207	138	161	80	118	119	133	116	4.43316	4.24082	4.73414	1.98579	2.90752	2.784	3.62592	3.14814	-0.735496	0.000758317	0.00379628	NoDiff
ENSMUSG00000040528	Milr1	12	10	17	35	43	37	26	20	0.274966	0.328795	0.534833	0.929533	1.13361	0.926144	0.758392	0.580738	1.47686	0.000763846	0.00382199	Up
ENSMUSG00000061024	Rrs1	458	337	326	465	580	571	428	412	12.6775	13.3852	12.3896	14.9183	18.4711	17.2656	15.0811	14.4517	0.46718	0.000764924	0.00382541	NoDiff
ENSMUSG00000031960	Aars	876	736	681	1113	1048	1012	904	945	5.35007	6.45002	5.7105	7.87861	7.36401	6.75174	7.02824	7.31376	0.401003	0.000773903	0.00386832	NoDiff
ENSMUSG00000003847	Nfat5	908	775	686	1103	1155	1029	699	688	2.80082	3.43027	2.90533	3.94342	4.099	3.46732	2.74473	2.68931	0.404218	0.000774599	0.0038698	NoDiff
ENSMUSG00000040389	Wdr47	226	150	129	104	111	112	102	134	2.63669	2.51113	2.06639	1.40632	1.48995	1.42741	1.51486	1.98111	-0.673362	0.000775231	0.00387097	NoDiff
ENSMUSG00000025586	Cpeb1	321	302	257	199	203	223	278	209	4.34091	5.86017	4.77178	3.11909	3.15842	3.29428	4.78568	3.58158	-0.567951	0.000776434	0.00387302	NoDiff
ENSMUSG00000072258	Taf1a	354	300	237	201	178	229	186	211	8.41772	10.2362	7.73769	5.5397	4.86977	5.94848	5.63024	6.35809	-0.613486	0.000776439	0.00387302	NoDiff
ENSMUSG00000031988	Vps26b	587	495	378	324	335	386	306	393	6.52605	7.89669	5.77	4.175	4.28504	4.68791	4.33068	5.53679	-0.544152	0.000777124	0.00387445	NoDiff
ENSMUSG00000020590	Snx13	1545	1115	1066	957	993	1071	996	935	11.1345	11.5304	10.5481	7.99382	8.2336	8.43164	9.13746	8.53902	-0.359031	0.000784072	0.00390699	NoDiff
ENSMUSG00000002980	Bcam	2166	1913	1782	2799	2598	2681	2369	2222	38.3832	48.6436	43.3573	57.489	52.9687	51.899	53.4405	49.8976	0.389875	0.000784458	0.00390699	NoDiff
ENSMUSG00000025287	Acot9	405	237	342	504	473	552	491	399	10.1007	8.48152	11.711	14.5689	13.5724	15.0389	15.5884	12.6102	0.579827	0.000786534	0.00391532	NoDiff
ENSMUSG00000022428	Cby1	178	121	117	94	93	77	89	96	8.21711	8.01515	7.41577	5.02951	4.93946	3.88302	5.23012	5.61595	-0.708343	0.000787774	0.00391949	NoDiff
ENSMUSG00000031147	Magix	429	320	340	276	242	286	290	309	8.35722	8.94503	9.094	6.23178	5.42397	6.08625	7.19159	7.62809	-0.50024	0.000791928	0.00393814	NoDiff
ENSMUSG00000032777	Gtf3c1	909	842	731	622	570	673	713	712	4.28775	5.69908	4.73428	3.40059	3.09341	3.46784	4.28132	4.25596	-0.486466	0.000798097	0.00396678	NoDiff
ENSMUSG00000034610	Tut4	404	349	308	495	491	576	335	405	2.6373	3.26912	2.76058	3.74526	3.68771	4.10752	2.78384	3.35031	0.489601	0.000800032	0.00397437	NoDiff
ENSMUSG00000035722	Abca7	282	215	234	188	169	134	134	118	2.36763	2.59018	2.69744	1.82945	1.63248	1.22899	1.43216	1.25545	-0.639378	0.000803929	0.00399168	NoDiff
ENSMUSG00000035469	Rcbtb1	259	198	200	167	141	151	181	187	2.44299	2.67988	2.59015	1.82574	1.53017	1.55589	2.17332	2.2352	-0.579476	0.000811643	0.00402793	NoDiff
ENSMUSG00000024276	Zfp397	587	491	512	352	390	445	283	290	4.02764	4.83416	4.82341	2.79933	3.07875	3.33543	2.47184	2.52152	-0.495408	0.000816044	0.0040477	NoDiff
ENSMUSG00000078812	Eif5a	3978	2494	2575	3905	4042	3996	3531	3264	94.8709	85.3477	84.3174	107.941	110.908	104.105	107.198	98.6441	0.35486	0.000817228	0.0040515	NoDiff
ENSMUSG00000044147	Arf6	221	159	143	278	301	236	177	201	8.16703	8.43134	7.25571	11.9074	12.7978	9.52716	8.3266	9.41285	0.585097	0.000820854	0.0040674	NoDiff
ENSMUSG00000025092	Hspa12a	423	400	560	271	323	147	216	277	2.60872	3.53977	4.74184	1.93712	2.29186	0.990339	1.69576	2.16481	-0.999984	0.000824263	0.00408169	NoDiff
ENSMUSG00000001525	Tubb5	838	745	802	588	651	578	466	464	14.2787	18.215	18.7625	11.6124	12.7621	10.7585	10.1077	10.0188	-0.473162	0.00082458	0.00408169	NoDiff
ENSMUSG00000036934	4921524J17Rik	394	202	273	120	163	219	184	181	13.3028	9.78645	12.6555	4.69599	6.33186	8.07737	7.90837	7.74423	-0.834452	0.000826106	0.00408716	NoDiff
ENSMUSG00000018411	Mapt	1086	1081	967	817	790	757	913	776	8.17475	11.6761	9.99408	7.12797	6.84178	6.22472	8.74859	7.40217	-0.489064	0.000829596	0.00410031	NoDiff
ENSMUSG00000008318	Relt	22	15	21	55	42	47	39	35	0.38023	0.371999	0.498327	1.10176	0.835161	0.887362	0.858046	0.766557	1.24839	0.000829609	0.00410031	Up
ENSMUSG00000025967	Eef1b2	1669	1104	1162	1690	1700	1783	1453	1251	37.3671	35.4675	35.72	43.855	43.7905	43.6078	41.4116	35.4931	0.342327	0.000843829	0.00416847	NoDiff
ENSMUSG00000024592	C330018D20Rik	467	272	323	213	283	241	254	335	8.18858	6.84365	7.77617	4.32883	5.7092	4.61624	5.66954	7.44371	-0.576026	0.000845474	0.00417448	NoDiff
ENSMUSG00000067081	Asb18	205	268	295	123	166	158	192	178	2.85533	5.3563	5.64153	1.98567	2.66016	2.40403	3.40429	3.14178	-0.895454	0.000848247	0.00418604	NoDiff
ENSMUSG00000038780	Smurf1	392	402	438	283	304	256	303	316	3.50726	5.16102	5.38057	2.93473	3.12934	2.50208	3.45102	3.5828	-0.640122	0.000853825	0.00421142	NoDiff
ENSMUSG00000030064	Frmd4b	313	219	227	473	344	376	333	299	1.24064	1.24558	1.23537	2.173	1.56876	1.62805	1.68022	1.50184	0.598439	0.0008615	0.00424712	NoDiff
ENSMUSG00000029600	Rita1	106	82	88	49	61	54	64	61	2.11883	2.35197	2.41516	1.13524	1.40287	1.17914	1.62852	1.54516	-0.818547	0.000863127	0.00425155	NoDiff
ENSMUSG00000027495	Fam210b	170	150	157	88	115	108	115	159	2.66439	3.3734	3.37847	1.59857	2.07369	1.84906	2.2944	3.1579	-0.694855	0.000863274	0.00425155	NoDiff
ENSMUSG00000047098	Rnf31	274	273	207	420	378	391	298	259	2.70888	3.87284	2.80984	4.81269	4.29961	4.22275	3.75041	3.24483	0.583371	0.000864391	0.00425361	NoDiff
ENSMUSG00000023990	Tfeb	268	210	187	169	153	134	206	193	2.67994	3.01327	2.56746	1.95874	1.76027	1.46378	2.62229	2.44569	-0.60407	0.00086457	0.00425361	NoDiff
ENSMUSG00000060216	Arrb2	123	101	135	56	85	64	82	75	2.45087	2.88778	3.69335	1.29331	1.94864	1.39307	2.07994	1.89378	-0.892312	0.000865967	0.00425833	NoDiff
ENSMUSG00000048232	Fbxo10	144	161	134	102	68	84	106	103	1.74018	2.7918	2.22335	1.42867	0.945449	1.1089	1.63065	1.57733	-0.873905	0.000869461	0.00427335	NoDiff
ENSMUSG00000025175	Fn3k	265	200	180	140	153	161	146	143	3.41499	3.69829	3.18484	2.09108	2.26847	2.26646	2.39507	2.33524	-0.565345	0.00088763	0.00436044	NoDiff
ENSMUSG00000028293	Slc35a1	266	202	170	152	152	135	168	179	6.5762	7.16592	5.77051	4.35548	4.32349	3.64591	5.28719	5.60789	-0.595363	0.000888182	0.00436094	NoDiff
ENSMUSG00000027163	Commd9	189	157	182	95	138	103	125	118	6.688	7.9719	8.84256	3.89634	5.61838	3.98154	5.63077	5.29139	-0.730788	0.00089026	0.00436894	NoDiff
ENSMUSG00000036968	Cnpy4	72	67	60	27	44	30	23	44	1.70137	2.2718	1.94666	0.739486	1.19624	0.774404	0.691859	1.31757	-1.05569	0.00090817	0.00445458	Down
ENSMUSG00000025486	Sirt3	360	283	287	228	223	244	261	244	3.4167	3.85406	3.73989	2.50806	2.43505	2.52973	3.15332	2.93459	-0.485786	0.000909902	0.0044593	NoDiff
ENSMUSG00000035696	Rnf38	603	495	373	669	724	770	573	492	4.10069	4.83028	3.48273	5.27308	5.66468	5.72018	4.9604	4.23992	0.497077	0.000910052	0.0044593	NoDiff
ENSMUSG00000018900	Slc22a5	1051	588	436	371	380	494	533	567	19.4008	15.5748	11.0503	7.93762	8.07046	9.96148	12.5247	13.2634	-0.756145	0.000911222	0.00446278	NoDiff
ENSMUSG00000062210	Tnfaip8	924	681	830	1011	1274	1286	1276	1159	5.07169	5.36359	6.25505	6.43178	8.0454	7.71084	8.91568	8.06153	0.48124	0.000912549	0.00446703	NoDiff
ENSMUSG00000029684	Wasl	857	548	606	479	534	547	456	495	7.88034	7.23056	7.65083	5.10503	5.64941	5.49454	5.33767	5.76796	-0.419018	0.000915574	0.00447958	NoDiff
ENSMUSG00000037251	Pomk	177	124	105	81	75	95	103	91	2.77717	2.79176	2.26199	1.47304	1.3539	1.62829	2.05726	1.80935	-0.743182	0.00091724	0.00448546	NoDiff
ENSMUSG00000020696	Rffl	83	56	60	107	121	117	83	85	0.794524	0.769209	0.788591	1.18717	1.33264	1.22347	1.01142	1.0311	0.736261	0.000921647	0.00450261	NoDiff
ENSMUSG00000021830	Txndc16	464	306	339	206	222	312	275	253	2.27343	2.15136	2.28053	1.16985	1.25145	1.66993	1.71522	1.57086	-0.638856	0.000921673	0.00450261	NoDiff
ENSMUSG00000079484	Phyhd1	153	71	65	170	156	229	158	157	3.26435	2.17366	1.9041	4.20391	3.82937	5.33729	4.29127	4.24481	0.925782	0.000930555	0.00454371	NoDiff
ENSMUSG00000026339	Ccdc93	264	278	256	184	195	138	139	176	1.30763	1.97585	1.74098	1.05633	1.11125	0.746689	0.876434	1.10471	-0.713799	0.000932089	0.00454891	NoDiff
ENSMUSG00000027363	Usp8	780	586	592	493	550	534	466	461	10.5455	11.3683	10.9892	7.72535	8.55525	7.88666	8.02012	7.89817	-0.375102	0.00094448	0.00460707	NoDiff
ENSMUSG00000040029	Ipo8	567	441	408	281	415	279	348	383	2.03524	2.27143	2.01078	1.16906	1.71387	1.094	1.59014	1.74215	-0.603387	0.000948022	0.00462202	NoDiff
ENSMUSG00000020358	Hnrnpab	568	500	427	709	713	689	546	554	11.5741	14.6197	11.9465	16.745	16.7158	15.3369	14.163	14.3055	0.428915	0.000951083	0.00463394	NoDiff
ENSMUSG00000022898	Vps26c	201	270	303	173	131	134	197	168	3.10053	5.97628	6.41733	3.09304	2.32492	2.258	3.86838	3.28399	-0.933789	0.000951421	0.00463394	NoDiff
ENSMUSG00000040938	Slc16a11	10	6	2	42	29	14	13	8	0.221961	0.191097	0.0609506	1.0805	0.74058	0.339456	0.367318	0.225019	2.22034	0.000955529	0.00465161	Up
ENSMUSG00000090290	Tarbp1	161	137	159	105	85	101	81	74	1.42988	1.7459	1.93884	1.08084	0.868538	0.979881	0.915757	0.832831	-0.726975	0.000957073	0.0046568	NoDiff
ENSMUSG00000073411	H2-D1	1901	1463	2129	3829	2960	2573	3181	2169	41.7857	46.1443	64.253	97.5507	74.8574	61.7825	89.0087	60.4169	0.689712	0.000961271	0.00467488	NoDiff
ENSMUSG00000056629	Fkbp2	138	146	111	85	85	55	80	96	4.77016	7.24159	5.26803	3.40543	3.38041	2.0768	3.52019	4.20511	-0.891771	0.000963411	0.00468235	NoDiff
ENSMUSG00000054204	Alkal2	5	0	6	25	19	19	10	18	0.187836	0	0.309479	1.08855	0.821219	0.779724	0.478223	0.856907	2.47238	0.000963771	0.00468235	Up
ENSMUSG00000041763	Tpp2	1069	804	893	1170	1279	1259	865	903	6.01313	6.48943	6.89678	7.62795	8.27734	7.73621	6.19386	6.43671	0.355817	0.000964586	0.00468396	NoDiff
[truncated: 7,708 more rows]
