# Supplementary material for: Ferrostatin-1 improves acute sepsis-induced cardiomyopathy via inhibiting neutrophil infiltration through impaired chemokine axis
Source: Front Cell Dev Biol. 2024 Dec 12;12:1510232. doi: 10.3389/fcell.2024.1510232 (PMC11669711; doi:10.3389/fcell.2024.1510232)
Supplement: Supplementary file 2 [file Table3.xlsx]

## Sheet: CLPvsFer1火山data
id	Name	sham1:read count	sham2:read count	sham3:read count	CLP1:read count	CLP2:read count	CLP3:read count	Fer2:read count	Fer3:read count	sham1:fpkm	sham2:fpkm	sham3:fpkm	CLP1:fpkm	CLP2:fpkm	CLP3:fpkm	Fer2:fpkm	Fer3:fpkm	log2FoldChange	pval	padj	Regulation
ENSMUSG00000030022	Adamts9	346	211	230	5276	3634	3938	573	694	1.30345	1.14059	1.18965	23.0368	15.7507	16.2059	2.74787	3.31307	-2.61679	3.13314e-36	3.04165e-32	Down
ENSMUSG00000027398	Il1b	8	11	7	389	402	368	53	69	0.237814	0.469209	0.285704	13.4028	13.749	11.9502	2.0056	2.59925	-2.51877	1.98332e-32	9.62701e-29	Down
ENSMUSG00000074743	Thbd	1236	877	774	2735	2195	2413	657	574	18.8201	19.1616	16.1814	48.2681	38.4535	40.1366	12.7348	11.0756	-1.84791	2.10375e-29	6.80773e-26	Down
ENSMUSG00000020077	Srgn	527	327	425	1434	1377	1457	534	550	13.6043	12.1127	15.0635	42.9055	40.8975	41.087	17.5481	17.992	-1.24791	2.87741e-25	6.98346e-22	Down
ENSMUSG00000043953	Ccrl2	570	194	219	1645	1793	2388	452	451	12.4375	6.07417	6.56106	41.6028	45.0128	56.9209	12.5551	12.4706	-1.95921	4.42029e-24	8.58244e-21	Down
ENSMUSG00000051439	Cd14	94	76	97	1129	1658	1350	329	357	3.07664	3.56936	4.35906	42.8294	62.4355	48.2684	13.7078	14.8071	-1.85983	6.96732e-23	1.12731e-19	Down
ENSMUSG00000038587	Akap12	374	517	420	22022	10703	14844	2276	1824	3.15125	6.25071	4.85884	215.064	103.756	136.629	24.4122	19.4755	-2.81142	3.67558e-22	5.0975e-19	Down
ENSMUSG00000027435	Cd93	1187	1096	1009	2624	2637	3015	845	1038	10.0778	13.3522	11.7619	25.8213	25.7587	27.9629	9.13262	11.1678	-1.40727	6.89423e-22	8.36615e-19	Down
ENSMUSG00000022895	Ets2	1303	1210	1191	4946	5184	5018	2538	2590	12.7795	17.0287	16.0381	56.2241	58.4968	53.7625	31.6872	32.1901	-0.832655	7.22271e-20	7.79089e-17	NoDiff
ENSMUSG00000025161	Slc16a3	20	17	8	402	307	607	37	55	0.213196	0.260031	0.117088	4.96677	3.76517	7.06833	0.502081	0.742959	-3.11206	6.00976e-19	5.83427e-16	Down
ENSMUSG00000034640	Tiparp	313	203	255	3169	2751	2891	1205	1284	4.0715	3.78908	4.5543	47.7784	41.1716	41.0807	19.9535	21.1655	-1.09557	3.65915e-17	3.22937e-14	Down
ENSMUSG00000034394	Lif	0	8	0	218	177	225	32	14	0	0.149598	0	3.29279	2.65386	3.2031	0.530861	0.231201	-3.02182	4.26971e-17	3.45419e-14	Down
ENSMUSG00000028525	Pde4b	507	362	358	4061	3067	4504	1170	993	2.72171	2.78849	2.63869	25.2677	18.9428	26.4126	7.99543	6.75516	-1.69839	5.60024e-17	4.18209e-14	Down
ENSMUSG00000024754	Cemip2	183	133	137	1142	920	939	338	278	1.21761	1.2698	1.25156	8.80689	7.04276	6.825	2.86284	2.34399	-1.55552	1.19712e-16	8.30114e-14	Down
ENSMUSG00000053113	Socs3	75	53	42	2823	2452	2590	1048	820	1.47065	1.49126	1.13076	64.1592	55.3181	55.479	26.1597	20.3759	-1.34399	3.74991e-16	2.29576e-13	Down
ENSMUSG00000062825	Actg1	874	1035	1175	4161	2935	4810	1056	967	18.6403	31.6745	34.4074	102.858	72.0191	112.064	28.6701	26.135	-1.8294	3.7837e-16	2.29576e-13	Down
ENSMUSG00000029379	Cxcl3	0	0	0	176	106	140	11	10	0	0	0	3.3059	1.97643	2.47848	0.22693	0.205367	-3.60268	7.37946e-16	4.21411e-13	Down
ENSMUSG00000023068	Nus1	1524	851	1189	2947	2965	2928	1553	1531	17.7509	14.2231	19.0147	39.7846	39.7336	37.2552	23.0266	22.5977	-0.789381	1.45772e-15	7.86197e-13	NoDiff
ENSMUSG00000027952	Pmvk	77	63	58	433	355	576	77	105	2.54818	2.99163	2.63536	16.6084	13.5165	20.8229	3.24379	4.40334	-2.17888	4.53651e-15	2.29729e-12	Down
ENSMUSG00000024063	Lbh	5116	5412	5059	2035	2464	1763	5225	4486	90.2926	137.059	122.591	41.628	50.0334	33.9902	117.39	100.331	1.36533	4.73277e-15	2.29729e-12	Up
ENSMUSG00000034684	Sema3f	285	158	124	1549	1241	1527	464	555	3.10878	2.47303	1.85711	19.5837	15.5745	18.1955	6.44296	7.67168	-1.35589	6.78427e-15	3.13627e-12	Down
ENSMUSG00000039328	Rnf122	99	73	135	545	608	690	220	179	0.622746	0.65891	1.16595	3.97349	4.40025	4.74138	1.76166	1.42686	-1.476	7.21082e-15	3.18194e-12	Down
ENSMUSG00000030208	Emp1	1020	781	632	3493	2339	2926	871	951	9.74264	10.7042	8.2883	38.67	25.7042	30.5302	10.5905	11.5109	-1.53925	2.16219e-14	9.12633e-12	Down
ENSMUSG00000022893	Adamts1	543	506	488	5338	3904	6599	1564	1463	5.80574	7.7631	7.16389	66.1508	48.0247	77.0753	21.2871	19.8223	-1.65977	2.79019e-13	1.12863e-10	Down
ENSMUSG00000025959	Klf7	514	482	504	1782	1395	1468	621	557	3.58357	4.82201	4.82454	14.3999	11.1899	11.1804	5.51147	4.92109	-1.2511	5.84334e-13	2.26908e-10	Down
ENSMUSG00000068735	Trp53i11	150	166	127	1561	1061	1665	346	444	2.30442	3.65937	2.67884	27.7954	18.7536	27.9425	6.76659	8.64384	-1.71464	6.91364e-13	2.58145e-10	Down
ENSMUSG00000016458	Wt1	91	72	38	448	494	534	160	200	0.832717	0.9454	0.477432	4.75152	5.20092	5.33798	1.8638	2.3192	-1.30616	7.53142e-13	2.70224e-10	Down
ENSMUSG00000046223	Plaur	38	22	19	1854	819	1562	276	193	0.823147	0.683823	0.565092	46.5481	20.4115	36.9619	7.61071	5.2979	-2.4491	7.79385e-13	2.70224e-10	Down
ENSMUSG00000038264	Sema7a	736	386	482	2960	2281	2859	1100	954	12.651	9.52053	11.3754	58.9708	45.1096	53.6834	24.0692	20.7801	-1.25101	1.0497e-12	3.51395e-10	Down
ENSMUSG00000014813	Stc1	64	50	42	949	558	844	170	212	0.864447	0.969071	0.778896	14.8567	8.67141	12.4532	2.92301	3.62867	-1.89726	1.29412e-12	4.14019e-10	Down
ENSMUSG00000001240	Ramp2	517	283	344	79	109	114	288	273	8.87856	6.97374	8.11114	1.57245	2.15365	2.13863	6.29603	5.94111	1.62543	1.32206e-12	4.14019e-10	Up
ENSMUSG00000046546	Fam43a	281	253	207	1737	1266	1662	577	519	5.18034	6.69268	5.23955	37.1151	26.8524	33.4705	13.541	12.1247	-1.3618	1.51938e-12	4.60941e-10	Down
ENSMUSG00000037035	Inhbb	74	39	36	2899	1880	3136	794	697	0.985892	0.745572	0.658524	44.7657	28.8173	45.6408	13.4661	11.7675	-1.681	2.62331e-12	7.71731e-10	Down
ENSMUSG00000031538	Plat	197	169	148	717	709	887	294	313	1.78941	2.20271	1.84577	7.54851	7.40946	8.80129	3.39948	3.6028	-1.2006	2.99577e-12	8.48154e-10	Down
ENSMUSG00000025283	Sat1	498	380	419	2451	2226	1894	942	885	10.177	11.143	11.7565	58.0541	52.3375	42.2815	24.5055	22.9185	-1.11747	3.05783e-12	8.48154e-10	Down
ENSMUSG00000005533	Igf1r	507	459	510	1019	1160	1114	494	557	1.7117	2.22362	2.36408	3.98744	4.50584	4.10852	2.1231	2.38303	-0.917505	3.28101e-12	8.84778e-10	NoDiff
ENSMUSG00000029171	Pgm2	69	72	79	765	565	655	232	231	1.51024	2.2613	2.37409	19.407	14.228	15.661	6.4641	6.40711	-1.37273	3.75076e-12	9.8412e-10	Down
ENSMUSG00000027737	Slc7a11	1	4	0	232	231	170	34	55	0.00407189	0.0233713	0	1.09492	1.08219	0.756178	0.176237	0.283799	-2.10261	6.21143e-12	1.58686e-09	Down
ENSMUSG00000017309	Cd300lg	1369	1195	1098	564	829	551	1513	1531	28.3548	35.5155	31.2246	13.5394	19.7549	12.4668	39.8918	40.1838	1.37986	8.15893e-12	2.03095e-09	Up
ENSMUSG00000090958	Lrrc32	128	137	106	437	343	494	136	121	1.54782	2.37716	1.7599	6.12477	4.77201	6.52553	2.09349	1.85416	-1.58091	1.08564e-11	2.63485e-09	Down
ENSMUSG00000048458	Inka2	280	292	461	513	1230	869	171	169	3.31999	4.96808	7.50501	7.05009	16.7796	11.2558	2.58106	2.53932	-2.20475	1.1308e-11	2.67751e-09	Down
ENSMUSG00000063889	Crem	242	158	55	471	398	782	109	123	2.32717	2.18021	0.726186	5.24969	4.40346	8.21485	1.33433	1.4989	-2.10297	1.79493e-11	4.14886e-09	Down
ENSMUSG00000005413	Hmox1	1355	171	85	4556	2292	3205	810	887	43.8683	7.94392	3.77835	170.96	85.3735	113.349	33.3825	36.3905	-1.84322	2.85609e-11	6.44812e-09	Down
ENSMUSG00000053617	Sh3pxd2a	853	925	867	1584	1414	1553	514	712	4.1711	6.49039	5.82093	8.9775	7.95515	8.29569	3.19954	4.41199	-1.16527	3.74876e-11	8.27113e-09	Down
ENSMUSG00000038949	Cnst	1449	921	958	486	532	527	831	1049	9.27216	8.45667	8.41685	3.60452	3.91671	3.68386	6.76918	8.50631	1.01222	6.1657e-11	1.31391e-08	Up
ENSMUSG00000032802	Srxn1	653	363	307	2122	1060	1366	371	366	13.1269	10.4709	8.47341	49.4416	24.5161	29.997	9.4939	9.32357	-1.90171	6.36429e-11	1.31391e-08	Down
ENSMUSG00000030847	Bag3	3165	2331	1938	5582	5090	5611	2761	3014	70.0312	74.0096	58.8767	143.155	129.579	135.624	77.7691	84.5112	-0.76702	6.48292e-11	1.31391e-08	NoDiff
ENSMUSG00000021493	Pdlim7	272	262	236	915	696	783	324	282	3.1799	4.39515	3.78816	12.3984	9.36163	9.99968	4.82184	4.1778	-1.2538	6.49646e-11	1.31391e-08	Down
ENSMUSG00000042406	Atf4	774	618	643	1931	1628	1878	869	745	18.6078	21.3191	21.2244	53.8065	45.0303	49.3206	26.5948	22.6967	-1.02293	7.70132e-11	1.5258e-08	Down
ENSMUSG00000026819	Slc25a25	96	81	84	768	673	609	290	244	0.692206	0.838063	0.831601	6.41837	5.58312	4.7969	2.66186	2.2295	-1.21125	9.26732e-11	1.79934e-08	Down
ENSMUSG00000044951	Mylk4	5802	2897	3622	2942	2532	2553	4497	4280	42.7376	30.6202	36.6313	25.1174	21.4582	20.5429	42.1675	39.9511	0.857607	1.28968e-10	2.45495e-08	NoDiff
ENSMUSG00000044086	Lmod3	603	817	990	272	390	292	674	667	15.4327	30.0036	34.7881	8.06847	11.4838	8.16368	21.9587	21.6323	1.2238	1.62281e-10	3.02966e-08	Up
ENSMUSG00000015839	Nfe2l2	1662	976	1000	2649	2935	3220	1505	1515	24.82	20.9145	20.5042	45.8513	50.4286	52.5299	28.6108	28.6706	-0.813055	1.77608e-10	3.25324e-08	NoDiff
ENSMUSG00000020423	Btg2	407	408	321	3665	2805	4740	1297	1137	8.41135	12.0993	9.10853	87.7899	66.6963	107.011	34.122	29.7773	-1.47469	1.90067e-10	3.41699e-08	Down
ENSMUSG00000020250	Txnrd1	1347	942	861	3065	2624	2551	1331	1333	10.7762	10.8137	9.45738	28.4201	24.1522	22.2939	13.5549	13.5139	-0.900709	2.33013e-10	4.1129e-08	NoDiff
ENSMUSG00000021360	Gcnt2	182	99	110	458	490	572	177	221	1.46325	1.14211	1.21426	4.26787	4.53252	5.02368	1.81152	2.2516	-1.20402	2.68656e-10	4.65735e-08	Down
ENSMUSG00000022507	1810013L24Rik	1386	1003	895	2139	2167	1854	1007	1084	15.8409	16.4492	14.0446	28.3351	28.4952	23.1475	14.651	15.6999	-0.829358	3.01023e-10	5.1269e-08	NoDiff
ENSMUSG00000055044	Pdlim1	701	535	479	1812	1354	1601	581	704	7.55491	8.27356	7.08792	22.6344	16.7891	18.8487	7.97096	9.61473	-1.16511	3.54649e-10	5.93609e-08	Down
ENSMUSG00000086040	Wipf3	1003	728	595	516	574	503	839	856	7.99253	8.32419	6.50987	4.76576	5.26251	4.37856	8.51075	8.64391	0.819953	3.77891e-10	6.21792e-08	NoDiff
ENSMUSG00000031880	Rrad	1111	1402	835	4479	4234	3315	1782	1425	39.9374	72.3171	41.212	186.615	175.111	130.175	81.5447	64.9133	-1.17662	3.89091e-10	6.2955e-08	Down
ENSMUSG00000038776	Ephx1	570	512	401	181	218	192	387	364	16.5706	21.358	16.0058	6.09874	7.29149	6.09738	14.3218	13.4096	1.07695	5.89194e-10	9.37688e-08	Up
ENSMUSG00000040511	Pvr	825	562	459	1552	1280	1641	683	645	7.63938	7.46737	5.83564	16.6569	13.6368	16.5994	8.05095	7.56862	-1.02339	6.56423e-10	1.02783e-07	Down
ENSMUSG00000040152	Thbs1	76	134	69	2676	1429	1722	553	548	0.709427	1.79484	0.884331	28.952	15.347	17.5593	6.57116	6.48228	-1.6797	7.05282e-10	1.08681e-07	Down
ENSMUSG00000067780	Pi15	49	23	45	497	350	398	135	150	0.401235	0.270245	0.505926	4.71692	3.29738	3.56013	1.40721	1.55649	-1.40072	1.05584e-09	1.59093e-07	Down
ENSMUSG00000042622	Maff	185	100	98	646	553	639	273	283	4.04296	3.13585	2.94053	16.3628	13.9043	15.2548	7.59474	7.8373	-0.99656	1.06521e-09	1.59093e-07	NoDiff
ENSMUSG00000037447	Arid5a	174	182	49	994	1172	1213	560	462	0.786591	1.18059	0.304136	5.20817	6.09572	5.99018	3.22263	2.64664	-0.993084	1.28711e-09	1.89322e-07	NoDiff
ENSMUSG00000029580	Actb	1680	1585	1778	4519	3960	4992	2251	2017	35.5495	48.1262	51.6569	110.832	96.4089	115.393	60.6349	54.0858	-0.928831	1.33845e-09	1.93935e-07	NoDiff
ENSMUSG00000019979	Apaf1	110	119	111	592	510	446	199	212	0.690714	1.07221	0.956975	4.3085	3.68446	3.05929	1.59068	1.68692	-1.18508	1.39534e-09	1.99205e-07	Down
ENSMUSG00000000317	Bcl6b	138	183	108	287	293	321	113	131	2.10354	4.00267	2.2603	5.07051	5.1385	5.3451	2.19266	2.53044	-1.15533	1.744e-09	2.45373e-07	Down
ENSMUSG00000021236	Entpd5	3613	2383	2491	1536	1458	1496	2077	2325	33.9157	32.0984	32.1054	16.7118	15.7466	15.3406	24.8194	27.6572	0.700111	1.81458e-09	2.51657e-07	NoDiff
ENSMUSG00000026271	Gpr35	9	14	6	92	107	125	19	26	0.105435	0.235341	0.0965083	1.24919	1.44219	1.59967	0.283347	0.385983	-2.11816	1.85754e-09	2.53986e-07	Down
ENSMUSG00000071713	Csf2rb	43	26	20	348	395	385	158	176	0.334976	0.290633	0.213918	3.14212	3.54029	3.27631	1.56684	1.73744	-1.02565	2.24098e-09	3.02159e-07	Down
ENSMUSG00000029373	Pf4	50	68	27	283	358	377	135	108	3.93126	7.67182	2.91472	25.7898	32.3849	32.3804	13.512	10.7607	-1.3342	2.32956e-09	3.098e-07	Down
ENSMUSG00000044562	Rasip1	49	47	38	395	297	373	133	93	0.867505	1.19399	0.923701	8.10536	6.04964	7.2138	2.99744	2.08647	-1.50717	2.38488e-09	3.1287e-07	Down
ENSMUSG00000034675	Dbn1	80	69	63	1100	700	906	329	305	1.00468	1.2434	1.0863	16.0113	10.1142	12.4292	5.25962	4.85387	-1.36714	2.78711e-09	3.60763e-07	Down
ENSMUSG00000048572	Tmem252	769	549	724	2083	1835	1900	1022	1050	8.65985	8.87123	11.1942	27.1877	23.7748	23.3731	14.6507	14.9839	-0.760973	3.10958e-09	3.97207e-07	NoDiff
ENSMUSG00000005125	Ndrg1	329	244	281	1196	1009	1374	535	452	2.82756	3.00908	3.31585	11.9137	9.97712	12.8998	5.8532	4.92275	-1.12897	3.23963e-09	4.08445e-07	Down
ENSMUSG00000030103	Bhlhe40	410	385	367	2508	1578	1893	761	655	4.93994	6.65619	6.07121	35.0239	21.8747	24.9154	11.672	10.0007	-1.35145	3.40788e-09	4.2415e-07	Down
ENSMUSG00000061740	Cyp2d22	432	251	257	247	262	192	449	483	6.26492	5.22315	5.11725	4.15172	4.3715	3.04167	8.28897	8.87629	1.14066	3.5546e-09	4.36811e-07	Up
ENSMUSG00000006403	Adamts4	2	7	2	3780	1457	2984	314	250	0.0235712	0.11838	0.0323634	51.6349	19.7565	38.4176	4.71091	3.73375	-3.14168	4.46684e-09	5.42051e-07	Down
ENSMUSG00000048120	Entpd1	512	318	275	1162	1361	1209	635	696	5.20155	4.63572	3.8359	13.6826	15.9081	13.4174	8.2122	8.96036	-0.756935	7.20867e-09	8.63972e-07	NoDiff
ENSMUSG00000001542	Ell2	601	390	337	1059	948	1335	490	419	3.46662	3.22793	2.66891	7.0799	6.29126	8.41188	3.59792	3.06266	-1.14847	8.35714e-09	9.89404e-07	Down
ENSMUSG00000031803	B3gnt3	205	127	98	663	749	683	355	376	3.80399	3.38156	2.4968	14.2593	15.9906	13.8448	8.38566	8.84152	-0.788628	9.79715e-09	1.14591e-06	NoDiff
ENSMUSG00000050721	Plekho2	117	132	105	754	544	651	275	242	1.19571	1.93571	1.47333	8.93119	6.3964	7.26774	3.57762	3.13406	-1.1867	1.08047e-08	1.24871e-06	Down
ENSMUSG00000062960	Kdr	1087	1652	1709	353	484	348	712	984	6.824	14.8815	14.7307	2.56852	3.49585	2.38654	5.69	7.82812	1.24763	1.11958e-08	1.27869e-06	Up
ENSMUSG00000030162	Olr1	3	2	0	78	96	213	13	15	0.047611	0.0455453	0	1.43476	1.75289	3.69271	0.262635	0.301669	-3.05824	1.15073e-08	1.29898e-06	Down
ENSMUSG00000039899	Fgl2	686	553	749	4853	3691	5602	1955	1954	10.2662	11.8752	15.3901	84.1776	63.5519	91.5819	37.244	37.0565	-1.12781	1.17104e-08	1.30672e-06	Down
ENSMUSG00000027800	Tm4sf1	472	584	547	1106	810	967	431	380	6.42736	11.4112	10.227	17.456	12.6903	14.3846	7.47121	6.55734	-1.10189	1.44657e-08	1.59583e-06	Down
ENSMUSG00000054675	Tmem119	20	13	39	117	102	116	29	31	0.489752	0.45679	1.31124	3.32071	2.87372	3.10301	0.903997	0.961969	-1.75248	1.54454e-08	1.68477e-06	Down
ENSMUSG00000041046	Ramp3	77	35	28	154	124	181	39	45	3.16307	2.06307	1.57924	7.33226	5.86053	8.12225	2.03941	2.34252	-1.72221	1.64768e-08	1.7773e-06	Down
ENSMUSG00000019951	Uhrf1bp1l	733	570	515	996	959	917	512	537	4.4995	5.02068	4.3405	7.08629	6.77293	6.14907	4.00086	4.17722	-0.723854	1.83202e-08	1.95443e-06	NoDiff
ENSMUSG00000087006	Gm13889	16	15	18	318	300	279	135	113	0.651595	0.87655	1.00647	15.0101	14.0565	12.412	6.99865	5.83162	-1.12473	2.32082e-08	2.41822e-06	Down
ENSMUSG00000074793	Hspa12b	624	491	400	101	85	49	260	234	9.59941	10.8385	8.44873	1.80086	1.50444	0.823446	5.09162	4.56172	1.80068	2.32858e-08	2.41822e-06	Up
ENSMUSG00000052837	Junb	119	102	73	1726	1408	2111	760	589	2.93175	3.60585	2.46931	49.2856	39.9099	56.8131	23.8351	18.3886	-1.22925	2.34149e-08	2.41822e-06	Down
ENSMUSG00000017009	Sdc4	285	180	261	2671	2005	3170	1099	885	6.34327	5.74868	7.97592	68.9035	51.3429	77.0738	31.1379	24.9611	-1.25457	2.68656e-08	2.74538e-06	Down
ENSMUSG00000040473	Cfap69	20	31	9	440	287	265	106	79	0.143425	0.318995	0.0886155	3.65719	2.36796	2.07597	0.967663	0.717919	-1.69545	3.21873e-08	3.25494e-06	Down
ENSMUSG00000027360	Hdc	28	15	31	1417	627	980	287	159	0.248441	0.190978	0.377657	14.5725	6.40073	9.49883	3.24167	1.78778	-2.03491	3.45924e-08	3.4621e-06	Down
ENSMUSG00000024789	Jak2	633	536	550	1401	1247	1430	726	578	7.134	8.66805	8.51067	18.3006	16.1694	17.6054	10.4157	8.25487	-0.9148	3.70198e-08	3.66722e-06	NoDiff
ENSMUSG00000040181	Fmo1	970	732	815	226	394	227	644	774	8.72274	9.44538	10.0626	2.35553	4.07638	2.22991	7.37207	8.82013	1.4767	3.8451e-08	3.77053e-06	Up
ENSMUSG00000039376	Synpo2l	820	881	1006	313	370	217	667	662	10.0421	15.4815	16.9153	4.44277	5.21326	2.90301	10.3982	10.2736	1.2935	4.02867e-08	3.91104e-06	Up
ENSMUSG00000037876	Jmjd1c	776	602	581	2858	3024	3371	1755	1499	2.46833	2.74767	2.5374	10.5366	11.0667	11.7133	7.10625	6.0422	-0.776537	4.25745e-08	4.09221e-06	NoDiff
ENSMUSG00000050953	Gja1	4446	3645	3522	5845	4878	4753	2671	2708	24.5723	28.9069	26.7262	37.4421	31.0182	28.6962	18.792	18.9661	-0.796614	4.957e-08	4.7179e-06	NoDiff
ENSMUSG00000022246	Rai14	182	84	79	303	276	303	124	137	1.21926	0.807478	0.726646	2.3527	2.12731	2.21741	1.05747	1.16305	-1.02803	6.20646e-08	5.81343e-06	Down
ENSMUSG00000033213	AA467197	3	1	2	133	62	172	12	19	0.141369	0.0676175	0.1294	7.26411	3.3614	8.854	0.719839	1.13459	-2.84206	6.22782e-08	5.81343e-06	Down
ENSMUSG00000069833	Ahnak	7733	7295	5741	3405	3366	3102	4641	4394	21.9869	29.7624	22.4117	11.221	11.011	9.63467	16.7977	15.8317	0.601982	6.64842e-08	6.14694e-06	NoDiff
ENSMUSG00000048636	A730049H05Rik	4	3	2	123	70	153	22	15	0.060646	0.0652665	0.0416336	2.16145	1.22106	2.53404	0.424607	0.288195	-2.49745	7.05135e-08	6.45798e-06	Down
ENSMUSG00000003541	Ier3	514	411	303	1288	1000	1084	520	340	25.7631	29.56	20.8521	74.8255	57.6676	59.3531	33.1788	21.5957	-1.2412	7.50764e-08	6.8116e-06	Down
ENSMUSG00000026020	Nop58	322	236	197	663	633	748	355	329	1.69676	1.78445	1.42529	4.04928	3.83766	4.30573	2.38131	2.19692	-0.849496	7.59846e-08	6.83018e-06	NoDiff
ENSMUSG00000046733	Gprc5a	25	5	9	219	153	280	47	65	0.680374	0.195256	0.336296	6.90798	4.79068	8.32426	1.62828	2.24168	-1.81545	7.8684e-08	7.00793e-06	Down
ENSMUSG00000027829	Ccnl1	643	476	479	1878	1358	2046	765	695	6.07819	6.45651	6.21685	20.5759	14.7693	21.1275	9.2055	8.32532	-1.12723	8.39597e-08	7.40983e-06	Down
ENSMUSG00000031734	Irx3	295	214	207	262	297	244	431	460	6.05474	6.30253	5.83332	6.23267	7.01338	5.4707	11.2609	11.9642	0.880303	8.61266e-08	7.53259e-06	NoDiff
ENSMUSG00000047881	Rell1	173	130	128	2188	1573	1619	783	804	2.54335	2.7424	2.5837	37.2826	26.6064	26.0008	14.6536	14.9785	-1.03467	1.0233e-07	8.86985e-06	Down
ENSMUSG00000041598	Cdc42ep4	312	147	233	600	582	543	287	314	4.85504	3.28233	4.97812	10.8215	10.4198	9.23033	5.68516	6.19185	-0.792094	1.23065e-07	1.05727e-05	NoDiff
ENSMUSG00000058013	Septin11	395	375	333	468	581	511	265	246	2.36403	3.22043	2.73635	3.24639	4.00064	3.34084	2.01894	1.86571	-0.878416	1.37446e-07	1.17046e-05	NoDiff
ENSMUSG00000071540	3425401B19Rik	1454	1554	1403	475	771	589	1199	1160	14.7928	22.6863	19.5982	5.60117	9.02481	6.54607	15.5284	14.9554	1.09625	1.43186e-07	1.20873e-05	Up
ENSMUSG00000032487	Ptgs2	8	9	10	670	411	716	208	112	0.0990197	0.159846	0.169943	9.61182	5.8529	9.68109	3.27731	1.75672	-1.75984	1.68509e-07	1.40004e-05	Down
ENSMUSG00000024691	Fam111a	143	103	74	161	244	182	70	56	1.96521	2.03113	1.39629	2.56447	3.85798	2.73227	1.2246	0.975246	-1.48606	1.68732e-07	1.40004e-05	Down
ENSMUSG00000047945	Marcksl1	56	21	31	340	297	320	149	106	1.97793	1.06431	1.50333	13.9187	12.0691	12.3467	6.69933	4.7444	-1.17772	1.70199e-07	1.40025e-05	Down
ENSMUSG00000024014	Pim1	188	217	179	1080	681	1008	363	354	3.16999	5.25033	4.14404	21.1068	13.2113	18.5669	7.79164	7.56407	-1.22301	1.96683e-07	1.60454e-05	Down
ENSMUSG00000071347	C1qtnf9	765	462	615	39	93	48	197	214	22.7887	19.7482	25.1539	1.34655	3.18742	1.56199	7.47046	8.0784	1.92666	2.07401e-07	1.67787e-05	Up
ENSMUSG00000027940	Tpm3	763	581	617	2888	2192	2595	1311	1218	7.10823	7.76677	7.89212	31.1841	23.495	26.4091	15.5476	14.3793	-0.873718	2.1039e-07	1.68799e-05	NoDiff
ENSMUSG00000028124	Gclm	1372	740	345	1790	1456	1869	828	887	12.3632	9.56834	4.26843	18.6952	15.0951	18.3978	9.49797	10.1287	-0.848777	2.21126e-07	1.75958e-05	NoDiff
ENSMUSG00000035021	Baz1a	159	143	89	419	370	510	191	178	1.25905	1.62483	0.967624	3.84555	3.37089	4.41158	1.92531	1.78615	-1.08642	2.31538e-07	1.82746e-05	Down
ENSMUSG00000061353	Cxcl12	1777	1690	1632	329	562	449	926	872	12.3209	16.814	15.5363	2.64394	4.48322	3.40081	8.17316	7.66171	1.15846	2.62834e-07	2.05774e-05	Up
ENSMUSG00000004791	Pgf	190	97	122	658	334	473	146	153	3.71026	2.718	3.27101	14.8928	7.50402	10.09	3.62932	3.78612	-1.56874	2.66084e-07	2.06023e-05	Down
ENSMUSG00000018930	Ccl4	1	5	1	168	40	75	8	6	0.0858921	0.616241	0.11793	16.7248	3.95285	7.03711	0.874714	0.653067	-3.61778	2.69118e-07	2.06023e-05	Down
ENSMUSG00000026360	Rgs2	861	767	732	2890	1480	3111	831	679	13.4571	17.2017	15.7084	52.3536	26.6139	53.1165	16.5338	13.4485	-1.58244	2.69519e-07	2.06023e-05	Down
ENSMUSG00000022346	Myc	77	51	17	546	385	565	208	182	1.60657	1.52688	0.486999	13.2038	9.242	12.8776	5.52451	4.81207	-1.21167	2.77999e-07	2.09881e-05	Down
ENSMUSG00000038319	Kcnh2	862	580	795	513	520	388	794	827	10.0858	9.73775	12.7715	6.95697	7.0001	4.95923	11.8262	12.262	0.919528	2.7889e-07	2.09881e-05	NoDiff
ENSMUSG00000042364	Snx18	471	328	341	889	888	892	525	520	5.11502	5.11126	5.08455	11.1899	11.0953	10.5821	7.25786	7.15621	-0.623007	3.05673e-07	2.28267e-05	NoDiff
ENSMUSG00000001027	Scn4a	271	233	195	216	195	152	369	352	2.18189	2.69182	2.15561	2.01565	1.80632	1.33686	3.78192	3.59136	1.08605	3.64609e-07	2.702e-05	Up
ENSMUSG00000044258	Ctla2a	163	63	45	592	505	990	121	237	4.38343	2.43105	1.66154	18.4522	15.6248	29.0831	4.14224	8.07659	-1.8183	3.86739e-07	2.84429e-05	Down
ENSMUSG00000032035	Ets1	587	788	632	1078	978	1027	538	609	3.92595	7.5624	5.80357	8.35649	7.52562	7.50337	4.58048	5.16151	-0.698153	4.25273e-07	3.10417e-05	NoDiff
ENSMUSG00000022150	Dab2	314	333	316	834	865	858	479	354	2.42445	3.68939	3.34998	7.46359	7.68416	7.23685	4.70805	3.46369	-0.88639	4.6001e-07	3.33267e-05	NoDiff
ENSMUSG00000020300	Cpeb4	2437	1494	1104	2524	2355	3495	1291	1220	21.6911	19.0811	13.4917	26.0384	24.1165	33.9823	14.6277	13.7606	-1.00797	4.7001e-07	3.3799e-05	Down
ENSMUSG00000035828	Pim3	1339	833	742	2709	2803	2432	1595	1552	31.2758	27.919	23.796	73.3391	75.3265	62.0541	47.4254	45.938	-0.605741	4.83159e-07	3.4489e-05	NoDiff
ENSMUSG00000053907	Mat2a	3361	2342	2821	6242	6932	5777	3394	3886	42.4724	42.4671	48.9455	91.4241	100.785	79.748	54.5975	62.2291	-0.650472	4.91319e-07	3.48155e-05	NoDiff
ENSMUSG00000056501	Cebpb	121	67	49	341	315	293	150	150	4.56073	3.62369	2.53581	14.8971	13.6602	12.0641	7.1972	7.16463	-0.932312	5.80802e-07	4.08581e-05	NoDiff
ENSMUSG00000047648	Fbxo30	649	453	480	610	580	683	281	345	7.07928	7.09039	7.18882	7.71211	7.27897	8.13851	3.90188	4.76888	-0.85276	6.1439e-07	4.29101e-05	NoDiff
ENSMUSG00000031799	Tpm4	1119	978	883	2372	1905	2387	1189	1127	14.8594	18.6353	16.0992	36.5077	29.1047	34.6261	20.0991	18.9648	-0.79643	6.69044e-07	4.63934e-05	NoDiff
ENSMUSG00000032531	Amotl2	974	864	610	474	364	616	929	1056	8.7796	11.1752	7.54948	4.95214	3.77498	6.06563	10.6599	12.0624	1.17636	6.96251e-07	4.79376e-05	Up
ENSMUSG00000017697	Ada	21	4	1	127	169	105	39	40	0.594638	0.162525	0.0388781	4.16808	5.50576	3.24789	1.40579	1.43531	-1.61182	7.24848e-07	4.95551e-05	Down
ENSMUSG00000032020	Ubash3b	33	28	20	122	107	88	33	27	0.255355	0.310896	0.212487	1.09418	0.952602	0.743862	0.325063	0.264757	-1.67208	7.46271e-07	5.06629e-05	Down
ENSMUSG00000090698	Apold1	205	112	108	4092	1767	2924	861	952	3.25798	2.55411	2.35662	75.3753	32.3093	50.7634	17.4189	19.1727	-1.55405	7.52742e-07	5.07473e-05	Down
ENSMUSG00000028034	Fubp1	1105	889	733	1020	905	1007	485	572	4.04136	4.66546	3.68079	4.32379	3.80813	4.02323	2.25803	2.65103	-0.743983	7.77158e-07	5.20321e-05	NoDiff
ENSMUSG00000025162	Csnk1d	908	756	602	1576	1515	1777	915	949	9.66093	11.542	8.7943	19.4352	18.5457	20.6538	12.393	12.7954	-0.655656	8.16408e-07	5.42855e-05	NoDiff
ENSMUSG00000019890	Nts	6	16	8	141	104	208	41	32	0.272542	1.04287	0.498935	7.42336	5.43517	10.3211	2.37077	1.84198	-1.90447	8.34438e-07	5.5107e-05	Down
ENSMUSG00000030089	Slc41a3	682	246	541	1679	2039	1605	976	744	13.2813	6.87413	14.4652	37.897	45.6846	34.1436	24.1951	18.3603	-0.896845	8.43528e-07	5.53309e-05	NoDiff
ENSMUSG00000004044	Cavin1	1963	2004	1736	711	819	570	1141	1200	31.0232	45.4455	37.6693	13.0237	14.8918	9.84057	22.9548	24.0326	0.88733	8.53369e-07	5.56007e-05	NoDiff
ENSMUSG00000058835	Abi1	586	372	339	943	899	914	503	562	8.239	7.50494	6.54407	15.3669	14.5423	14.0379	9.00259	10.013	-0.642916	9.1934e-07	5.94997e-05	NoDiff
ENSMUSG00000043090	Zfp866	279	256	231	143	153	168	61	60	2.82381	3.71791	3.21008	1.67752	1.78164	1.85746	0.785931	0.769548	-1.20884	9.38685e-07	6.03493e-05	Down
ENSMUSG00000013846	St3gal1	846	608	574	3014	1989	3259	1219	974	7.00025	7.21895	6.52119	28.9058	18.9354	29.4583	12.8401	10.213	-1.18558	9.61323e-07	6.11535e-05	Down
ENSMUSG00000032580	Rbm5	1542	1052	981	1073	1060	1198	631	656	5.66374	5.54449	4.9472	4.56791	4.47942	4.80679	2.95033	3.05334	-0.642464	9.63791e-07	6.11535e-05	NoDiff
ENSMUSG00000024395	Lims2	793	555	583	206	278	179	418	429	14.6909	14.7535	14.8291	4.42326	5.9254	3.6225	9.85768	10.0713	1.08528	9.73183e-07	6.13369e-05	Up
ENSMUSG00000022602	Arc	17	15	7	99	144	143	35	44	0.315247	0.399136	0.178226	2.12783	3.07229	2.89679	0.826214	1.03397	-1.55723	9.79318e-07	6.13369e-05	Down
ENSMUSG00000024427	Spry4	176	131	168	1748	1082	1877	524	657	2.09826	2.24102	2.74997	24.1539	14.8413	24.445	7.95245	9.92579	-1.26994	1.02141e-06	6.35632e-05	Down
ENSMUSG00000071342	Lsmem1	162	152	163	70	87	76	168	150	4.02612	5.42054	5.562	2.01636	2.48765	2.06331	5.31501	4.72407	1.18032	1.11032e-06	6.86563e-05	Up
ENSMUSG00000056216	Cebpg	615	475	500	547	616	522	301	307	6.20239	6.87392	6.9235	6.39396	7.14763	5.75087	3.86432	3.92351	-0.74007	1.18731e-06	7.29519e-05	NoDiff
ENSMUSG00000023852	Chd1	354	318	313	580	591	634	345	328	2.30109	2.9661	2.79349	4.36976	4.41993	4.50194	2.85478	2.70183	-0.693172	1.26661e-06	7.73348e-05	NoDiff
ENSMUSG00000034765	Dusp5	51	43	59	400	238	544	122	95	1.16908	1.41439	1.85694	10.6275	6.27693	13.6223	3.56005	2.75962	-1.7176	1.32627e-06	8.04715e-05	Down
ENSMUSG00000018217	Pmp22	732	443	510	1061	887	995	526	546	17.628	15.3081	16.8629	29.6146	24.576	26.1754	16.125	16.6624	-0.728852	1.40109e-06	8.44831e-05	NoDiff
ENSMUSG00000026981	Il1rn	8	3	1	848	651	507	284	219	0.081935	0.0440888	0.0140621	10.0664	7.67111	5.6724	3.70272	2.84234	-1.26706	1.45194e-06	8.70089e-05	Down
ENSMUSG00000032577	Mapkapk3	629	386	307	679	526	574	283	297	6.43401	5.66559	4.31162	8.05007	6.19033	6.4139	3.68502	3.84982	-0.889502	1.50516e-06	8.96449e-05	NoDiff
ENSMUSG00000024935	Slc1a1	30	16	15	215	147	193	60	71	0.205966	0.157624	0.141396	1.71085	1.16115	1.44748	0.524383	0.617712	-1.35665	1.63949e-06	9.70501e-05	Down
ENSMUSG00000074207	Adh1	287	107	142	258	322	200	516	479	7.28602	3.8978	4.94958	7.59149	9.40506	5.54649	16.6756	15.4098	1.08318	1.71917e-06	0.000101118	Up
ENSMUSG00000030144	Clec4d	42	17	6	226	277	246	117	114	1.48901	0.864819	0.29206	9.28659	11.2986	9.52716	5.28029	5.12161	-0.965791	1.72906e-06	0.000101118	NoDiff
ENSMUSG00000000058	Cav2	1276	1020	1060	122	284	116	473	621	21.6896	24.8788	24.7388	2.40359	5.55414	2.15397	10.2349	13.3766	1.80295	1.84998e-06	0.000107542	Up
ENSMUSG00000025150	Cbr2	173	131	203	46	72	59	136	136	7.39048	8.03017	11.9068	2.27763	3.5388	2.75333	7.39585	7.36238	1.35225	1.87591e-06	0.000108401	Up
ENSMUSG00000049470	Aff4	1328	996	925	1905	1844	2109	1105	1213	5.59723	6.02368	5.35289	9.30613	8.94197	9.71026	5.92871	6.47871	-0.608542	1.96094e-06	0.000112644	NoDiff
ENSMUSG00000022500	Litaf	212	146	134	1534	1622	1955	948	725	2.33088	2.30337	2.02284	19.5483	20.5179	23.4807	13.2683	10.1013	-0.87935	2.10512e-06	0.000120215	NoDiff
ENSMUSG00000022443	Myh9	1019	1180	1029	3099	2159	2338	1195	1223	4.46828	7.42464	6.19517	15.7502	10.8922	11.1993	6.67047	6.79587	-0.925029	2.1262e-06	0.000120709	NoDiff
ENSMUSG00000027412	Lpin3	94	43	51	328	247	252	84	125	1.44254	0.946883	1.07459	5.83409	4.36109	4.22455	1.64098	2.43088	-1.25891	2.28053e-06	0.000128717	Down
ENSMUSG00000022221	Ripk3	40	35	19	81	90	87	29	22	0.989333	1.24216	0.64522	2.32202	2.56108	2.35061	0.913068	0.689538	-1.6075	2.34885e-06	0.000131807	Down
ENSMUSG00000070348	Ccnd1	216	160	213	124	143	99	277	219	2.60029	2.76386	3.52063	1.73017	1.98062	1.30192	4.24494	3.34092	1.17056	2.39117e-06	0.000132769	Up
ENSMUSG00000018500	Adora2b	20	2	11	87	101	85	31	24	0.614513	0.0881776	0.464051	3.09827	3.57042	2.85298	1.21251	0.934469	-1.57982	2.39335e-06	0.000132769	Down
ENSMUSG00000029135	Fosl2	662	480	285	3485	3216	5090	1860	1513	3.87686	4.03358	2.2916	23.655	21.6688	32.5626	13.8662	11.2283	-1.07502	2.55625e-06	0.000141001	Down
ENSMUSG00000025981	Coq10b	1004	680	599	2043	1960	3008	1088	1002	11.8451	11.5117	9.70292	27.9365	26.6046	38.7669	16.3401	14.9804	-1.01604	2.62086e-06	0.000143747	Down
ENSMUSG00000034255	Arhgap27	299	170	194	58	114	44	213	244	2.64224	2.15564	2.35382	0.594056	1.15905	0.424749	2.39609	2.73239	1.81569	2.76203e-06	0.000150639	Up
ENSMUSG00000047205	Dusp18	1635	1831	1154	1132	1077	1115	1481	1431	20.01	32.1547	19.3913	16.0574	15.165	14.9068	23.0731	22.1933	0.538665	2.79135e-06	0.000151388	NoDiff
ENSMUSG00000028382	Ptbp3	631	514	521	1347	1154	1219	707	717	4.78217	5.58967	5.42132	11.8321	10.0623	10.092	6.82084	6.88601	-0.65695	2.95612e-06	0.000159433	NoDiff
ENSMUSG00000043122	A530016L24Rik	643	459	565	304	300	312	434	456	11.7205	12.0054	14.1402	6.42258	6.29152	6.21256	10.0705	10.5331	0.687914	2.98737e-06	0.000160229	NoDiff
ENSMUSG00000026034	Clk1	3161	2046	1730	2032	2443	2853	1183	1351	22.0356	20.466	16.5584	16.4181	19.5939	21.7261	10.498	11.9346	-0.80156	3.56318e-06	0.000190062	NoDiff
ENSMUSG00000021750	Fam107a	493	126	312	299	298	201	496	484	7.2216	2.6484	6.27498	5.07641	5.02227	3.21634	9.24891	8.98431	1.02616	3.62825e-06	0.000192475	Up
ENSMUSG00000027660	Skil	369	356	334	805	632	811	336	402	2.15785	2.98725	2.68171	5.45619	4.25215	5.18077	2.50124	2.97902	-0.880025	3.83076e-06	0.000202114	NoDiff
ENSMUSG00000045349	Sh2d5	2	2	1	735	196	548	43	50	0.0303149	0.0434994	0.0208112	12.9125	3.41806	9.07373	0.829692	0.960392	-3.27172	3.96855e-06	0.000208035	Down
ENSMUSG00000008398	Elk3	450	406	379	99	125	88	211	193	5.60658	7.25837	6.48331	1.42962	1.79182	1.1977	3.3465	3.04717	1.10461	3.98583e-06	0.000208035	Up
ENSMUSG00000017421	Zfp207	1433	1025	1031	1214	1380	1306	804	812	12.2011	12.5229	12.0527	11.9804	13.5185	12.1472	8.71429	8.76118	-0.540358	4.23609e-06	0.000219914	NoDiff
ENSMUSG00000020186	Csrp2	124	85	116	219	227	194	95	102	3.23787	3.18481	4.15879	6.62797	6.81963	5.53374	3.15779	3.37513	-0.970186	4.93215e-06	0.000254688	NoDiff
ENSMUSG00000030643	Rab30	171	69	160	207	188	244	81	99	1.00537	0.582112	1.29158	1.41059	1.2717	1.56711	0.606231	0.737596	-1.09953	4.963e-06	0.000254925	Down
ENSMUSG00000063550	Nup98	603	520	470	927	1017	1064	563	627	2.71253	3.35651	2.90287	4.83322	5.26352	5.22852	3.22395	3.5742	-0.607942	5.25007e-06	0.000268251	NoDiff
ENSMUSG00000032860	P2ry2	361	259	237	1391	1043	1051	588	575	5.21127	5.36492	4.69739	23.2735	17.3228	16.5737	10.8053	10.5186	-0.855974	5.75269e-06	0.000291931	NoDiff
ENSMUSG00000020577	Tspan13	515	590	551	60	112	100	187	242	11.8006	19.3989	17.3349	1.59348	2.95266	2.50309	5.45459	7.02693	1.38975	5.77366e-06	0.000291931	Up
ENSMUSG00000020484	Xbp1	899	756	780	1542	1883	1899	1053	1016	15.6907	18.9335	18.6916	31.1935	37.8119	36.2064	23.3955	22.4713	-0.632021	5.97588e-06	0.00030059	NoDiff
ENSMUSG00000044033	Ccdc141	3331	2481	2034	1340	1361	1572	1941	1918	16.1159	17.224	13.5115	7.51423	7.57594	8.30831	11.9544	11.7593	0.582962	6.14079e-06	0.000307293	NoDiff
ENSMUSG00000047407	Tgif1	60	35	57	177	154	152	71	63	0.604681	0.506139	0.788717	2.06751	1.78564	1.67339	0.910869	0.804578	-1.12058	6.58644e-06	0.000327904	Down
ENSMUSG00000000276	Dgke	433	435	434	217	216	225	336	325	2.9267	4.21898	4.02765	1.7	1.67974	1.66132	2.89103	2.78373	0.736504	7.03792e-06	0.000348593	NoDiff
ENSMUSG00000020027	Socs2	920	508	420	2047	1429	2031	929	831	5.47201	4.33561	3.42989	14.1116	9.77886	13.1962	7.03392	6.26344	-0.918086	8.07004e-06	0.000397685	NoDiff
ENSMUSG00000020137	Thap2	306	223	212	126	248	203	64	60	3.29411	3.44468	3.13346	1.57212	3.07161	2.38722	0.877039	0.818504	-1.48316	8.2295e-06	0.000400661	Down
ENSMUSG00000003814	Calr	4587	3762	3925	3801	3356	3360	5870	4589	90.2887	106.255	106.076	86.7165	76.0018	72.2476	147.084	114.466	0.722177	8.24097e-06	0.000400661	NoDiff
ENSMUSG00000030317	Timp4	1019	771	934	79	221	187	422	502	9.8008	10.6407	12.3341	0.88067	2.44555	1.96475	5.16681	6.11848	1.65976	8.25424e-06	0.000400661	Up
ENSMUSG00000037071	Scd1	209	178	261	506	432	616	203	266	2.42191	2.95977	4.15263	6.79611	5.75959	7.79778	2.99454	3.90612	-1.00111	9.24392e-06	0.000446468	Down
ENSMUSG00000046768	Rhoj	553	344	383	1548	1284	1788	792	815	4.83481	4.31559	4.59753	15.6864	12.9157	17.0766	8.81459	9.02952	-0.79531	9.58719e-06	0.000458572	NoDiff
ENSMUSG00000029648	Flt1	4102	2444	2386	4151	3967	3767	2122	2605	17.2199	14.7219	13.7524	20.197	19.16	17.2747	11.3397	13.8578	-0.602067	9.58901e-06	0.000458572	NoDiff
ENSMUSG00000029321	Slc10a6	175	33	81	1690	1535	2394	919	806	4.67069	1.26382	2.96824	52.2791	47.1355	69.7985	31.2235	27.2603	-0.973757	9.90013e-06	0.00047113	NoDiff
ENSMUSG00000024561	Mbd1	2775	1023	1000	5190	3256	3142	1385	1816	23.2091	12.2772	11.4833	50.3109	31.3312	28.7066	14.7458	19.2471	-1.13237	1.02623e-05	0.000485981	Down
ENSMUSG00000036478	Btg1	565	393	339	1130	1077	1556	642	571	6.07073	6.05916	5.00108	14.0725	13.3139	18.2634	8.78113	7.77466	-0.903118	1.04114e-05	0.000490648	NoDiff
ENSMUSG00000004455	Ppp1cc	1552	1011	1096	1842	1944	1862	1259	1179	25.6954	24.0183	24.9141	35.347	37.0303	33.6762	26.5346	24.736	-0.481509	1.05854e-05	0.000496439	NoDiff
ENSMUSG00000007659	Bcl2l1	826	444	684	860	625	802	1160	1271	10.2104	7.87542	11.6089	12.3214	8.88875	10.8297	18.2534	19.9096	0.814818	1.09035e-05	0.000508901	NoDiff
ENSMUSG00000000957	Mmp14	126	108	103	974	594	660	326	298	1.19845	1.47402	1.34512	10.7376	6.50032	6.85764	3.94722	3.59187	-1.1102	1.20768e-05	0.000560964	Down
ENSMUSG00000075273	Ttc30b	411	297	298	118	149	195	273	335	8.51264	8.82686	8.47443	2.83272	3.55064	4.41201	7.19793	8.79266	1.12635	1.21928e-05	0.000563657	Up
ENSMUSG00000008384	Sertad1	59	40	58	158	166	193	69	81	2.48857	2.42095	3.3589	7.72421	8.0557	8.89272	3.70484	4.32948	-1.05572	1.23132e-05	0.000566525	Down
ENSMUSG00000026121	Sema4c	189	184	148	2163	1174	1442	678	600	2.33272	3.25871	2.50804	30.9426	16.6712	19.4422	10.6525	9.38437	-1.17769	1.26265e-05	0.000578197	Down
ENSMUSG00000035158	Mitf	1424	990	1079	615	593	578	769	817	13.0285	12.9972	13.5544	6.52169	6.2422	5.77688	8.95643	9.47242	0.557823	1.288e-05	0.00058704	NoDiff
ENSMUSG00000028771	Ptpn12	755	549	395	1479	1281	1626	856	715	12.1972	12.7266	8.76159	27.6937	23.8101	28.6955	17.604	14.6377	-0.751511	1.3757e-05	0.000623519	NoDiff
ENSMUSG00000057193	Slc44a2	1533	849	875	1311	1449	1330	1769	1687	10.0154	7.95908	7.84888	9.92726	10.8916	9.49202	14.7122	13.9668	0.487807	1.38089e-05	0.000623519	NoDiff
ENSMUSG00000075122	Cd80	17	14	12	61	47	42	11	9	0.260251	0.307538	0.25223	1.08236	0.827825	0.70238	0.214367	0.174598	-2.1786	1.429e-05	0.000642255	Down
ENSMUSG00000009114	2610028H24Rik	0	1	4	26	33	31	2	1	0	0.047709	0.182602	1.00195	1.26236	1.12594	0.0846497	0.0421333	-4.17494	1.44176e-05	0.000645003	Down
ENSMUSG00000035104	Eva1a	29	23	31	143	90	87	34	26	0.586087	0.66699	0.860197	3.34965	2.09269	1.92072	0.874714	0.665872	-1.68803	1.47177e-05	0.00065541	Down
ENSMUSG00000002233	Rhoc	409	323	340	1838	1385	1456	869	693	14.3299	16.2386	16.3557	74.6386	55.8298	55.7262	38.758	30.7684	-0.85421	1.53891e-05	0.000682181	NoDiff
ENSMUSG00000021895	Arhgef3	639	453	455	475	471	526	644	717	8.0018	8.13977	7.82294	6.89413	6.78586	7.19535	10.2659	11.3778	0.616039	1.58402e-05	0.000698983	NoDiff
ENSMUSG00000035673	Sbno2	244	198	144	2223	1885	1858	1203	1036	1.29091	1.50313	1.04602	13.6315	11.474	10.7382	8.10202	6.94573	-0.684747	1.59788e-05	0.000701911	NoDiff
ENSMUSG00000030353	Tead4	48	44	25	164	118	125	55	41	0.756271	0.994755	0.540814	2.99488	2.13902	2.15142	1.10312	0.818602	-1.35549	1.60829e-05	0.000703301	Down
ENSMUSG00000002910	Arrdc2	702	94	347	450	471	443	582	699	12.313	2.36582	8.35655	9.14824	9.50483	8.48807	12.9949	15.5366	0.638511	1.67424e-05	0.000728857	NoDiff
ENSMUSG00000042529	Kcnj12	472	285	334	256	234	174	355	440	9.72986	8.43018	9.45328	6.11651	5.54981	3.91826	9.3157	11.494	0.987474	1.73354e-05	0.000751306	NoDiff
ENSMUSG00000020385	Clk4	1321	917	784	1240	1355	1176	794	654	12.918	12.8674	10.5264	14.0545	15.2451	12.5626	9.8841	8.10447	-0.649343	1.81412e-05	0.000782733	NoDiff
ENSMUSG00000020075	Ddx21	819	659	589	1450	1462	1526	969	960	8.96815	10.3546	8.85536	18.4029	18.4189	18.2538	13.5072	13.3212	-0.472184	1.88496e-05	0.000809699	NoDiff
ENSMUSG00000044864	Ankrd50	790	594	557	461	459	487	615	643	5.27493	5.69119	5.10642	3.56771	3.52614	3.5522	5.22742	5.44068	0.568035	1.89838e-05	0.000811872	NoDiff
ENSMUSG00000032501	Trib1	297	239	283	962	636	889	374	407	2.69471	3.11158	3.52545	10.1165	6.63912	8.81125	4.31967	4.67954	-0.944982	1.97613e-05	0.000838883	NoDiff
ENSMUSG00000045193	Cirbp	584	264	408	825	831	868	1201	1051	12.7136	8.24684	12.1952	20.8166	20.814	20.6422	33.283	28.9943	0.566083	1.97882e-05	0.000838883	NoDiff
ENSMUSG00000029019	Nppb	23	220	1570	237	377	173	87	84	1.66945	22.9138	156.465	19.9386	31.4836	13.7174	8.03874	7.72642	-1.46826	2.02585e-05	0.000855083	Down
ENSMUSG00000063406	Tmed5	1755	1089	837	3929	3620	5658	2113	2163	12.9408	11.5223	8.47386	33.5788	30.7107	45.575	19.8338	20.2113	-0.897839	2.09417e-05	0.000880096	NoDiff
ENSMUSG00000041828	Abca8a	1161	1061	1091	177	202	213	281	382	10.4936	13.7605	13.539	1.85423	2.10058	2.10305	3.23311	4.3753	0.892424	2.17896e-05	0.000911781	NoDiff
ENSMUSG00000021365	Nedd9	393	329	335	1303	860	1280	469	584	3.49415	4.19732	4.08946	13.4274	8.79721	12.4319	5.30817	6.57983	-0.983909	2.22545e-05	0.000927241	NoDiff
ENSMUSG00000021281	Tnfaip2	357	301	360	1006	1355	971	611	539	4.06057	4.91262	5.62203	13.2622	17.7319	12.0647	8.84674	7.76893	-0.801756	2.29385e-05	0.000951655	NoDiff
ENSMUSG00000007682	Dio2	11	17	9	102	101	98	24	43	0.0972061	0.215564	0.109198	1.04472	1.02688	0.946033	0.269982	0.481529	-1.44001	2.30519e-05	0.000952287	Down
ENSMUSG00000029377	Ereg	1	0	2	59	77	82	24	18	0.0137328	0	0.0377102	0.939093	1.21659	1.23013	0.419558	0.313244	-1.64342	2.35103e-05	0.000966671	Down
ENSMUSG00000045534	Kcna5	583	230	366	586	714	510	322	300	11.5477	6.53707	9.95361	13.4532	16.2713	11.0351	8.11907	7.53012	-0.809269	2.35992e-05	0.000966671	NoDiff
ENSMUSG00000018379	Srsf1	2468	1964	1925	1988	2018	2082	1336	1379	24.5023	27.9789	26.24	22.8758	23.0505	22.5799	16.8846	17.3492	-0.43532	2.38102e-05	0.000971216	NoDiff
ENSMUSG00000030748	Il4ra	266	140	155	1856	1981	1649	1147	1090	2.51237	1.89739	2.01004	20.3179	21.527	17.0138	13.7907	13.0461	-0.563647	2.39301e-05	0.000971775	NoDiff
ENSMUSG00000028341	Nr4a3	129	123	299	459	445	567	266	179	1.22146	1.67117	3.88715	5.03732	4.84781	5.86476	3.20621	2.1478	-0.993217	2.40241e-05	0.000971775	NoDiff
ENSMUSG00000008734	Gprc5b	208	160	159	659	459	560	286	250	2.54671	2.81102	2.67291	9.35192	6.46586	7.49003	4.45764	3.87891	-0.918852	2.50692e-05	0.00100984	NoDiff
ENSMUSG00000048070	Pirt	371	286	172	665	689	708	418	301	5.00751	5.53913	3.18748	10.4032	10.6995	10.439	7.18203	5.14834	-0.788175	2.53989e-05	0.00101889	NoDiff
ENSMUSG00000022220	Adcy4	550	452	291	737	492	529	285	245	6.67355	7.86974	4.84796	10.3648	6.86842	7.0118	4.40212	3.76715	-1.00276	2.56276e-05	0.00102384	Down
ENSMUSG00000020424	Castor1	57	42	56	26	18	23	55	78	2.0529	2.17055	2.76919	1.08534	0.745869	0.904898	2.52161	3.55992	1.71537	2.58355e-05	0.00102791	Up
ENSMUSG00000028645	Slc2a1	235	160	145	538	425	495	261	254	3.79973	3.71221	3.21903	10.0825	7.90627	8.74319	5.37216	5.20442	-0.773246	2.70757e-05	0.00107286	NoDiff
ENSMUSG00000060301	2610008E11Rik	491	362	283	358	349	397	188	213	4.68589	4.95732	3.70825	3.95998	3.83207	4.13886	2.28398	2.57599	-0.732031	2.7481e-05	0.00108449	NoDiff
ENSMUSG00000044991	Shld1	797	538	426	604	523	1123	268	261	21.342	20.6722	15.6624	18.7462	16.113	32.85	9.13553	8.85666	-1.35936	2.80086e-05	0.00110074	Down
ENSMUSG00000028879	Stx12	938	700	708	1323	1404	1537	829	927	16.6795	17.8609	17.2856	27.267	28.7239	29.856	18.7653	20.8887	-0.550302	2.81194e-05	0.00110074	NoDiff
ENSMUSG00000044337	Ackr3	856	756	917	4935	3191	3078	1804	1585	14.4939	18.368	21.3183	96.8496	62.1636	56.9325	38.884	34.009	-0.998651	2.83346e-05	0.00110354	NoDiff
ENSMUSG00000025612	Bach1	1065	770	627	956	883	1032	582	565	9.77077	10.1367	7.89802	10.1657	9.32046	10.3428	6.79712	6.56872	-0.59435	2.84184e-05	0.00110354	NoDiff
ENSMUSG00000002265	Peg3	233	126	104	221	304	251	93	134	0.970071	0.752741	0.594501	1.06645	1.45619	1.14157	0.492894	0.706977	-1.04293	2.91542e-05	0.00112761	Down
ENSMUSG00000039607	Rbms3	158	172	180	273	240	273	133	136	0.807213	1.26092	1.26263	1.61656	1.41072	1.52361	0.864978	0.880486	-0.818131	2.97188e-05	0.00114418	NoDiff
ENSMUSG00000017677	Wsb1	394	220	288	732	725	679	446	421	5.60205	4.4885	5.62232	12.0632	11.86	10.5463	8.07251	7.58553	-0.570864	2.98183e-05	0.00114418	NoDiff
ENSMUSG00000052681	Rap1b	1125	833	851	2071	2204	2145	1464	1364	22.1134	23.4949	22.9669	47.1825	49.8438	46.0584	36.6324	33.9758	-0.45215	3.0042e-05	0.0011477	NoDiff
ENSMUSG00000022637	Cblb	571	303	274	1048	764	1183	449	507	3.09015	2.35295	2.03594	6.5736	4.75701	6.99371	3.09323	3.477	-0.92073	3.01931e-05	0.0011477	NoDiff
ENSMUSG00000041378	Cldn5	338	197	106	1241	863	2046	413	543	13.5316	11.3169	5.82655	57.5844	39.7505	89.4786	21.0478	27.5478	-1.39205	3.02648e-05	0.0011477	Down
ENSMUSG00000022769	Sdf2l1	44	47	49	12	16	22	63	49	2.25118	3.45051	3.44211	0.711603	0.941835	1.22959	4.10318	3.17692	1.89594	3.14491e-05	0.00118797	Up
ENSMUSG00000027221	Chst1	32	21	19	54	38	65	12	10	0.676881	0.637396	0.551808	1.3239	0.924791	1.50195	0.323122	0.26805	-2.10697	3.17057e-05	0.00119302	Down
ENSMUSG00000039630	Hnrnpu	4341	3266	3294	3620	3682	4395	2423	2332	21.2161	22.9045	22.1041	20.5062	20.7042	23.4647	15.0748	14.443	-0.568458	3.29319e-05	0.0012316	NoDiff
ENSMUSG00000022122	Ednrb	450	296	222	1175	1970	1795	732	827	5.97983	5.64411	4.05043	18.0973	30.119	26.0568	12.3826	13.9263	-0.930747	3.3208e-05	0.0012316	NoDiff
ENSMUSG00000000787	Ddx3x	3156	2695	2669	6484	6033	6178	4083	4257	33.9037	41.5429	39.3668	80.7332	74.566	72.4999	55.8357	57.9518	-0.435668	3.32227e-05	0.0012316	NoDiff
ENSMUSG00000066279	Chrna10	36	25	18	126	136	337	56	25	0.776559	0.773819	0.533109	3.15022	3.37527	7.94111	1.53774	0.683384	-2.15199	3.33333e-05	0.0012316	Down
ENSMUSG00000049892	Rasd1	143	80	31	994	780	1175	496	483	5.03197	4.03942	1.49774	40.5403	31.5787	45.1668	22.2181	21.5378	-0.862668	3.33654e-05	0.0012316	NoDiff
ENSMUSG00000030157	Clec2d	765	453	477	1265	975	1262	667	529	35.7518	30.3782	30.6074	68.5214	52.425	64.4281	39.6812	31.3289	-0.82091	3.40117e-05	0.0012507	NoDiff
ENSMUSG00000003847	Nfat5	908	775	686	1103	1155	1029	699	688	2.80082	3.43027	2.90533	3.94342	4.099	3.46732	2.74473	2.68931	-0.514635	3.42902e-05	0.00125619	NoDiff
ENSMUSG00000067931	Zfp948	140	108	126	259	282	340	155	126	2.99262	3.31264	3.69799	6.41686	6.93538	7.9393	4.21772	3.41309	-0.91718	3.49288e-05	0.00127477	NoDiff
ENSMUSG00000039782	Cpeb2	1115	702	759	1074	1182	1115	695	751	8.087	7.30596	7.55834	9.02851	9.86342	8.8342	6.41683	6.90249	-0.491035	3.54236e-05	0.00128799	NoDiff
ENSMUSG00000021200	Asb2	4504	3845	3794	998	1428	844	1853	1867	72.0854	88.3024	83.3715	18.5131	26.2951	14.7561	37.7526	37.8657	0.918902	3.55666e-05	0.00128836	NoDiff
ENSMUSG00000024140	Epas1	6328	4702	4265	4027	4514	3840	4981	5567	64.1729	68.422	59.3849	47.3332	52.6677	42.5399	64.302	71.5418	0.498852	3.72486e-05	0.00134427	NoDiff
ENSMUSG00000017754	Pltp	123	142	157	77	111	91	180	161	2.72159	4.50852	4.76968	1.97473	2.82578	2.19958	5.07006	4.51437	1.02217	4.37569e-05	0.0015733	Up
ENSMUSG00000039004	Bmp6	610	322	388	88	172	91	255	268	8.86671	6.71608	7.74348	1.48257	2.87646	1.44495	4.71841	4.93651	1.31009	4.43382e-05	0.00158832	Up
ENSMUSG00000028838	Extl1	292	273	271	115	116	84	181	197	3.82025	5.12506	4.86799	1.74384	1.74608	1.20051	3.01446	3.26609	0.992371	4.52015e-05	0.00161329	NoDiff
ENSMUSG00000035493	Tgfbi	327	234	271	197	220	233	303	343	4.91574	5.04759	5.59348	3.43246	3.80505	3.82627	5.79837	6.53413	0.720962	4.58046e-05	0.00162883	NoDiff
ENSMUSG00000055065	Ddx17	3311	3014	2654	2739	2608	2276	1471	1634	24.558	32.0778	27.0275	23.5464	22.2556	18.441	13.8889	15.3581	-0.567138	4.60191e-05	0.00163049	NoDiff
ENSMUSG00000041930	Fam222a	9	9	11	53	31	55	10	7	0.162432	0.233077	0.27258	1.10867	0.643707	1.08435	0.229748	0.160096	-2.30404	4.65577e-05	0.00164357	Down
ENSMUSG00000040809	Chil3	13	4	4	223	190	84	33	51	0.451565	0.199372	0.190769	8.97803	7.59326	3.18739	1.4592	2.24492	-1.83911	5.09955e-05	0.00179371	Down
ENSMUSG00000055994	Nod2	51	33	22	260	147	175	79	50	0.576611	0.53537	0.341513	3.4071	1.91218	2.16138	1.13701	0.716368	-1.44635	5.14361e-05	0.00180268	Down
ENSMUSG00000058427	Cxcl2	1	1	0	1913	794	1180	282	141	0.0274124	0.0393345	0	60.78	25.0417	35.3353	9.84053	4.898	-2.47358	5.20664e-05	0.0018182	Down
ENSMUSG00000031216	Stard8	728	575	717	281	278	223	371	430	7.5049	8.50567	10.1486	3.35752	3.29728	2.5113	4.86867	5.61739	0.763453	5.24451e-05	0.00182389	NoDiff
ENSMUSG00000031278	Acsl4	326	227	288	639	626	741	381	404	3.41916	3.41629	4.1473	7.76786	7.55394	8.48983	5.08685	5.36953	-0.624215	5.2605e-05	0.00182389	NoDiff
ENSMUSG00000049658	Bdp1	356	275	247	389	354	389	209	219	1.83382	2.03267	1.74693	2.3225	2.09801	2.18895	1.37049	1.42957	-0.674298	5.52348e-05	0.00190825	NoDiff
ENSMUSG00000028467	Gba2	285	250	269	132	158	135	218	227	3.60551	4.53826	4.67247	1.93551	2.29973	1.86567	3.51076	3.63916	0.797047	5.56508e-05	0.00191581	NoDiff
ENSMUSG00000029371	Cxcl5	2	4	4	750	933	924	414	147	0.0608575	0.174651	0.167115	26.4512	32.6636	30.714	16.0364	5.66832	-1.47905	5.80203e-05	0.00199032	Down
ENSMUSG00000061878	Sphk1	17	7	3	802	430	519	231	243	0.201824	0.119248	0.0489009	11.0356	5.8734	6.73086	3.49107	3.65581	-1.16115	5.85087e-05	0.00200001	Down
ENSMUSG00000039994	Timeless	250	155	199	898	701	726	447	334	2.31761	2.06186	2.53294	9.64886	7.47681	7.35219	5.2751	3.92374	-0.844577	5.97399e-05	0.00203493	NoDiff
ENSMUSG00000041459	Tardbp	1941	1495	1292	1678	1590	1630	1069	1094	14.114	15.5989	12.8991	14.1422	13.3021	12.9477	9.89523	10.0808	-0.449971	6.22677e-05	0.00211362	NoDiff
ENSMUSG00000022661	Cd200	601	538	806	1381	887	1214	588	551	10.2589	13.1777	18.8901	27.3225	17.42	22.6374	12.777	11.9188	-0.885578	6.2822e-05	0.002125	NoDiff
ENSMUSG00000050370	Ch25h	1	1	2	188	102	207	61	37	0.0408715	0.0586473	0.112233	8.9059	4.79643	9.2421	3.17375	1.91635	-1.61427	6.37217e-05	0.00214795	Down
ENSMUSG00000031217	Efnb1	371	270	288	85	99	108	154	185	6.09257	6.36235	6.49368	1.61787	1.87051	1.93745	3.21936	3.84992	0.945104	6.6939e-05	0.00224859	NoDiff
ENSMUSG00000026826	Nr4a2	22	37	12	67	77	195	28	15	0.307256	0.741493	0.230108	1.08456	1.23728	2.97504	0.497805	0.265474	-2.24516	6.86135e-05	0.0022969	Down
ENSMUSG00000050708	Ftl1	344	200	135	366	337	219	128	134	14.5529	12.1409	7.84148	17.9462	16.4029	10.1208	6.89327	7.18373	-1.08659	6.89201e-05	0.00229923	Down
ENSMUSG00000021662	Arhgef28	119	67	58	136	116	107	45	53	0.920574	0.743728	0.616044	1.21941	1.03245	0.904222	0.443146	0.519566	-1.1452	7.1509e-05	0.00237352	Down
ENSMUSG00000032578	Cish	492	378	471	1360	1104	775	475	515	4.34505	4.79015	5.71114	13.9209	11.2175	7.47672	5.34006	5.76355	-0.982937	7.16359e-05	0.00237352	NoDiff
ENSMUSG00000030002	Dusp11	1418	1224	989	1041	1086	1098	712	707	9.18263	11.3736	8.79344	7.81341	8.09129	7.76734	5.8694	5.8018	-0.454313	7.62582e-05	0.00251808	NoDiff
ENSMUSG00000040435	Ppp1r15a	257	225	187	935	572	1024	381	356	4.96051	6.23165	4.95572	20.9172	12.7024	21.591	9.3614	8.70756	-1.05335	7.98217e-05	0.00262505	Down
ENSMUSG00000040283	Btnl9	853	914	956	51	182	133	321	392	7.98737	12.2808	12.2909	0.553508	1.96076	1.36046	3.82633	4.65151	1.69926	8.00385e-05	0.00262505	Up
ENSMUSG00000030428	Ttyh1	34	10	29	86	58	137	25	23	0.302151	0.127518	0.353846	0.885813	0.593021	1.32998	0.282818	0.259015	-1.82149	8.31489e-05	0.00271788	Down
ENSMUSG00000006740	Kif5b	2299	1808	2148	2651	2856	2564	1691	1880	16.3297	18.4275	20.9482	21.8247	23.3397	19.8947	15.29	16.922	-0.446695	8.36316e-05	0.00272448	NoDiff
ENSMUSG00000053560	Ier2	93	66	60	431	329	415	195	212	3.45936	3.52276	3.06433	18.5818	14.0801	16.8632	9.23357	9.99312	-0.802214	8.64418e-05	0.00280246	NoDiff
ENSMUSG00000038463	Olfml2b	103	96	75	208	233	211	105	121	1.88657	2.5231	1.88612	4.41569	4.9101	4.22181	2.44821	2.8085	-0.798603	8.66025e-05	0.00280246	NoDiff
ENSMUSG00000036461	Elf1	447	317	349	934	744	734	462	429	3.7613	3.82752	4.03207	9.10912	7.20279	6.74693	4.94875	4.57447	-0.708531	8.90219e-05	0.00287118	NoDiff
ENSMUSG00000024913	Lrp5	776	664	557	335	404	317	469	572	4.51741	5.54655	4.45199	2.26033	2.70587	2.01589	3.47555	4.21965	0.709415	8.9772e-05	0.00288578	NoDiff
ENSMUSG00000001473	Tubb6	325	247	346	698	469	639	316	268	7.56006	8.24453	11.0507	18.819	12.552	16.2376	9.35732	7.90004	-0.901179	9.01248e-05	0.00288756	NoDiff
ENSMUSG00000011960	Ccnt1	469	383	319	637	602	619	374	396	2.90347	3.40228	2.71148	4.5707	4.28783	4.18614	2.9474	3.10665	-0.54176	9.13372e-05	0.00291678	NoDiff
ENSMUSG00000032712	Resf1	906	454	377	1860	1396	1525	866	931	5.33389	3.8353	3.0474	12.6919	9.45581	9.80766	6.49018	6.94574	-0.684867	9.24249e-05	0.00293741	NoDiff
ENSMUSG00000027611	Procr	13	8	12	44	32	49	4	11	0.362853	0.320409	0.459876	1.42344	1.02763	1.49404	0.142125	0.389075	-2.33389	9.25883e-05	0.00293741	Down
ENSMUSG00000002504	Slc9a3r2	1423	1282	1221	116	273	189	407	421	30.4868	39.4115	35.9166	2.88048	6.72926	4.42332	11.1	11.4299	1.25457	9.31549e-05	0.00294576	Up
ENSMUSG00000049940	Pgrmc2	510	457	491	400	388	352	504	524	8.91773	11.4664	11.7879	8.10668	7.80573	6.72367	11.2186	11.611	0.580126	9.85283e-05	0.00310556	NoDiff
ENSMUSG00000024742	Fen1	5	1	1	40	26	33	2	7	0.117029	0.0335854	0.0321362	1.08513	0.700154	0.843755	0.0595903	0.207622	-2.73542	9.9014e-05	0.00311077	Down
ENSMUSG00000045392	Olfr1033	635	342	354	660	646	716	397	435	8.44811	6.52889	6.46637	10.1772	9.88816	10.4059	6.72355	7.33378	-0.551967	0.00010031	0.00314132	NoDiff
ENSMUSG00000058587	Tmod3	1078	810	819	955	1038	972	626	668	5.48027	5.90875	5.71662	5.62712	6.07125	5.39795	4.05117	4.30341	-0.466152	0.000101978	0.00318327	NoDiff
ENSMUSG00000028766	Alpl	307	328	436	1496	1309	1037	658	722	4.31526	6.61562	8.41448	24.3725	21.1693	15.9231	11.7738	12.8605	-0.749313	0.000102547	0.00319034	NoDiff
ENSMUSG00000018476	Kdm6b	196	302	190	1395	699	710	354	361	1.59779	3.53262	2.12661	13.1806	6.55597	6.32267	3.67357	3.72926	-1.2483	0.000102861	0.00319034	Down
ENSMUSG00000030403	Vasp	211	226	254	306	334	350	191	185	4.57063	7.02473	7.55438	7.6827	8.3241	8.28211	5.26683	5.0783	-0.666181	0.000104273	0.00322384	NoDiff
ENSMUSG00000003746	Man1a	922	705	663	1257	1257	1185	809	826	5.41796	5.94458	5.34922	8.56129	8.49841	7.60681	6.05168	6.15089	-0.448227	0.000105278	0.00324458	NoDiff
ENSMUSG00000006641	Slc5a6	201	164	164	80	93	69	148	139	2.85504	3.34262	3.19839	1.31706	1.51983	1.07064	2.67609	2.50198	0.977079	0.00010787	0.00331394	NoDiff
ENSMUSG00000018362	Kpna2	727	500	630	1020	1169	1005	616	708	14.3449	14.1566	17.0677	23.3271	26.5383	21.6624	15.4727	17.703	-0.540397	0.000109693	0.0033593	NoDiff
ENSMUSG00000021614	Vcan	150	159	112	484	430	472	186	282	0.587977	0.894321	0.60278	2.19894	1.93925	2.02111	0.928121	1.40078	-0.839717	0.000111053	0.00338874	NoDiff
ENSMUSG00000029201	Ugdh	245	190	166	660	471	789	288	312	2.05698	2.289	1.91357	6.42255	4.5497	7.23638	3.07808	3.3195	-0.95112	0.000111352	0.00338874	NoDiff
ENSMUSG00000024042	Sik1	549	238	240	3415	2655	3403	1812	1877	6.06315	3.77164	3.63923	43.7135	33.7356	41.0551	25.4746	26.269	-0.633076	0.000112251	0.0034054	NoDiff
ENSMUSG00000027405	Nop56	354	263	281	576	581	609	379	353	4.89579	5.21918	5.33577	9.23296	9.2447	9.2006	6.67239	6.18653	-0.540396	0.000124349	0.00376069	NoDiff
ENSMUSG00000028599	Tnfrsf1b	143	87	101	291	264	249	144	146	2.12323	1.85357	2.05899	5.00787	4.50986	4.03869	2.72174	2.74705	-0.742184	0.000126654	0.00381851	NoDiff
ENSMUSG00000073418	C4b	234	115	242	112	105	117	188	170	2.32927	1.64259	3.30743	1.29217	1.20251	1.27224	2.38223	2.1444	0.830049	0.000127148	0.00382154	NoDiff
ENSMUSG00000020689	Itgb3	42	29	19	115	130	137	50	63	0.403479	0.399758	0.250609	1.28047	1.43685	1.43771	0.611455	0.766947	-1.02755	0.000128282	0.0038437	Down
ENSMUSG00000026110	Mgat4a	228	182	189	756	749	673	358	473	1.00342	1.14933	1.14204	3.85628	3.79251	3.23551	2.00564	2.63792	-0.66196	0.000129758	0.00387596	NoDiff
ENSMUSG00000034731	Dgkh	243	201	144	866	661	544	351	320	0.81151	0.963188	0.66027	3.352	2.53972	1.98457	1.49217	1.35422	-0.898235	0.000130353	0.0038818	NoDiff
ENSMUSG00000042099	Kank3	916	704	685	142	275	227	347	517	15.9285	17.5663	16.3547	2.86198	5.50186	4.31206	7.68125	11.3926	1.15629	0.000132854	0.00394418	Up
ENSMUSG00000056071	S100a9	130	21	43	972	724	351	199	256	14.1179	3.27245	6.41161	122.347	90.4613	41.6402	27.5108	35.2306	-1.44467	0.000137693	0.00407537	Down
ENSMUSG00000029068	Ccnl2	2257	1629	1453	3102	2535	2586	1670	1689	24.2415	25.1059	21.4272	38.6161	31.3259	30.3414	22.8332	22.9885	-0.563736	0.000152524	0.00450061	NoDiff
ENSMUSG00000040234	Tm7sf3	323	238	259	183	209	236	306	312	5.32591	5.63113	5.86358	3.49737	3.96493	4.25092	6.42296	6.51927	0.707402	0.000154241	0.00453748	NoDiff
ENSMUSG00000060733	Ipmk	296	251	324	412	410	371	226	244	2.3657	2.87851	3.55536	3.81648	3.77006	3.23907	2.29931	2.47121	-0.614523	0.000160337	0.00470256	NoDiff
ENSMUSG00000028211	Trp53inp1	615	280	263	3613	2142	3908	1366	1586	5.38434	3.51757	3.16144	36.6627	21.5762	37.3759	15.2241	17.596	-0.985782	0.00016154	0.00472358	NoDiff
ENSMUSG00000022074	Tnfrsf10b	65	67	43	368	222	381	106	155	0.675981	0.999823	0.61399	4.43576	2.65627	4.32838	1.4033	2.04271	-1.17133	0.000166734	0.00486082	Down
ENSMUSG00000018143	Mafk	554	407	375	1106	1007	1306	673	674	8.05065	8.48678	7.48211	18.6284	16.8364	20.7321	12.4497	12.4118	-0.614734	0.000167324	0.00486343	NoDiff
ENSMUSG00000039953	Clstn1	827	819	699	592	662	575	746	832	10.0561	14.2901	11.6701	8.34345	9.26148	7.63787	11.5475	12.8204	0.517023	0.000169364	0.00490803	NoDiff
ENSMUSG00000020427	Igfbp3	248	244	274	830	665	1019	417	451	4.49164	6.34118	6.81358	17.4233	13.8571	20.1607	9.61417	10.351	-0.806455	0.00017144	0.00495339	NoDiff
ENSMUSG00000096210	H1f0	1544	1151	1074	1135	911	1037	1371	1393	42.5925	45.5605	40.6782	36.2894	28.9135	31.2495	48.1444	48.6956	0.570327	0.000176554	0.005086	NoDiff
ENSMUSG00000028060	Khdc4	911	703	725	917	984	1020	625	654	7.68504	8.50963	8.39726	8.96595	9.55038	9.39956	6.71167	6.99131	-0.461389	0.000179498	0.00515552	NoDiff
ENSMUSG00000071324	Armc2	543	658	728	189	253	340	454	458	4.28242	7.44633	7.88301	1.72763	2.29566	2.92919	4.55793	4.57728	0.953622	0.000185339	0.00530057	NoDiff
ENSMUSG00000041235	Chd7	311	273	250	822	477	738	304	325	1.27885	1.61083	1.41147	3.91769	2.2567	3.31509	1.59131	1.69354	-0.97015	0.00018564	0.00530057	NoDiff
ENSMUSG00000003949	Hlf	760	477	460	344	285	352	451	481	6.44866	5.80766	5.35902	3.38309	2.78226	3.26271	4.87141	5.17194	0.654221	0.000186924	0.00532159	NoDiff
ENSMUSG00000020747	Tmem94	1005	1205	1010	473	425	413	571	593	9.2054	15.8377	12.7019	5.02154	4.47881	4.13244	6.65787	6.88311	0.557177	0.000191588	0.00543841	NoDiff
ENSMUSG00000025216	Lbx1	0	0	0	62	17	17	2	2	0	0	0	1.63997	0.446367	0.423813	0.058103	0.05784	-3.86651	0.000195455	0.00553201	Down
ENSMUSG00000041515	Irf8	75	59	77	568	334	487	228	189	0.602645	0.680267	0.849499	5.2899	3.08776	4.27473	2.33216	1.92449	-1.00926	0.000200059	0.00564585	Down
ENSMUSG00000052911	Lamb2	3972	3533	3563	2984	3036	2719	3463	3515	37.022	47.2522	45.5972	32.2366	32.5574	27.6847	41.089	41.5173	0.40511	0.000201711	0.00567599	NoDiff
ENSMUSG00000073680	Tmem88b	32	30	27	152	127	224	72	31	0.522628	0.703058	0.60545	2.8773	2.3864	3.99641	1.49692	0.64159	-1.55514	0.000206913	0.00580553	Down
ENSMUSG00000048537	Phldb1	1386	1315	1148	893	972	770	1142	1169	10.9445	14.9	12.4465	8.17304	8.83074	6.64207	11.4795	11.6977	0.540979	0.000210465	0.00587576	NoDiff
ENSMUSG00000036362	P2ry13	14	8	20	40	47	33	10	9	0.313941	0.257417	0.615775	1.03963	1.21259	0.808376	0.285458	0.25575	-1.92783	0.000210627	0.00587576	Down
ENSMUSG00000024486	Hbegf	224	176	255	1025	500	979	363	314	2.62687	2.96163	4.10584	13.932	6.74618	12.5416	5.41901	4.66631	-1.16165	0.000213514	0.00593925	Down
ENSMUSG00000001156	Mxd1	190	129	93	406	375	310	161	214	1.52303	1.48379	1.02355	3.77207	3.45847	2.71454	1.64287	2.17381	-0.813127	0.000218744	0.00606733	NoDiff
ENSMUSG00000021255	Esrrb	636	537	483	281	281	310	373	423	5.96231	7.22369	6.21693	3.05325	3.03083	3.17467	4.45132	5.02517	0.597588	0.000222501	0.00615397	NoDiff
ENSMUSG00000029372	Ppbp	4	3	5	18	26	35	4	2	0.209377	0.225329	0.359344	1.09204	1.56581	2.00132	0.266533	0.132664	-2.98545	0.000231457	0.00638349	Down
ENSMUSG00000015243	Abca1	1023	560	487	1531	1829	1844	1055	1165	5.59613	4.39569	3.65774	9.70702	11.5113	11.0193	7.34661	8.07589	-0.498459	0.000234997	0.00646275	NoDiff
ENSMUSG00000017002	Slpi	1	2	0	41	39	11	2	3	0.0480414	0.137871	0	2.28296	2.15565	0.577281	0.122312	0.182637	-3.45794	0.000238659	0.00654238	Down
ENSMUSG00000024621	Csf1r	395	343	509	172	236	202	293	314	3.87809	4.83217	6.86136	1.95726	2.66581	2.16646	3.66194	3.90664	0.724448	0.00023924	0.00654238	NoDiff
ENSMUSG00000051316	Taf7	247	188	143	360	345	377	203	224	4.2405	4.63133	3.37076	7.16344	6.81454	7.07035	4.43648	4.87328	-0.612358	0.000242715	0.00661875	NoDiff
ENSMUSG00000042116	Vwa1	150	140	132	176	122	143	63	66	2.34704	3.14329	2.83579	3.19184	2.19627	2.44424	1.25485	1.30866	-1.04654	0.000244191	0.00664035	Down
ENSMUSG00000021458	Aopep	639	613	895	1070	1188	1268	776	592	3.20738	4.41507	6.168	6.2249	6.86062	6.95262	4.95831	3.76551	-0.633812	0.000253785	0.00688197	NoDiff
ENSMUSG00000021108	Prkch	371	213	222	796	754	638	407	458	2.79303	2.30096	2.29471	6.94567	6.53087	5.2469	3.90049	4.36939	-0.61025	0.00025481	0.00689053	NoDiff
ENSMUSG00000000056	Narf	2200	1567	1681	1080	1235	1095	1326	1581	25.9499	26.5222	27.2241	14.7651	16.7601	14.1094	19.9104	23.6319	0.499542	0.000256449	0.00691558	NoDiff
ENSMUSG00000078307	AI593442	36	35	26	141	194	176	30	82	0.350472	0.488929	0.347533	1.59099	2.17295	1.87173	0.371787	1.01162	-1.46234	0.000259103	0.0069405	Down
ENSMUSG00000030782	Tgfb1i1	140	140	105	164	184	251	74	101	1.42103	2.03906	1.46331	1.92938	2.14877	2.78309	0.956155	1.29912	-1.04608	0.000259411	0.0069405	Down
ENSMUSG00000023092	Fhl1	2235	1558	1953	3046	3246	4022	2071	2121	34.114	34.1232	40.9288	53.887	57.0035	67.0621	40.24	41.025	-0.568727	0.000260426	0.0069405	NoDiff
ENSMUSG00000031438	Rnf128	2329	1240	1663	2362	2134	2222	1426	1552	38.1254	29.1269	37.3774	44.815	40.1917	39.7345	29.7158	32.1951	-0.445281	0.000260872	0.0069405	NoDiff
ENSMUSG00000053931	Cnn3	662	434	537	1830	1994	1808	1294	1280	12.3569	11.6244	13.7625	39.5916	42.8228	36.8664	30.7475	30.2772	-0.399153	0.000260948	0.0069405	NoDiff
ENSMUSG00000005514	Por	687	530	433	1380	1419	1489	983	960	9.68545	10.7218	8.38152	22.5497	23.0167	22.9318	17.6417	17.1509	-0.411913	0.000266637	0.00707245	NoDiff
ENSMUSG00000005583	Mef2c	1268	891	1048	583	623	650	735	855	4.57406	4.61199	5.19058	2.43753	2.58564	2.56139	3.37515	3.90843	0.506252	0.000268907	0.00711322	NoDiff
ENSMUSG00000031939	Taf1d	175	137	101	307	290	269	170	157	1.10856	1.24529	0.878448	2.25403	2.11358	1.86146	1.37086	1.2603	-0.675407	0.000290752	0.00767018	NoDiff
ENSMUSG00000009090	Ap1b1	703	632	828	551	660	589	799	745	8.03959	10.3711	13.0011	7.30347	8.684	7.35823	11.6318	10.7966	0.51017	0.00030304	0.00797266	NoDiff
ENSMUSG00000032691	Nlrp3	8	5	11	63	76	63	28	19	0.111785	0.100251	0.211036	1.02031	1.22181	0.961639	0.49805	0.336433	-1.37127	0.000311132	0.00816344	Down
ENSMUSG00000037679	Inf2	266	276	295	73	78	50	115	142	3.09571	4.60909	4.71382	0.984693	1.04441	0.635665	1.70373	2.09421	1.08364	0.000319179	0.00835199	Up
ENSMUSG00000024349	Sting1	80	39	61	542	493	440	303	214	1.65454	1.15739	1.73217	12.9923	11.7309	9.94078	7.97726	5.60861	-0.781719	0.000323233	0.00843256	NoDiff
ENSMUSG00000026509	Capn2	1283	855	952	782	834	728	943	997	11.4628	10.9612	11.6782	8.09788	8.57293	7.1052	10.7251	11.2879	0.457001	0.000324461	0.00843256	NoDiff
ENSMUSG00000014592	Camta1	2543	1939	1771	4110	3702	5687	2532	2344	9.89428	10.8254	9.4608	18.5344	16.5719	24.1713	12.5408	11.5571	-0.739517	0.000324864	0.00843256	NoDiff
ENSMUSG00000035840	Lysmd3	400	264	309	395	447	414	253	263	5.33542	5.05289	5.65898	6.10667	6.85983	6.03237	4.29587	4.44546	-0.552943	0.000327037	0.008446	NoDiff
ENSMUSG00000050578	Mmp13	12	10	19	469	358	216	66	15	0.254495	0.304317	0.553253	11.5284	8.73532	5.00416	1.78182	0.403128	-2.95246	0.000327122	0.008446	Down
ENSMUSG00000038583	Pln	24673	16872	18602	13567	14722	15628	17804	16959	506.953	497.439	524.78	323.094	348.024	350.775	465.678	441.569	0.39352	0.000329767	0.00849172	NoDiff
ENSMUSG00000020205	Phlda1	47	62	68	79	75	110	30	36	1.20833	2.28722	2.40032	2.35405	2.21844	3.08931	0.981822	1.17285	-1.27118	0.000333378	0.008562	Down
ENSMUSG00000025907	Rb1cc1	1780	1304	1198	1420	1595	1722	1036	1020	6.86903	7.22072	6.34752	6.3513	7.08163	7.25919	5.0893	4.98802	-0.473364	0.000334858	0.00857731	NoDiff
ENSMUSG00000047330	Kcne4	45	19	31	282	212	292	138	125	0.960104	0.581683	0.908111	6.97355	5.20402	6.80562	3.74807	3.37963	-0.851211	0.00033862	0.00865084	NoDiff
ENSMUSG00000055491	Pprc1	125	155	128	468	407	352	229	225	1.12764	2.00641	1.58541	4.89335	4.22428	3.46883	2.62978	2.57215	-0.705742	0.000339718	0.00865611	NoDiff
ENSMUSG00000069763	Tmem100	507	448	612	1713	1286	2957	759	874	16.2655	20.6237	26.9578	63.6967	47.4678	103.631	30.9974	35.5324	-1.13955	0.000341696	0.00868373	Down
ENSMUSG00000056025	Clca3a1	61	13	36	59	79	64	129	111	0.886898	0.271216	0.718651	0.994249	1.3215	1.01649	2.38757	2.04513	0.980983	0.00034379	0.00871413	NoDiff
ENSMUSG00000042978	Sbk1	1504	1228	1240	553	731	507	853	859	19.0397	22.3069	21.5529	8.11404	10.647	7.01133	13.7463	13.7803	0.666927	0.000357027	0.00902608	NoDiff
ENSMUSG00000016529	Il10	1	1	0	41	14	27	4	1	0.0432739	0.0620945	0	2.05641	0.69703	1.27635	0.220348	0.0548377	-3.31049	0.000368097	0.00928177	Down
ENSMUSG00000112023	Lilrb4b	84	49	66	578	525	388	279	229	0.875503	0.732827	0.944482	6.98241	6.29557	4.41763	3.70173	3.02459	-0.823524	0.000387912	0.00975608	NoDiff
ENSMUSG00000053175	Bcl3	29	29	18	383	290	232	154	118	0.664232	0.95312	0.566065	10.1676	7.64218	5.80483	4.4902	3.42497	-1.00574	0.000392964	0.00985761	Down
ENSMUSG00000032232	Cgnl1	498	535	562	225	262	204	307	358	3.59906	5.54806	5.57658	1.8847	2.1785	1.61053	2.82436	3.27865	0.67469	0.000397175	0.00992324	NoDiff
ENSMUSG00000057719	Sh3rf2	581	270	267	200	179	208	288	270	5.84597	3.89827	3.68862	2.33243	2.0722	2.28625	3.68889	3.44268	0.656343	0.000397625	0.00992324	NoDiff
ENSMUSG00000020676	Ccl11	24	24	10	321	235	423	155	60	1.25742	1.8043	0.719352	19.4928	14.1656	24.2097	10.3377	3.98359	-1.45426	0.000398727	0.00992524	Down
ENSMUSG00000045409	Trim39	327	241	229	340	321	335	195	204	2.56642	2.71409	2.46767	3.09284	2.89856	2.87213	1.94822	2.02891	-0.590589	0.000406581	0.0100948	NoDiff
ENSMUSG00000031871	Cdh5	2354	2055	1664	5542	3557	4231	2263	2531	31.75	39.772	30.8151	86.637	55.1975	62.3391	38.8548	43.2596	-0.750194	0.000408214	0.0100993	NoDiff
ENSMUSG00000057561	Eif1a	316	229	201	905	1134	1136	688	550	4.2979	4.46923	3.75351	14.2665	17.7452	16.8782	11.9119	9.47949	-0.625918	0.00040884	0.0100993	NoDiff
ENSMUSG00000061458	Nol10	131	98	108	349	247	405	147	170	2.4582	2.63876	2.78254	7.59051	5.33262	8.30197	3.51145	4.04248	-0.932264	0.000416207	0.0102552	NoDiff
ENSMUSG00000004891	Nes	252	445	326	204	153	231	89	95	2.22656	5.64183	3.95478	2.08911	1.55533	2.22959	1.00103	1.06368	-0.948551	0.000417903	0.0102709	NoDiff
ENSMUSG00000001786	Fbxo7	161	121	143	140	157	138	244	197	1.47684	1.59265	1.80101	1.48846	1.65694	1.38283	2.84919	2.28996	0.751395	0.000419432	0.0102824	NoDiff
ENSMUSG00000037580	Gch1	109	85	99	426	361	359	235	176	0.988495	1.1061	1.23269	4.47771	3.76662	3.55649	2.71293	2.02262	-0.749517	0.00044292	0.0108309	NoDiff
ENSMUSG00000030878	Cdr2	68	87	75	165	188	219	106	72	0.678191	1.24506	1.02701	1.90733	2.15724	2.38598	1.34577	0.909973	-0.951624	0.000447492	0.0108986	NoDiff
ENSMUSG00000059796	Eif4a1	2075	1523	1759	3989	4112	4248	2965	2550	27.141	28.5848	31.5897	60.4744	61.8812	60.6977	49.3692	42.267	-0.432052	0.000447935	0.0108986	NoDiff
ENSMUSG00000003226	Ranbp2	1519	1169	1168	1614	1568	1590	1121	1067	7.34228	8.10803	7.75154	9.04224	8.72001	8.39556	6.89766	6.53568	-0.395194	0.000453845	0.0110148	NoDiff
ENSMUSG00000018566	Slc2a4	6295	4555	5127	4792	5060	4821	5481	5528	102.604	106.533	114.737	90.5281	94.8889	85.8389	113.723	114.18	0.315653	0.000460033	0.0111372	NoDiff
ENSMUSG00000038193	Hand2	565	178	206	1140	936	719	507	475	13.6236	6.15874	6.81999	31.8602	25.9668	18.9388	15.5624	14.5141	-0.780875	0.000461539	0.0111458	NoDiff
ENSMUSG00000029722	Agfg2	350	155	232	183	180	211	251	310	5.19128	3.29887	4.72461	3.14599	3.07168	3.41876	4.73918	5.82668	0.695552	0.000468224	0.011269	NoDiff
ENSMUSG00000000532	Acvr1b	392	335	320	918	891	1086	620	579	5.02988	6.16799	5.63759	13.6525	13.1537	15.2223	10.1271	9.41463	-0.541777	0.00046896	0.011269	NoDiff
ENSMUSG00000024978	Gpam	6369	5938	3514	2004	2369	2893	3234	3436	54.1793	72.4819	41.0427	19.7587	23.1859	26.8838	35.0207	37.0398	0.607259	0.000481855	0.0115502	NoDiff
ENSMUSG00000030536	Iqgap1	645	609	585	980	973	777	553	556	2.21092	2.99543	2.75323	3.89349	3.83729	2.90948	2.41303	2.41514	-0.570063	0.000484313	0.0115806	NoDiff
ENSMUSG00000042659	Arrdc4	192	135	114	481	323	345	209	117	2.69479	2.71885	2.19685	7.8247	5.21583	5.28959	3.73416	2.08095	-1.08798	0.000486528	0.011605	Down
ENSMUSG00000038764	Ptpn3	1535	1074	1096	632	687	999	1204	1167	12.0223	12.0701	11.7859	5.73713	6.1906	8.5472	12.0041	11.5825	0.763278	0.000490882	0.0116801	NoDiff
ENSMUSG00000000001	Gnai3	461	367	386	637	742	633	442	397	8.01151	9.1518	9.21027	12.8307	14.8359	12.017	9.77819	8.74293	-0.530408	0.000507938	0.0120335	NoDiff
ENSMUSG00000046480	Scn4b	630	469	287	346	444	342	595	488	7.1686	7.65762	4.48381	4.56319	5.81265	4.25108	8.61853	7.03666	0.668988	0.000510077	0.0120335	NoDiff
ENSMUSG00000030319	Cand2	1120	933	994	758	945	740	1048	1076	11.5987	13.8644	14.1335	9.09831	11.2596	8.37151	13.8158	14.1207	0.529493	0.000510206	0.0120335	NoDiff
ENSMUSG00000059810	Rgs3	533	425	381	122	166	102	205	235	2.79744	3.20073	2.74555	0.742151	1.00239	0.584807	1.36965	1.56298	0.905346	0.000510691	0.0120335	NoDiff
ENSMUSG00000089762	Ier5l	22	19	11	54	79	56	25	16	0.464836	0.576047	0.31911	1.32242	1.92044	1.29254	0.672418	0.4284	-1.4706	0.000515571	0.012119	Down
ENSMUSG00000026582	Sele	7	14	5	741	591	820	382	136	0.134882	0.387088	0.132281	16.549	13.1021	17.2603	9.37002	3.32083	-1.32093	0.000517684	0.0121309	Down
ENSMUSG00000075408	Smim41	23	10	17	90	73	84	28	38	0.662858	0.413543	0.672688	3.00631	2.42054	2.64455	1.02724	1.38781	-1.17673	0.000518573	0.0121309	Down
ENSMUSG00000039219	Arid4b	590	420	392	551	508	590	347	338	1.97149	2.01382	1.79846	2.134	1.95301	2.15365	1.47603	1.43124	-0.538087	0.000526278	0.0122799	NoDiff
ENSMUSG00000022126	Acod1	0	0	0	204	53	50	24	9	0	0	0	5.11009	1.31787	1.18045	0.660287	0.246487	-2.49587	0.000527473	0.0122799	Down
ENSMUSG00000034853	Acot11	494	232	366	221	222	170	276	344	4.62422	3.11621	4.70397	2.39774	2.3909	1.73836	3.28884	4.08059	0.744908	0.000542965	0.0126103	NoDiff
ENSMUSG00000034258	Flvcr2	139	46	78	63	108	174	229	301	2.24879	1.06787	1.7326	1.18133	2.01027	3.07512	4.71619	6.17096	1.35082	0.000546186	0.0126548	Up
ENSMUSG00000026640	Plxna2	1070	823	935	2160	1799	1790	1262	1098	3.53191	3.8981	4.23749	8.26378	6.8321	6.45444	5.30283	4.59284	-0.555571	0.000550612	0.012727	NoDiff
ENSMUSG00000049037	Clec4a1	102	51	96	81	73	92	155	124	3.71133	2.66273	4.79593	3.41597	3.05598	3.65677	7.17933	5.71748	0.911975	0.000556029	0.0128217	NoDiff
ENSMUSG00000045763	Basp1	9	12	8	49	52	35	8	16	0.253957	0.485877	0.309941	1.60255	1.68818	1.07886	0.287362	0.572124	-1.77461	0.000563586	0.0129651	Down
ENSMUSG00000000078	Klf6	1123	818	914	1734	1611	2372	1056	1096	14.4982	15.1536	16.2014	25.9467	23.9291	33.4525	17.3548	17.9307	-0.680495	0.000568664	0.013051	NoDiff
ENSMUSG00000007655	Cav1	4044	3237	3254	278	802	430	1561	1933	66.5649	76.4547	73.54	5.30369	15.1882	7.73183	32.7084	40.3199	1.9476	0.000579714	0.0132733	Up
ENSMUSG00000047875	Gpr157	1014	896	857	834	1157	716	1357	1342	11.7311	14.8743	13.613	11.1832	15.4004	9.04886	19.985	19.6746	0.728408	0.000582964	0.0133101	NoDiff
ENSMUSG00000041836	Ptpre	40	63	59	181	127	118	58	65	0.222287	0.502369	0.450172	1.16582	0.811999	0.716335	0.410303	0.457742	-1.06587	0.000584065	0.0133101	Down
ENSMUSG00000019966	Kitl	1664	1361	1237	920	828	910	506	611	15.9584	18.7293	16.2884	10.2264	9.13617	9.5336	6.17745	7.42558	-0.522807	0.000597288	0.0135796	NoDiff
ENSMUSG00000046688	Tifa	47	32	28	752	599	409	310	170	0.832877	0.813693	0.68126	15.4454	12.2126	7.91746	6.99306	3.81755	-1.14365	0.00060443	0.0137098	Down
ENSMUSG00000022601	Zbtb11	298	240	198	305	277	244	151	158	2.2706	2.62399	2.07139	2.69354	2.4283	2.03092	1.46462	1.52558	-0.689772	0.000606767	0.0137308	NoDiff
ENSMUSG00000032878	Ccdc85a	360	270	328	212	229	146	292	338	2.92755	3.1506	3.66225	1.99819	2.14257	1.29698	3.02279	3.48315	0.831459	0.000612447	0.0138271	NoDiff
ENSMUSG00000031534	Smim19	634	434	484	456	434	470	599	554	24.5832	24.1472	25.7672	20.4934	19.3614	19.908	29.5665	27.2215	0.491644	0.000616529	0.0138869	NoDiff
ENSMUSG00000078552	Dcdc2b	64	56	46	28	52	35	10	8	2.6463	3.32258	2.6115	1.34189	2.47378	1.58091	0.52636	0.419182	-1.9408	0.000620364	0.013941	Down
ENSMUSG00000038816	Ctnnal1	1312	760	543	850	567	1245	392	383	9.70836	8.06961	5.51675	7.29004	4.82717	10.0638	3.6925	3.5914	-1.05287	0.000624705	0.0139652	Down
ENSMUSG00000029465	Arpc3	479	321	420	729	711	778	486	490	9.83126	9.45379	11.8357	17.342	16.7896	17.4435	12.6979	12.7445	-0.454756	0.000625007	0.0139652	NoDiff
ENSMUSG00000054013	Tmem179	109	58	62	73	97	74	118	175	2.47262	1.88793	1.93105	1.91934	2.53163	1.83376	3.4075	5.03063	0.993634	0.00062576	0.0139652	NoDiff
ENSMUSG00000042607	Asb4	108	87	59	509	528	968	307	286	1.55707	1.79983	1.1679	8.50551	8.7582	15.2454	5.63436	5.2252	-1.02688	0.000631096	0.014052	Down
ENSMUSG00000028793	Rnf19b	296	243	181	895	647	914	492	355	5.84258	6.8825	4.90527	20.4755	14.6931	19.7078	12.3623	8.87962	-0.806718	0.00063953	0.0142072	NoDiff
ENSMUSG00000038175	Mylip	837	332	363	433	647	555	721	841	14.6763	8.35328	8.73916	8.79991	13.0525	10.6308	16.0935	18.687	0.666076	0.000662872	0.0146614	NoDiff
ENSMUSG00000058755	Osm	1	5	2	50	25	22	5	6	0.0249511	0.179014	0.0685158	1.44597	0.717673	0.599641	0.158811	0.189711	-2.4171	0.000662995	0.0146614	Down
ENSMUSG00000024576	Csnk1a1	4389	2965	3268	7172	6686	8238	4910	4736	23.6914	22.9656	24.2203	44.8709	41.523	48.5765	33.7388	32.3959	-0.466332	0.000667921	0.0147368	NoDiff
ENSMUSG00000038022	Mindy4	94	51	48	137	144	157	77	74	1.11364	0.866988	0.780779	1.8812	1.9628	2.03186	1.16126	1.11096	-0.806121	0.000674435	0.0148467	NoDiff
ENSMUSG00000024360	Etf1	2940	1939	2165	3376	3408	3242	2363	2435	44.9353	42.5251	45.4329	59.8056	59.9291	54.1294	45.9755	47.162	-0.333614	0.000678284	0.0148977	NoDiff
ENSMUSG00000028973	Abcb8	955	742	818	798	770	781	932	941	11.4239	12.7363	13.4349	11.064	10.5974	10.2057	14.1922	14.2644	0.402752	0.000680642	0.0149157	NoDiff
ENSMUSG00000025190	Got1	22892	12734	15743	22131	23690	22228	16724	16532	511.115	407.969	482.607	572.71	608.551	542.144	475.332	467.749	-0.302577	0.000688789	0.0150456	NoDiff
ENSMUSG00000019891	Dcbld1	84	62	76	132	120	142	54	72	0.653922	0.692573	0.812329	1.19102	1.07479	1.20758	0.535135	0.710284	-0.916784	0.000689669	0.0150456	NoDiff
ENSMUSG00000027333	Smox	308	174	191	547	408	364	204	249	4.48386	3.63478	3.81774	9.2297	6.83375	5.78871	3.78054	4.5936	-0.815839	0.000696666	0.0151642	NoDiff
ENSMUSG00000016933	Plcg1	1029	833	783	375	519	420	546	731	7.42431	8.62408	7.75665	3.13596	4.30829	3.31031	5.01483	6.68361	0.689405	0.000724127	0.0157267	NoDiff
ENSMUSG00000014773	Dll1	83	76	53	169	82	106	44	41	1.11523	1.46531	0.977767	2.63192	1.26765	1.55587	0.752598	0.698111	-1.34605	0.000732179	0.015866	Down
ENSMUSG00000031024	Denn2b	370	312	348	92	155	147	248	205	3.65543	4.42302	4.7205	1.05347	1.76184	1.58648	3.11897	2.56651	0.935682	0.00074191	0.0160363	NoDiff
ENSMUSG00000078763	Slfn1	11	4	9	84	72	35	12	21	0.334537	0.174558	0.375808	2.96094	2.51931	1.16278	0.464574	0.809326	-1.80725	0.000744333	0.0160363	Down
ENSMUSG00000002228	Ppm1j	200	146	167	418	326	383	219	212	6.25014	6.54697	7.16553	15.1403	11.7213	13.0749	8.71218	8.39554	-0.658659	0.00074499	0.0160363	NoDiff
ENSMUSG00000071072	Ptges3	1290	1003	805	1309	1298	1346	922	915	32.9854	36.801	28.2618	38.7945	38.186	37.5973	30.0113	29.6487	-0.375864	0.000753386	0.0161323	NoDiff
ENSMUSG00000019843	Fyn	594	554	426	648	613	638	395	433	7.71789	10.3288	7.59965	9.75857	9.16368	9.05549	6.53329	7.1294	-0.468646	0.000755008	0.0161323	NoDiff
ENSMUSG00000034297	Med13	1054	788	833	1107	1069	1129	732	776	5.51199	5.91319	5.98115	6.70988	6.43196	6.44973	4.87306	5.1426	-0.40283	0.00075605	0.0161323	NoDiff
ENSMUSG00000023994	Nfya	298	253	239	223	242	300	125	148	2.3094	2.8134	2.54304	2.00303	2.15772	2.53971	1.23315	1.45344	-0.756989	0.000756098	0.0161323	NoDiff
ENSMUSG00000049225	Pdp1	798	532	504	220	295	321	386	429	10.0372	9.60171	8.70386	3.20724	4.26903	4.41056	6.18044	6.83786	0.694529	0.000765341	0.0162937	NoDiff
ENSMUSG00000027765	P2ry1	1161	754	714	301	303	211	389	424	15.3381	14.2935	12.9512	4.60897	4.60552	3.04509	6.54201	7.09835	0.725683	0.000769871	0.0163543	NoDiff
ENSMUSG00000098557	Kctd12	411	380	414	478	585	627	357	305	3.84664	5.10329	5.32	5.18521	6.29931	6.41042	4.25335	3.61737	-0.619994	0.000771989	0.0163635	NoDiff
ENSMUSG00000027111	Itga6	780	640	546	697	799	968	446	517	4.83672	5.6946	4.64858	5.00942	5.70033	6.55709	3.52058	4.06256	-0.625396	0.00077429	0.0163765	NoDiff
ENSMUSG00000026639	Lamb3	194	218	202	240	242	205	314	311	1.66328	2.68194	2.37787	2.38492	2.38714	1.91998	3.42702	3.37892	0.593397	0.0007816	0.0164952	NoDiff
ENSMUSG00000037348	Paqr7	258	161	214	60	95	47	137	132	3.43407	3.07498	3.91089	0.925635	1.45482	0.683387	2.32131	2.22647	1.1467	0.000790265	0.0166419	Up
ENSMUSG00000026687	Aldh9a1	1188	949	645	585	564	573	692	703	19.9073	22.8186	14.8398	11.3619	10.8736	10.4889	14.7613	14.9281	0.425606	0.000796786	0.0167282	NoDiff
ENSMUSG00000020023	Tmcc3	1197	642	636	2755	2127	2728	1260	1678	9.48644	7.30082	6.92051	25.3064	19.3943	23.6174	12.7117	16.8521	-0.647132	0.000797813	0.0167282	NoDiff
ENSMUSG00000004865	Srpk1	700	492	438	537	609	596	383	374	3.20638	3.23377	2.75463	2.85095	3.20946	2.98224	2.23326	2.17091	-0.471593	0.000825062	0.0172351	NoDiff
ENSMUSG00000043668	Tox3	41	35	40	121	113	200	59	59	0.692563	0.848342	0.927699	2.36897	2.1961	3.6905	1.26867	1.26293	-1.14942	0.000825618	0.0172351	Down
ENSMUSG00000030218	Mgp	2033	1022	1372	542	813	929	1086	1268	97.0921	70.0366	89.9647	30.0016	44.6719	48.4665	66.0236	76.7395	0.77541	0.000827311	0.0172351	NoDiff
ENSMUSG00000010406	Mrpl52	159	98	92	216	188	207	88	124	8.12761	7.18818	6.45692	12.7973	11.0566	11.5589	5.72626	8.03231	-0.799909	0.000836355	0.0173862	NoDiff
ENSMUSG00000024190	Dusp1	855	744	600	2818	1669	2202	1116	1236	14.6388	18.2784	14.1046	55.9214	32.877	41.1846	24.3234	26.817	-0.783198	0.00083974	0.0174192	NoDiff
ENSMUSG00000073700	Klhl21	2172	1515	1110	1045	1172	1087	1331	1274	30.8901	30.9172	21.6748	17.2256	19.1772	16.8876	24.0969	22.9606	0.38795	0.000845838	0.0174918	NoDiff
ENSMUSG00000032688	Malt1	219	168	171	397	253	288	161	149	0.688184	0.757526	0.737783	1.44594	0.9147	0.988627	0.644035	0.593335	-0.870852	0.000848756	0.0174918	NoDiff
ENSMUSG00000025784	Clec3b	265	308	287	122	144	127	173	224	15.1437	25.2559	22.5185	8.08062	9.46772	7.92809	12.585	16.2213	0.744151	0.000850179	0.0174918	NoDiff
ENSMUSG00000022471	Xrcc6	464	321	291	361	360	311	204	211	5.87659	5.83364	5.06025	5.29924	5.24574	4.30276	3.28897	3.38643	-0.584721	0.000850447	0.0174918	NoDiff
ENSMUSG00000025139	Tollip	1287	1095	968	986	1047	1081	1186	1261	14.4215	17.6065	14.8929	12.8059	13.4982	13.2324	16.9176	17.9061	0.382121	0.00085996	0.0176136	NoDiff
ENSMUSG00000042793	Lgr6	605	579	542	511	559	436	645	669	5.00609	6.87463	6.15764	4.90076	5.32173	3.94103	6.794	7.01491	0.533458	0.000859998	0.0176136	NoDiff
ENSMUSG00000033107	Rnf125	55	42	21	683	384	321	170	213	1.8592	2.03723	0.974665	26.7599	14.9346	11.8536	7.31536	9.12424	-1.13472	0.000863581	0.0176365	Down
ENSMUSG00000027351	Spred1	502	409	409	1216	961	1074	647	699	4.19484	4.90413	4.69252	11.7773	9.23915	9.80382	6.88238	7.40187	-0.544825	0.00086475	0.0176365	NoDiff
ENSMUSG00000000204	Slfn4	19	8	8	1185	375	307	75	100	0.271717	0.164165	0.157082	19.6418	6.1701	4.79603	1.36536	1.81224	-2.69876	0.000868534	0.0176449	Down
ENSMUSG00000066621	Tecpr1	511	442	433	234	346	260	371	479	2.26808	2.81506	2.63875	1.2038	1.7669	1.26064	2.09621	2.69418	0.748384	0.000870088	0.0176449	NoDiff
ENSMUSG00000022353	Mtss1	387	310	314	153	189	148	239	232	1.93377	2.2227	2.15424	0.886101	1.08656	0.807856	1.52024	1.46904	0.674288	0.000870613	0.0176449	NoDiff
ENSMUSG00000036533	Cdc42ep3	508	357	374	592	382	558	249	282	12.472	12.5768	12.6071	16.8459	10.7903	14.9654	7.78207	8.77355	-0.802894	0.000877624	0.0177262	NoDiff
ENSMUSG00000024235	Map3k8	94	62	75	393	473	438	285	218	1.18311	1.11974	1.29608	5.73311	6.84948	6.02216	4.56632	3.47703	-0.641774	0.000878275	0.0177262	NoDiff
ENSMUSG00000019997	Ccn2	541	730	536	239	293	389	445	503	10.7196	20.7553	14.582	5.48879	6.67951	8.41993	11.2244	12.6299	0.772212	0.000905523	0.0182382	NoDiff
ENSMUSG00000027425	Kat14	358	263	263	199	225	158	284	287	4.31892	4.55276	4.35631	2.78256	3.123	2.08223	4.36147	4.3876	0.703053	0.000909201	0.0182744	NoDiff
ENSMUSG00000044197	Gpr146	1193	1027	948	2983	2688	3174	2036	1861	9.96607	12.3107	10.8734	28.8826	25.8351	28.9647	21.6513	19.7007	-0.453027	0.000920495	0.0184631	NoDiff
ENSMUSG00000036887	C1qa	433	320	401	126	264	203	380	329	23.6022	25.0289	30.011	7.96037	16.5564	12.0876	26.3676	22.7255	0.993858	0.000938722	0.0187899	NoDiff
ENSMUSG00000038145	Snrk	1587	1230	1299	715	853	861	931	1393	15.5649	17.3102	17.4924	8.12783	9.62533	9.2247	11.6236	17.313	0.665008	0.000947737	0.0189313	NoDiff
ENSMUSG00000022964	Tmem50b	1173	715	777	752	911	779	996	1010	27.1856	23.7779	24.7248	20.2003	24.2916	19.7223	29.3848	29.663	0.447413	0.000957593	0.0190889	NoDiff
ENSMUSG00000031765	Mt1	3491	1464	2149	14185	12693	17363	9477	8641	158.829	95.5757	134.242	748.01	664.417	862.946	548.874	498.191	-0.558434	0.000960616	0.01911	NoDiff
ENSMUSG00000023034	Nr4a1	100	121	115	1563	658	1008	520	353	1.61553	2.80496	2.55084	29.2666	12.2303	17.7891	10.694	7.22673	-1.16218	0.000971126	0.0192795	Down
ENSMUSG00000050315	Synpo2	3493	2503	2353	2339	1862	2276	2698	2860	15.1283	15.5553	13.9921	11.7414	9.27829	10.7682	14.8749	15.6968	0.506798	0.000976173	0.0193214	NoDiff
ENSMUSG00000001930	Vwf	250	373	437	339	379	509	711	544	0.882234	1.88877	2.11737	1.38657	1.53879	1.96219	3.19401	2.43274	0.764784	0.000977683	0.0193214	NoDiff
ENSMUSG00000041915	Ammecr1l	127	129	111	136	129	110	48	69	1.28746	1.87649	1.54499	1.59797	1.50459	1.21815	0.619433	0.886405	-0.952587	0.00098181	0.0193214	NoDiff
ENSMUSG00000027368	Dusp2	2	1	3	128	82	76	42	26	0.0566039	0.040611	0.116576	4.1988	2.6701	2.34968	1.51317	0.932487	-1.3443	0.000982127	0.0193214	Down
ENSMUSG00000000776	Polr3d	208	158	163	336	306	285	188	178	4.13149	4.50327	4.44532	7.73538	6.99298	6.18397	4.75361	4.48039	-0.611443	0.000983186	0.0193214	NoDiff
ENSMUSG00000079419	Ms4a6c	90	51	49	70	60	63	116	101	2.48878	2.02368	1.86042	2.24357	1.90894	1.90311	4.08342	3.5393	0.898669	0.000989253	0.0194013	NoDiff
ENSMUSG00000015850	Adamtsl4	729	735	471	504	364	548	753	659	9.84424	14.242	8.73268	7.88832	5.65527	8.08379	12.9441	11.277	0.724161	0.000999423	0.0195613	NoDiff
ENSMUSG00000025982	Sf3b1	3724	2267	2641	6839	5389	6760	4001	4040	18.5672	16.2187	18.0791	39.521	30.9131	36.8182	25.3938	25.5253	-0.511897	0.00100468	0.0196247	NoDiff
ENSMUSG00000044786	Zfp36	456	271	361	4498	2020	3737	1613	1474	7.44959	6.35279	8.09742	85.1699	37.9679	66.6915	33.5448	30.5153	-1.00795	0.0010126	0.0197113	Down
ENSMUSG00000020453	Patz1	239	175	173	112	105	139	186	178	2.29482	2.41111	2.2807	1.24643	1.15995	1.45796	2.27346	2.16583	0.761758	0.00101318	0.0197113	NoDiff
ENSMUSG00000035530	Eif1	9254	6242	6248	10653	9974	10227	7499	7106	250.047	242.015	231.795	333.628	310.069	301.87	257.939	243.316	-0.349498	0.00102315	0.0198338	NoDiff
ENSMUSG00000040675	Mthfd1l	38	22	19	131	137	98	63	46	0.485721	0.403509	0.333449	1.94077	2.01475	1.36839	1.0251	0.7451	-1.01614	0.00102356	0.0198338	Down
ENSMUSG00000026389	Steap3	435	325	266	307	318	267	393	389	4.3149	4.62585	3.62272	3.52954	3.62916	2.89316	4.96245	4.88972	0.540169	0.00103226	0.0199248	NoDiff
ENSMUSG00000029552	Tes	50	30	29	109	102	95	50	47	0.414695	0.357032	0.330239	1.04781	0.973321	0.86072	0.5279	0.49398	-0.927955	0.00103236	0.0199248	NoDiff
ENSMUSG00000001630	Stk38l	350	302	314	378	432	424	241	274	4.0658	5.03398	5.00817	5.08942	5.77376	5.3805	3.56383	4.03349	-0.530594	0.00105319	0.0202493	NoDiff
ENSMUSG00000036606	Plxnb2	1465	1337	1254	861	977	1024	1107	1237	10.7577	14.0877	12.643	7.32794	8.25414	8.21409	10.3479	11.5107	0.442042	0.00105335	0.0202493	NoDiff
ENSMUSG00000038910	Plcl2	199	193	162	133	124	157	186	233	1.70255	2.36936	1.90297	1.31885	1.22058	1.46732	2.02573	2.52612	0.74554	0.00106218	0.0203788	NoDiff
ENSMUSG00000033545	Znrf1	583	446	358	857	792	736	528	505	4.70926	5.16947	3.97044	8.0235	7.36049	6.49443	5.42926	5.16926	-0.477833	0.00106621	0.0204157	NoDiff
ENSMUSG00000021111	Papola	1779	1384	1265	1358	1462	1355	893	1019	15.2918	17.0705	14.9295	13.5295	14.4586	12.7233	9.7714	11.0997	-0.397101	0.00107848	0.0206101	NoDiff
ENSMUSG00000073755	5730409E04Rik	174	126	175	100	96	112	155	154	3.41192	3.54525	4.7115	2.27273	2.1658	2.39909	3.86904	3.82669	0.734307	0.00108409	0.0206765	NoDiff
ENSMUSG00000005397	Nid1	2023	1828	1909	2627	2375	2530	1300	1799	16.5176	21.4168	21.4007	24.8605	22.3106	22.5658	13.5119	18.6138	-0.554293	0.00108883	0.0207262	NoDiff
ENSMUSG00000042828	Trim72	4049	2595	2764	2839	3275	2559	3458	3714	102.791	94.5308	96.3426	83.5359	95.6571	70.9673	111.752	119.482	0.456352	0.00109248	0.0207535	NoDiff
ENSMUSG00000026185	Igfbp5	896	974	821	729	1071	1094	1312	1409	8.45707	13.1916	10.6396	7.97514	11.6305	11.28	15.7641	16.8529	0.643377	0.00109454	0.0207535	NoDiff
ENSMUSG00000026670	Uap1	929	637	681	1791	1575	2200	1162	1063	13.1299	12.9185	13.2149	29.3386	25.6108	33.9662	20.9061	19.0384	-0.593455	0.00109878	0.0207933	NoDiff
ENSMUSG00000017418	Arl5b	424	347	272	455	415	473	265	295	2.30495	2.70678	2.03019	2.86686	2.59562	2.8089	1.83385	2.03222	-0.533364	0.00110402	0.0208518	NoDiff
ENSMUSG00000031442	Mcf2l	1849	1098	1032	546	871	582	910	1093	8.07283	6.87889	6.18643	2.763	4.37526	2.77582	5.0577	6.04731	0.735469	0.00112066	0.0211249	NoDiff
ENSMUSG00000024335	Brd2	1170	975	933	2191	1818	1710	1236	1153	8.47507	10.1342	9.2792	18.395	15.1513	13.5311	11.3972	10.5838	-0.530895	0.00114939	0.0216245	NoDiff
ENSMUSG00000007038	Neu1	268	244	202	796	573	562	323	385	4.06981	5.31688	4.21175	14.0104	10.0113	9.32299	6.24402	7.40889	-0.721678	0.0011531	0.0216434	NoDiff
ENSMUSG00000024735	Prpf19	2884	2414	2527	1787	2117	1952	2412	2237	22.4637	26.9805	27.0248	16.1328	18.9716	16.609	23.9158	22.0803	0.398577	0.0011555	0.0216434	NoDiff
ENSMUSG00000027859	Ngf	47	60	37	289	295	305	187	108	1.81373	3.32242	1.96042	12.9262	13.0977	12.8574	9.18628	5.28144	-0.858735	0.00115708	0.0216434	NoDiff
ENSMUSG00000006219	Fblim1	2162	2269	2273	1638	2161	1409	2294	2568	27.4986	41.4111	39.6941	24.1472	31.6233	19.577	37.1425	41.3907	0.632308	0.00116063	0.021668	NoDiff
ENSMUSG00000000555	Itga5	666	554	600	1192	906	1025	623	654	7.65351	9.13531	9.46693	15.8767	11.9788	12.8674	9.11375	9.52394	-0.562967	0.00118268	0.0220373	NoDiff
ENSMUSG00000049115	Agtr1a	601	317	369	387	388	465	612	506	12.229	9.25556	10.3089	9.12696	9.08333	10.3359	15.8522	13.0473	0.581488	0.00119138	0.0221569	NoDiff
ENSMUSG00000058126	Tpm3-rs7	23	26	25	131	96	122	55	54	0.607286	0.985067	0.90631	4.009	2.91631	3.51888	1.84863	1.80681	-0.951146	0.00120207	0.022313	NoDiff
ENSMUSG00000048756	Foxo3	3449	1894	1718	1268	1138	1324	1464	1570	25.8248	20.3494	17.662	11.0043	9.80356	10.8296	13.9543	14.8969	0.430576	0.0012243	0.0226823	NoDiff
ENSMUSG00000039005	Tlr4	224	215	221	283	291	409	186	160	2.28551	3.14775	3.09599	3.34673	3.41606	4.55867	2.41585	2.06875	-0.775587	0.00124405	0.0230042	NoDiff
ENSMUSG00000020923	Ubtf	1035	993	727	397	474	545	648	619	8.95496	12.3282	8.63634	3.98119	4.71845	5.15109	7.13709	6.78683	0.570933	0.00125036	0.0230363	NoDiff
ENSMUSG00000022462	Slc38a2	3098	2952	3823	4024	4124	6193	2546	2821	19.8712	27.1698	33.6682	29.9158	30.434	43.3934	20.7886	22.9297	-0.688531	0.00125102	0.0230363	NoDiff
ENSMUSG00000080316	Spaca6	151	161	156	201	298	166	68	118	1.21126	1.85317	1.71814	1.86878	2.75027	1.45462	0.694375	1.19949	-1.10778	0.0012529	0.0230363	Down
ENSMUSG00000026749	Nek6	71	27	43	182	230	165	100	103	0.375668	0.204992	0.312382	1.11613	1.40014	0.953694	0.673548	0.690615	-0.775737	0.00125821	0.0230901	NoDiff
ENSMUSG00000037822	Smim14	797	619	666	511	511	488	578	677	2.82805	3.15172	3.2447	2.1016	2.08616	1.8916	2.61084	3.04418	0.462034	0.00126714	0.023167	NoDiff
ENSMUSG00000002007	Srpk3	449	296	348	245	334	314	406	407	9.1427	8.64863	9.72924	5.7822	7.82478	6.98453	10.5239	10.5021	0.596534	0.00126717	0.023167	NoDiff
ENSMUSG00000042625	Safb2	639	658	507	899	780	750	514	525	4.43651	6.55533	4.83304	7.23435	6.23065	5.68829	4.54283	4.61906	-0.496728	0.00129236	0.0235831	NoDiff
ENSMUSG00000068874	Selenbp1	546	935	1035	883	489	582	1155	994	13.6173	33.4608	35.4413	25.5245	14.0315	15.8562	36.6693	31.415	0.862801	0.00132259	0.0240895	NoDiff
ENSMUSG00000030142	Clec4e	16	2	0	210	268	179	125	89	0.182683	0.0327669	0	2.77905	3.52055	2.2326	1.81682	1.28772	-0.884898	0.00132716	0.0241274	NoDiff
ENSMUSG00000038068	Rnf144b	665	414	643	335	319	265	384	457	7.63737	6.8226	10.1392	4.45929	4.21512	3.32466	5.61405	6.65107	0.600405	0.0013584	0.0246493	NoDiff
ENSMUSG00000042354	Gnl3	298	243	300	770	675	740	499	403	2.76893	3.23989	3.82727	8.29251	7.21601	7.51117	5.90228	4.7452	-0.546553	0.00138091	0.025011	NoDiff
ENSMUSG00000049878	Rlf	432	259	271	531	437	528	288	321	2.58002	2.21956	2.22219	3.67564	3.00274	3.44471	2.18955	2.42939	-0.568833	0.00139843	0.0252563	NoDiff
ENSMUSG00000035441	Myo1d	182	133	108	273	215	295	127	154	1.59588	1.67343	1.30024	2.77454	2.16903	2.82573	1.4176	1.71121	-0.751268	0.00139966	0.0252563	NoDiff
ENSMUSG00000026675	Hsd17b7	241	187	265	166	198	198	256	254	2.67672	2.98027	4.04114	2.13695	2.53017	2.40232	3.61951	3.57498	0.590871	0.00141451	0.025477	NoDiff
ENSMUSG00000052423	B4galt3	110	112	74	276	186	240	132	100	1.13999	1.66554	1.05296	3.31526	2.21779	2.71707	1.74143	1.3133	-0.869169	0.0014266	0.0256471	NoDiff
ENSMUSG00000037857	Nufip2	771	565	637	795	817	701	531	445	7.54611	7.93496	8.56012	9.01851	9.20001	7.49491	6.61585	5.51927	-0.513926	0.00143419	0.0257171	NoDiff
ENSMUSG00000026878	Rab14	3120	2055	1948	2296	2399	2158	1649	1568	13.0156	12.3012	11.1576	11.1015	11.5143	9.83424	8.75696	8.28913	-0.36065	0.00143579	0.0257171	NoDiff
ENSMUSG00000020227	Irak3	164	100	98	483	520	380	290	227	2.5291	2.21284	2.07501	8.63312	9.22619	6.40155	5.69302	4.43609	-0.687951	0.00144696	0.0258694	NoDiff
ENSMUSG00000031015	Swap70	171	139	152	239	263	306	161	150	1.19824	1.39763	1.46239	1.94109	2.12032	2.34234	1.43614	1.33197	-0.646659	0.00144994	0.025875	NoDiff
ENSMUSG00000064181	Rab3ip	868	568	652	857	881	896	614	605	15.4979	14.5522	15.9835	17.7351	18.0978	17.476	13.9555	13.6887	-0.381518	0.00145701	0.0259536	NoDiff
ENSMUSG00000017776	Crk	1802	1295	1484	1832	2195	1738	1307	1208	21.5969	22.2707	24.4198	25.4484	30.2669	22.7544	19.9404	18.3466	-0.465042	0.00149441	0.0265019	NoDiff
ENSMUSG00000056708	Ier5	240	315	285	596	489	427	313	245	4.15303	7.82152	6.77127	11.9536	9.73553	8.07162	6.89478	5.37245	-0.708816	0.0014959	0.0265019	NoDiff
ENSMUSG00000025746	Il6	0	1	0	1790	689	1590	384	170	0	0.0335024	0	48.4396	18.5082	40.5532	11.4131	5.0298	-2.1491	0.00149599	0.0265019	Down
ENSMUSG00000026824	Kcnj3	2161	1408	1165	850	810	716	928	1054	23.4908	21.9621	17.3876	10.7093	10.1304	8.50228	12.8414	14.519	0.467001	0.00150495	0.0266121	NoDiff
ENSMUSG00000027236	Eif3j1	1483	947	896	1045	1126	1171	794	718	14.4202	13.2131	11.9621	11.7773	12.5969	12.4384	9.82815	8.84721	-0.413367	0.00151089	0.0266251	NoDiff
ENSMUSG00000037003	Tns2	2072	1933	1611	2328	2384	1841	2704	2845	21.5442	28.8404	22.999	28.0558	28.5197	20.911	35.7908	37.4867	0.489634	0.00151117	0.0266251	NoDiff
ENSMUSG00000024085	Man2a1	817	564	616	1560	1324	1330	779	983	6.41212	6.35164	6.63792	14.1907	11.9554	11.4028	7.78287	9.77656	-0.531014	0.00151979	0.026679	NoDiff
ENSMUSG00000015766	Eps8	346	202	222	319	268	273	378	383	1.58756	1.32994	1.39855	1.69646	1.41477	1.36835	2.20785	2.22693	0.552002	0.00151983	0.026679	NoDiff
ENSMUSG00000023942	Slc29a1	517	464	321	190	210	163	238	307	7.3124	9.41705	6.23371	3.11474	3.41732	2.51847	4.28518	5.50251	0.682219	0.00152247	0.026679	NoDiff
ENSMUSG00000058070	Eml1	1452	735	686	766	731	862	497	533	11.0694	8.04031	7.18048	6.76839	6.41169	7.17868	4.82322	5.14918	-0.46646	0.00152744	0.0267178	NoDiff
ENSMUSG00000040723	Rcsd1	1474	1192	1419	948	1176	975	1336	1230	8.24788	9.57081	10.9018	6.14826	7.57094	5.95976	9.51643	8.72174	0.459688	0.001573	0.0274652	NoDiff
ENSMUSG00000038418	Egr1	53	58	60	1500	678	972	491	467	0.670051	1.05217	1.04149	21.9797	9.86186	13.4239	7.90198	7.48172	-0.993911	0.00157708	0.027487	NoDiff
ENSMUSG00000026475	Rgs16	9	6	7	141	46	67	26	20	0.218127	0.208663	0.232936	3.96082	1.28269	1.77387	0.802164	0.614257	-1.74319	0.0015803	0.0274938	Down
ENSMUSG00000045930	Clec14a	353	211	246	56	90	53	108	138	4.37785	3.75488	4.18883	0.804958	1.28418	0.718028	1.70503	2.16879	1.03771	0.00158466	0.0275203	Up
ENSMUSG00000022094	Slc39a14	1776	1230	1309	5487	3798	4537	2549	2941	9.54306	9.48369	9.65731	34.1727	23.4799	26.6313	17.4356	20.0259	-0.60639	0.0015984	0.0277094	NoDiff
ENSMUSG00000069539	Scyl2	427	294	308	384	464	399	236	278	2.39688	2.36806	2.37378	2.49833	2.99664	2.44665	1.68637	1.9775	-0.548269	0.00160217	0.0277252	NoDiff
ENSMUSG00000058498	Rnf207	652	817	671	353	317	431	547	475	5.83811	10.4972	8.24934	3.66352	3.26574	4.21582	6.23498	5.38979	0.622474	0.00161849	0.0279215	NoDiff
ENSMUSG00000024810	Il33	60	75	59	226	177	324	127	86	1.17856	2.11392	1.5912	5.14527	4.00011	6.95225	3.17561	2.14068	-1.04076	0.00161927	0.0279215	Down
ENSMUSG00000021250	Fos	26	27	18	1197	390	841	208	191	0.626662	0.933794	0.595668	33.439	10.8149	22.1429	6.38184	5.83373	-1.8836	0.00162246	0.027927	Down
ENSMUSG00000037487	Ubr5	2386	1863	1943	3803	3508	3724	2608	2638	8.78993	9.84816	9.82787	16.2383	14.8687	14.9866	12.2305	12.3152	-0.34379	0.00163658	0.0281202	NoDiff
ENSMUSG00000043885	Slc36a4	194	182	186	300	311	290	181	194	1.68159	2.2637	2.21363	3.01398	3.10154	2.74598	1.9972	2.13095	-0.534941	0.00164335	0.0281511	NoDiff
ENSMUSG00000030203	Dusp16	584	522	386	639	525	619	375	372	4.24548	5.44518	3.85277	5.38411	4.39107	4.91569	3.47031	3.42697	-0.526802	0.00164418	0.0281511	NoDiff
ENSMUSG00000030522	Mtmr10	336	224	325	184	162	184	242	241	2.41934	2.31437	3.21301	1.53558	1.34205	1.44729	2.21817	2.19901	0.595059	0.00166433	0.0284461	NoDiff
ENSMUSG00000001552	Jup	1717	1744	1202	847	1274	1199	1422	1636	15.1235	22.0422	14.5364	8.64696	12.9106	11.5367	15.9442	18.2607	0.61354	0.00167273	0.0285382	NoDiff
ENSMUSG00000021798	Ldb3	13207	10997	12450	9691	9547	10404	11141	11128	122.635	146.525	158.728	104.299	101.994	105.534	131.692	130.943	0.317037	0.00167949	0.0285382	NoDiff
ENSMUSG00000021559	Dapk1	638	498	488	490	429	414	532	626	4.01326	4.49503	4.21471	3.57249	3.10478	2.84483	4.26001	4.99003	0.524752	0.00168118	0.0285382	NoDiff
ENSMUSG00000009681	Bcr	154	151	131	1067	811	2926	306	293	1.06581	1.49956	1.24481	8.55901	6.45771	22.1215	2.6959	2.56969	-2.27456	0.00168148	0.0285382	Down
ENSMUSG00000041324	Inhba	15	26	11	93	181	123	46	63	0.133072	0.330976	0.133986	0.956265	1.84745	1.19201	0.51949	0.708255	-1.13148	0.00170251	0.0288059	Down
ENSMUSG00000034055	Phka1	1607	907	1029	2846	2124	2492	1445	1646	14.5549	11.7876	12.7962	29.8763	22.1332	24.6558	16.6603	18.8919	-0.544998	0.00170319	0.0288059	NoDiff
ENSMUSG00000048279	Sacs	521	398	454	208	337	177	368	443	1.44679	1.58591	1.731	0.669471	1.0767	0.536935	1.30089	1.55893	0.900479	0.0017227	0.0290475	NoDiff
ENSMUSG00000008035	Mid1ip1	1670	871	1031	2666	2080	2370	1613	1254	44.4879	33.2944	37.71	82.3161	63.7509	68.9689	54.6994	42.3327	-0.582365	0.00172346	0.0290475	NoDiff
ENSMUSG00000020571	Pdia6	1297	1089	1073	1142	955	993	1816	1180	19.6329	23.6538	22.3006	20.036	16.6321	16.42	34.9932	22.635	0.686239	0.00176864	0.0296946	NoDiff
ENSMUSG00000025355	Mmp19	37	23	33	51	59	69	24	23	0.593684	0.529552	0.727008	0.948468	1.08919	1.20943	0.490216	0.467665	-1.19839	0.0017697	0.0296946	Down
ENSMUSG00000019055	Plod1	1227	1033	986	777	803	722	886	932	10.2819	12.421	11.3443	7.54657	7.74181	6.60916	9.45118	9.89688	0.389172	0.00177103	0.0296946	NoDiff
ENSMUSG00000043131	Mob1a	648	560	550	595	768	573	364	419	7.66257	9.50199	8.92963	8.15484	10.4486	7.40173	5.47928	6.27865	-0.574944	0.00180351	0.0301871	NoDiff
ENSMUSG00000004043	Stat5a	263	251	232	165	218	249	341	286	2.09017	2.86237	2.53154	1.51988	1.99333	2.16174	3.44987	2.88034	0.721226	0.00183927	0.0306571	NoDiff
ENSMUSG00000036943	Rab8b	231	175	165	311	400	345	208	221	2.76677	3.00764	2.71342	4.31738	5.51211	4.51398	3.17137	3.35433	-0.568261	0.00183981	0.0306571	NoDiff
ENSMUSG00000055531	Cpsf6	809	601	632	897	903	835	533	637	4.36358	4.65154	4.6804	5.60772	5.60376	4.91995	3.65969	4.35399	-0.442477	0.00184107	0.0306571	NoDiff
ENSMUSG00000017631	Abr	480	433	378	313	301	246	394	376	2.47955	3.20958	2.68099	1.87403	1.78894	1.38818	2.5909	2.46135	0.570188	0.00184426	0.0306576	NoDiff
ENSMUSG00000023367	Tmem176a	159	81	120	113	134	177	239	205	2.36575	1.72936	2.45146	1.94872	2.2939	2.8769	4.52682	3.86526	0.798272	0.00184978	0.0306969	NoDiff
ENSMUSG00000050244	Heatr1	210	140	162	314	324	313	213	165	1.52078	1.4548	1.61077	2.63557	2.69953	2.47611	1.96358	1.5142	-0.599862	0.00187397	0.0310453	NoDiff
ENSMUSG00000046062	Ppp1r15b	660	478	428	912	1000	858	569	660	6.68835	6.95072	5.95512	10.712	11.6593	9.49821	7.34023	8.47562	-0.442748	0.00188825	0.0312285	NoDiff
ENSMUSG00000017715	Pgs1	181	136	123	387	297	297	171	199	1.924	2.0744	1.79516	4.76799	3.63228	3.44875	2.3139	2.6806	-0.679903	0.00191545	0.0316175	NoDiff
ENSMUSG00000039529	Atp8b1	126	110	84	321	316	262	192	144	1.06307	1.33172	0.973069	3.13904	3.06745	2.41476	2.06213	1.5396	-0.688861	0.00191828	0.0316175	NoDiff
ENSMUSG00000029267	Mtf2	211	157	179	235	264	244	119	164	2.09922	2.24131	2.44512	2.70983	3.02187	2.65182	1.50711	2.06762	-0.663457	0.00194863	0.0320632	NoDiff
ENSMUSG00000024855	Pacs1	385	334	361	245	279	287	341	353	3.62124	4.50785	4.66203	2.67092	3.01924	2.94888	4.08294	4.2075	0.505697	0.00195839	0.0321692	NoDiff
ENSMUSG00000041328	Pcf11	546	473	457	733	768	694	454	525	3.95453	4.91576	4.54454	6.15326	6.39971	5.49087	4.18582	4.81853	-0.435505	0.00196514	0.0322257	NoDiff
ENSMUSG00000050199	Lgr4	563	428	505	631	659	949	425	420	5.42417	5.91692	6.68017	7.04617	7.30478	9.98781	5.21238	5.12775	-0.675586	0.00196952	0.032243	NoDiff
ENSMUSG00000021179	Nrde2	206	144	155	209	206	187	260	271	2.7831	2.79159	2.87518	3.27271	3.20204	2.75983	4.47155	4.63964	0.548412	0.00197651	0.032303	NoDiff
ENSMUSG00000043091	Tuba1c	306	209	411	805	622	682	464	353	7.58495	7.4337	13.9876	23.1274	17.7386	18.4669	14.641	11.0881	-0.639006	0.00198834	0.0324416	NoDiff
ENSMUSG00000028214	Gem	60	34	25	284	292	460	187	161	1.6166	1.31449	0.924833	8.86888	9.05173	13.5391	6.41381	5.49706	-0.842966	0.00199283	0.0324603	NoDiff
ENSMUSG00000037242	Clic4	7560	5537	5459	12973	9202	10580	6888	6551	65.2111	68.5333	64.6524	129.7	91.3228	99.693	75.6337	71.6078	-0.558237	0.0019997	0.0325177	NoDiff
ENSMUSG00000030137	Tuba8	1612	1067	1915	721	713	551	892	842	40.3811	38.3535	65.8648	20.9337	20.5494	15.078	28.4446	26.7287	0.534879	0.00201266	0.0326737	NoDiff
ENSMUSG00000038074	Fkbp14	241	126	156	316	445	347	161	237	3.29284	2.47031	2.92651	5.00426	6.99538	5.1792	2.80029	4.10351	-0.746688	0.00205359	0.0332826	NoDiff
ENSMUSG00000026249	Serpine2	297	272	318	477	544	538	355	324	2.03169	2.66991	2.98675	3.78196	4.2815	4.02033	3.09137	2.80865	-0.46797	0.00206704	0.0334447	NoDiff
ENSMUSG00000040026	Saa3	20	2	1	3397	2795	2995	1984	874	0.435064	0.0624281	0.0298672	85.648	69.9523	71.1704	54.9398	24.0928	-0.951741	0.00207705	0.0335508	NoDiff
ENSMUSG00000032340	Neo1	1166	1021	968	656	665	586	772	760	7.58366	9.52869	8.64425	4.94519	4.97621	4.16349	6.39175	6.26393	0.41403	0.00213326	0.0344015	NoDiff
ENSMUSG00000024924	Vldlr	6727	4739	5076	4153	4070	4575	4739	5099	37.877	38.2885	39.2417	27.1029	26.3661	28.14	33.9675	36.3825	0.349679	0.00214163	0.0344792	NoDiff
ENSMUSG00000045664	Cdc42ep2	98	107	135	215	201	255	136	114	1.6287	2.55168	3.0805	4.14146	3.84334	4.62951	2.87725	2.4009	-0.694207	0.00217036	0.0348174	NoDiff
ENSMUSG00000023046	Igfbp6	89	84	87	52	75	43	103	102	4.53714	6.14468	6.08953	3.07252	4.39897	2.39464	6.68425	6.5894	1.00243	0.00217221	0.0348174	Up
ENSMUSG00000020810	Cygb	711	544	500	176	233	209	258	318	17.2912	18.9837	16.6954	4.96097	6.51941	5.5524	7.98725	9.8002	0.629056	0.00217767	0.0348174	NoDiff
ENSMUSG00000073599	Ecscr	118	75	86	324	310	354	219	172	3.81808	3.48218	3.82062	12.1509	11.5404	12.5126	9.02049	7.05252	-0.606694	0.00217855	0.0348174	NoDiff
ENSMUSG00000059013	Sh2d3c	358	185	262	280	269	193	340	374	3.87819	2.87571	3.8969	3.51563	3.35271	2.28393	4.68865	5.13418	0.673304	0.00218057	0.0348174	NoDiff
ENSMUSG00000026103	Gls	1473	1079	1228	1685	1701	1465	1073	1144	5.54577	5.82918	6.34788	7.35288	7.36818	6.02526	5.14258	5.45805	-0.400266	0.00219594	0.0350053	NoDiff
ENSMUSG00000090841	Myl6	1599	1305	1468	1525	1767	1784	1096	1228	28.4422	33.3083	35.852	31.4401	36.1617	34.6649	24.817	27.68	-0.396807	0.00221355	0.0352281	NoDiff
ENSMUSG00000050188	Lsm10	147	112	73	38	53	32	78	77	8.83696	9.6612	6.02532	2.6477	3.66572	2.10143	5.96902	5.86583	1.06558	0.00223437	0.0354699	Up
ENSMUSG00000074364	Ehd2	1605	1476	1426	301	403	355	406	684	17.7741	23.4545	21.6822	3.86347	5.13469	4.29457	5.72349	9.59889	0.770639	0.00223896	0.0354699	NoDiff
ENSMUSG00000021180	Rps6ka5	321	184	189	200	174	181	254	245	1.52507	1.25438	1.23287	1.10132	0.95111	0.939382	1.53617	1.47504	0.575604	0.00224189	0.0354699	NoDiff
ENSMUSG00000003032	Klf4	737	594	396	195	325	285	396	400	13.7027	15.8472	10.109	4.20217	6.95217	5.78847	9.37255	9.42438	0.717225	0.00224336	0.0354699	NoDiff
ENSMUSG00000025558	Dock9	786	629	561	560	560	402	698	687	3.32568	3.81887	3.25906	2.74628	2.72611	1.85807	3.75955	3.68355	0.593665	0.00225427	0.0355845	NoDiff
ENSMUSG00000066258	Trim12a	144	125	153	377	273	306	189	170	1.41207	1.75886	2.05995	4.28484	3.08003	3.2779	2.35928	2.1125	-0.685262	0.00228097	0.0359475	NoDiff
ENSMUSG00000026728	Vim	1311	1291	1321	538	604	429	640	801	15.6692	22.141	21.678	7.4529	8.30574	5.6012	9.73749	12.1319	0.604732	0.00228568	0.0359633	NoDiff
ENSMUSG00000029860	Zyx	318	318	305	567	590	645	369	423	3.34453	4.79914	4.40433	6.91179	7.13934	7.4105	4.94035	5.6377	-0.456653	0.00233034	0.0366067	NoDiff
ENSMUSG00000004040	Stat3	3079	2022	1892	7045	6068	9182	4515	4411	18.3211	17.2643	15.4573	48.5871	41.5417	59.684	34.1996	33.2607	-0.591769	0.00234882	0.0368374	NoDiff
ENSMUSG00000027506	Tpd52	460	269	338	589	608	656	410	425	3.48295	2.9226	3.51381	5.16897	5.29652	5.42591	3.95181	4.07785	-0.420187	0.00235992	0.0368928	NoDiff
ENSMUSG00000051022	Hs3st1	33	47	20	67	59	85	32	26	0.838893	1.71442	0.698062	1.97409	1.72561	2.36043	1.03554	0.837565	-1.13327	0.00236241	0.0368928	Down
ENSMUSG00000058297	Spock2	617	295	476	114	217	193	266	311	6.32152	4.33697	6.696	1.35376	2.55796	2.1601	3.46929	4.03785	0.872415	0.00236375	0.0368928	NoDiff
ENSMUSG00000048442	Smim5	112	91	130	32	28	7	64	73	3.8503	4.48896	6.13609	1.27505	1.10747	0.262878	2.80078	3.18019	1.75948	0.00237112	0.0369484	Up
ENSMUSG00000048796	Cyb561d1	142	121	132	60	78	54	92	132	1.58274	1.93523	2.02007	0.775124	1.00026	0.657498	1.30536	1.86444	0.95206	0.00238227	0.0370197	NoDiff
ENSMUSG00000020130	Tbc1d15	907	555	554	1177	1130	1786	778	750	12.0668	10.5951	10.1197	18.1494	17.2966	25.9565	13.1761	12.6445	-0.691696	0.00238392	0.0370197	NoDiff
ENSMUSG00000032261	Sh3bgrl2	107	63	36	103	173	132	66	63	0.771227	0.651578	0.356265	0.860468	1.43464	1.03933	0.605571	0.575429	-0.927459	0.00238714	0.0370197	NoDiff
ENSMUSG00000024817	Uhrf2	513	419	349	431	394	518	284	254	3.38549	3.96776	3.16229	3.29671	2.99156	3.73434	2.38586	2.12418	-0.59002	0.00240296	0.0372057	NoDiff
ENSMUSG00000010095	Slc3a2	637	348	434	1175	1291	1140	865	793	10.2326	8.02144	9.5721	21.8767	23.8599	20.0046	17.6882	16.1425	-0.389996	0.00241775	0.037375	NoDiff
ENSMUSG00000039050	Osbpl2	857	688	667	480	539	600	640	715	11.6031	13.3663	12.3991	7.53242	8.39616	8.87411	11.0305	12.2674	0.473198	0.00242792	0.0374725	NoDiff
ENSMUSG00000042810	Krba1	475	472	408	332	304	315	389	405	1.91462	2.72997	2.25798	1.55105	1.40981	1.38701	1.996	2.06869	0.468668	0.00244032	0.0376042	NoDiff
ENSMUSG00000028776	Tinagl1	1259	705	725	1023	1283	910	1438	1354	16.3771	13.1591	12.9485	15.4236	19.2015	12.931	23.8118	22.3194	0.528054	0.00245504	0.0376914	NoDiff
ENSMUSG00000061816	Myl1	361	242	174	432	406	316	224	229	9.86724	9.49142	6.52994	13.6858	12.7677	9.43529	7.79398	7.93189	-0.620029	0.00245762	0.0376914	NoDiff
ENSMUSG00000016520	Lnx2	283	189	213	398	438	414	257	288	3.5205	3.37371	3.63806	5.73853	6.26888	5.62598	4.06981	4.54008	-0.467698	0.00245763	0.0376914	NoDiff
ENSMUSG00000023087	Noct	1111	553	767	2290	1582	1778	899	1244	5.90929	4.2206	5.6013	14.1174	9.68112	10.3308	6.08701	8.38484	-0.674071	0.0024655	0.0377525	NoDiff
ENSMUSG00000034826	Nup54	239	139	191	249	254	231	143	156	4.0711	3.39747	4.46703	4.916	4.97789	4.29839	3.10079	3.36738	-0.566129	0.00248033	0.0379042	NoDiff
ENSMUSG00000056494	Cngb3	193	132	213	101	95	138	165	180	2.3239	2.28067	3.52137	1.40955	1.31608	1.81518	2.52911	2.74654	0.775798	0.00248322	0.0379042	NoDiff
ENSMUSG00000037465	Klf10	346	384	153	335	380	673	202	231	4.69355	7.47452	2.84963	5.26707	5.9307	9.97285	3.48818	3.97091	-0.950576	0.00249201	0.0379788	NoDiff
ENSMUSG00000046345	Smco1	364	224	352	223	257	280	328	334	14.6346	12.9227	19.4309	10.3916	11.888	12.2975	16.7871	17.0168	0.531469	0.00253983	0.0386469	NoDiff
ENSMUSG00000032475	Nck1	576	485	419	383	405	403	260	264	6.81401	8.23284	6.8056	5.25144	5.5123	5.20793	3.9154	3.95765	-0.454454	0.00254977	0.0387373	NoDiff
ENSMUSG00000041995	Zbed3	204	152	107	95	100	110	141	154	5.18356	5.54203	3.73296	2.79782	2.92345	3.0533	4.56078	4.95874	0.681604	0.00256021	0.0387782	NoDiff
ENSMUSG00000034738	Nostrin	80	45	80	100	114	125	39	66	2.40207	1.93881	3.29805	3.48012	3.9382	4.10001	1.49067	2.51126	-0.962467	0.00256044	0.0387782	NoDiff
ENSMUSG00000026822	Lcn2	492	67	115	6875	5820	6034	4430	2992	10.6332	2.07779	3.41247	172.215	144.717	142.457	121.878	81.9433	-0.604725	0.00263854	0.0398987	NoDiff
ENSMUSG00000034037	Fgd5	547	533	421	135	161	135	180	232	4.92829	6.8907	5.2079	1.40975	1.66891	1.32868	2.06445	2.6488	0.664608	0.00267338	0.0403627	NoDiff
ENSMUSG00000054611	Kdm2a	886	774	713	853	884	840	563	631	3.47683	4.35831	3.84159	3.8797	3.99116	3.60088	2.81242	3.13785	-0.380467	0.00268389	0.0404027	NoDiff
ENSMUSG00000022752	Tomm70a	1824	1218	1488	2201	2237	2359	1616	1681	10.5759	10.1337	11.8459	14.7914	14.923	14.9417	11.9277	12.3513	-0.314081	0.00268436	0.0404027	NoDiff
ENSMUSG00000031709	Tbc1d9	100	81	79	93	113	108	58	46	0.962949	1.11922	1.04448	1.03797	1.25193	1.13607	0.710974	0.561325	-0.862221	0.00271013	0.0407274	NoDiff
ENSMUSG00000059866	Tnip2	155	129	117	390	322	330	209	217	3.27254	3.90814	3.39165	9.5437	7.82179	7.61108	5.61723	5.80585	-0.562325	0.00272853	0.0409001	NoDiff
ENSMUSG00000022864	D16Ertd472e	54	90	58	94	108	124	58	50	0.467501	1.11804	0.689427	0.943225	1.07575	1.17271	0.639204	0.548544	-0.862559	0.00273166	0.0409001	NoDiff
ENSMUSG00000030987	Stim1	276	253	227	148	158	168	216	209	1.50864	1.98438	1.70363	0.937643	0.993645	1.00315	1.50298	1.44769	0.572941	0.00273759	0.0409001	NoDiff
ENSMUSG00000021835	Bmp4	132	66	63	460	534	460	324	311	3.3287	2.38821	2.18129	13.4449	15.4931	12.6718	10.4008	9.93835	-0.464149	0.00273847	0.0409001	NoDiff
ENSMUSG00000020863	Luc7l3	1470	1102	1096	864	1079	914	551	677	11.4499	12.3167	11.7211	7.80006	9.6695	7.77698	5.46336	6.68231	-0.487807	0.00277648	0.0413514	NoDiff
ENSMUSG00000074063	Osgin1	108	76	41	73	69	51	30	21	2.2896	2.31194	1.19341	1.79373	1.68299	1.1811	0.809617	0.564168	-1.18944	0.00278047	0.0413514	Down
ENSMUSG00000106918	Mrpl33	126	91	91	213	174	195	114	107	0.974992	1.01041	0.966815	1.91033	1.54909	1.64833	1.12294	1.04922	-0.668335	0.00278456	0.0413514	NoDiff
ENSMUSG00000002688	Prkd1	127	93	126	57	68	73	106	103	1.97084	2.07089	2.68466	1.02523	1.2141	1.23751	2.094	2.02553	0.808944	0.00278573	0.0413514	NoDiff
ENSMUSG00000041763	Tpp2	1069	804	893	1170	1279	1259	865	903	6.01313	6.48943	6.89678	7.62795	8.27734	7.73621	6.19386	6.43671	-0.338319	0.00279625	0.0414179	NoDiff
ENSMUSG00000053279	Aldh1a1	458	345	436	166	195	301	304	439	5.25896	5.68435	6.87373	2.20923	2.57612	3.77555	4.44355	6.3878	0.895323	0.00279874	0.0414179	NoDiff
ENSMUSG00000020463	Ppp4r3b	655	478	433	561	550	535	337	393	6.5211	6.82865	5.91888	6.47354	6.29999	5.81853	4.27103	4.95821	-0.444165	0.00280694	0.0414666	NoDiff
ENSMUSG00000043518	Rai2	547	368	360	247	333	353	438	412	12.9042	12.4571	11.6605	6.75366	9.03827	9.09699	13.1535	12.3167	0.59782	0.00281057	0.0414666	NoDiff
ENSMUSG00000070372	Capza1	520	358	435	735	799	672	492	499	7.7964	7.70196	8.95471	12.7725	13.7827	11.0062	9.39028	9.48078	-0.424177	0.00282575	0.0416272	NoDiff
ENSMUSG00000071379	Hpcal1	185	114	180	180	169	122	221	246	6.18727	5.47091	8.26555	6.97749	6.50297	4.45725	9.40898	10.4259	0.716298	0.00285187	0.0419484	NoDiff
ENSMUSG00000068747	Sort1	446	448	522	355	344	415	470	470	3.34036	4.81464	5.36786	3.08167	2.96425	3.39536	4.48105	4.46077	0.484587	0.00286372	0.0419602	NoDiff
ENSMUSG00000038312	Edem2	151	106	92	57	71	58	91	110	2.47185	2.48988	2.06778	1.08148	1.33721	1.03718	1.89631	2.28187	0.842081	0.00286564	0.0419602	NoDiff
ENSMUSG00000035356	Nfkbiz	76	54	45	1111	702	937	575	388	0.858579	0.875362	0.697993	14.5472	9.12433	11.5634	8.26908	5.55458	-0.785517	0.00286803	0.0419602	NoDiff
ENSMUSG00000031840	Rab3a	392	249	256	223	245	179	290	302	9.98742	9.1032	8.95527	6.58523	7.18176	4.98195	9.40563	9.75051	0.602034	0.00286996	0.0419602	NoDiff
ENSMUSG00000018900	Slc22a5	1051	588	436	371	380	494	533	567	19.4008	15.5748	11.0503	7.93762	8.07046	9.96148	12.5247	13.2634	0.551011	0.00289227	0.0422227	NoDiff
ENSMUSG00000019326	Aoc3	204	171	178	64	84	37	95	169	2.5026	3.01013	2.99815	0.909998	1.1856	0.495841	1.48357	2.62725	1.24174	0.002906	0.0423595	Up
ENSMUSG00000049106	Dcaf5	674	523	541	492	531	477	565	651	6.4302	7.15968	7.08653	5.44037	5.8285	4.97121	6.86176	7.87043	0.426725	0.00293206	0.0426753	NoDiff
ENSMUSG00000055978	Fut2	30	21	27	438	413	585	243	305	0.31314	0.314531	0.386948	5.29896	4.95981	6.67041	3.22884	4.03432	-0.661629	0.00296039	0.0430231	NoDiff
ENSMUSG00000074656	Eif2s2	1781	1176	1206	2119	2183	2257	1627	1543	14.9464	14.1614	13.896	20.6111	21.0777	20.6911	17.3813	16.4093	-0.318699	0.00297238	0.0431328	NoDiff
ENSMUSG00000027615	Hps3	249	184	169	177	246	192	276	289	1.55064	1.64421	1.44501	1.27757	1.76257	1.30615	2.18799	2.28068	0.609517	0.00298623	0.0432083	NoDiff
ENSMUSG00000020015	Cdk17	402	321	239	420	451	432	292	289	3.73466	4.27915	3.04856	4.52245	4.82058	4.38418	3.45327	3.40233	-0.434924	0.00298648	0.0432083	NoDiff
ENSMUSG00000031504	Rab20	130	124	125	498	464	505	339	298	5.29421	7.24615	6.9894	23.5064	21.7407	22.4662	17.5744	15.379	-0.47361	0.00300642	0.0434321	NoDiff
ENSMUSG00000032846	Zswim6	123	109	113	234	202	200	130	117	1.25657	1.59785	1.58501	2.77075	2.37428	2.23199	1.69063	1.51468	-0.635366	0.00305784	0.0441092	NoDiff
ENSMUSG00000063146	Clip2	132	97	89	151	136	125	60	83	1.44263	1.52118	1.3355	1.91274	1.71008	1.49235	0.834747	1.14951	-0.799067	0.00308061	0.044311	NoDiff
ENSMUSG00000024168	Tmem204	360	361	351	90	99	103	133	149	8.58199	12.3487	11.4885	2.48672	2.7153	2.68227	4.03608	4.50116	0.679553	0.00308095	0.044311	NoDiff
ENSMUSG00000022043	Trim35	1155	1026	1019	618	930	572	1035	985	14.1783	18.0725	17.1747	8.79287	13.1348	7.67041	16.1736	15.3226	0.663884	0.00311771	0.0447733	NoDiff
ENSMUSG00000032966	Fkbp1a	2385	1514	1585	2814	2519	2915	1932	1904	35.0539	31.9301	31.9852	47.937	42.5964	46.8021	36.1474	35.4624	-0.375482	0.00312667	0.0448357	NoDiff
ENSMUSG00000031722	Hp	13	3	6	207	127	122	66	73	0.458876	0.15195	0.290787	8.46878	5.15766	4.70426	2.96564	3.26533	-0.988852	0.00314414	0.0450197	NoDiff
ENSMUSG00000058706	0610030E20Rik	365	282	261	262	262	218	134	159	3.54791	3.93329	3.48331	2.95175	2.93007	2.31481	1.65809	1.95853	-0.611604	0.00321232	0.0459281	NoDiff
ENSMUSG00000098188	Sowahc	77	58	48	163	272	157	84	104	0.973904	1.05264	0.833563	2.38953	3.95814	2.16922	1.35247	1.66691	-0.921981	0.00325725	0.0465021	NoDiff
ENSMUSG00000056537	Rlim	688	545	383	1278	993	1176	729	756	4.37388	4.97167	3.3431	9.41691	7.26315	8.16705	5.89968	6.0905	-0.487367	0.00327893	0.0467428	NoDiff
ENSMUSG00000037621	Atoh8	111	88	66	246	254	373	160	155	2.50995	2.85531	2.04908	6.44729	6.60806	9.21364	4.60559	4.44148	-0.740379	0.00330192	0.0470015	NoDiff
ENSMUSG00000031984	2810004N23Rik	1078	885	826	535	648	671	790	738	9.66327	11.3835	10.1662	5.55851	6.6831	6.57064	9.01478	8.38329	0.452584	0.00332442	0.0472525	NoDiff
ENSMUSG00000032135	Mcam	435	417	461	1074	1115	996	700	778	7.36108	10.1255	10.7109	21.0647	21.7082	18.4116	15.079	16.6834	-0.378201	0.0033299	0.0472612	NoDiff
ENSMUSG00000008475	Arpc5	634	477	519	1043	899	933	646	652	15.7912	17.0479	17.7486	30.1098	25.7621	25.3855	20.4824	20.5791	-0.418774	0.00339899	0.0481714	NoDiff
ENSMUSG00000029659	Medag	142	113	98	257	275	228	139	166	2.03484	2.32352	1.92814	4.26848	4.53389	3.56907	2.53559	3.01441	-0.587785	0.00348869	0.0493706	NoDiff
ENSMUSG00000018428	Akap1	1734	1635	1927	855	1189	874	1254	1257	22.3914	30.2955	34.1654	12.7967	17.6649	12.3289	20.6136	20.5694	0.51577	0.00351317	0.0496446	NoDiff
ENSMUSG00000010047	Hyal2	277	208	304	106	163	146	202	205	4.76854	5.13803	7.1854	2.115	3.22842	2.7456	4.4267	4.47211	0.704471	0.00352279	0.0497082	NoDiff
ENSMUSG00000024558	Mapk4	116	105	126	150	109	152	76	61	1.21776	1.58169	1.81613	1.82513	1.31652	1.74312	1.01564	0.811496	-0.856346	0.00354321	0.0499237	NoDiff
ENSMUSG00000025060	Slk	2602	2205	2462	4098	3321	3150	2262	2340	17.6525	21.4652	22.9329	32.2233	25.9218	23.3447	19.535	20.1172	-0.471909	0.00356652	0.0501794	NoDiff
ENSMUSG00000034936	Arl4d	249	121	167	61	68	96	110	142	10.2138	7.122	9.4054	2.90013	3.20919	4.3017	5.74387	7.38126	0.892654	0.00357315	0.0501999	NoDiff
ENSMUSG00000031352	Hccs	1418	1054	1192	1637	1437	1546	994	1124	15.6057	16.6446	18.0117	20.8811	18.1953	18.5864	13.9256	15.6756	-0.397211	0.00360843	0.0505692	NoDiff
ENSMUSG00000017428	Psmd11	1509	1062	1033	1901	1787	2000	1372	1309	13.4018	13.5339	12.5963	19.5683	18.2597	19.4036	15.5113	14.7321	-0.355603	0.00360985	0.0505692	NoDiff
ENSMUSG00000020964	Sel1l	1063	889	951	907	928	820	1028	1034	7.04386	8.45291	8.65226	6.966	7.07494	5.93568	8.67148	8.68262	0.365203	0.0036329	0.0508187	NoDiff
ENSMUSG00000079018	Ly6c1	3641	1805	2287	2363	2893	2225	2965	3074	123.079	87.5525	106.146	92.5821	112.515	82.1625	127.589	131.68	0.422322	0.00365391	0.0510117	NoDiff
ENSMUSG00000020044	Timp3	3168	2394	2582	5265	3748	4039	2416	2916	22.0518	23.9117	24.6767	42.4773	30.0163	30.7123	21.4081	25.7217	-0.565976	0.0036572	0.0510117	NoDiff
ENSMUSG00000040025	Ythdf2	442	283	258	450	449	519	309	312	5.48041	5.03506	4.3922	6.467	6.40523	7.02972	4.87722	4.90229	-0.461461	0.00366951	0.0511099	NoDiff
ENSMUSG00000037887	Dusp8	270	298	251	350	246	249	165	143	3.14291	4.97751	4.01156	4.7221	3.29459	3.16626	2.44498	2.10939	-0.728456	0.00372301	0.0517808	NoDiff
ENSMUSG00000039942	Ptger4	77	71	29	104	104	121	147	165	0.656594	0.868744	0.339528	1.02787	1.02032	1.12712	1.59568	1.78297	0.652728	0.00377533	0.0524334	NoDiff
ENSMUSG00000000440	Pparg	165	134	143	100	122	107	162	149	3.16751	3.69119	3.76913	2.22501	2.69458	2.24387	3.95887	3.62471	0.650243	0.00379708	0.0526601	NoDiff
ENSMUSG00000022876	Samsn1	20	5	19	183	130	96	66	55	0.229742	0.0824152	0.299665	2.43647	1.71811	1.20465	0.96511	0.800619	-1.02959	0.00381231	0.0527261	Down
ENSMUSG00000046962	Zbtb21	177	119	108	241	158	209	104	111	1.58389	1.52801	1.32692	2.49958	1.62669	2.04304	1.1847	1.25871	-0.773389	0.00381512	0.0527261	NoDiff
ENSMUSG00000039713	Plekhg5	235	225	183	76	126	80	129	198	2.45338	3.3706	2.62313	0.919623	1.51344	0.912361	1.71439	2.61948	0.944766	0.00381813	0.0527261	NoDiff
ENSMUSG00000024642	Tle4	215	166	186	291	321	319	212	176	2.13751	2.36813	2.53895	3.35322	3.67174	3.4645	2.68305	2.21736	-0.531396	0.00383851	0.0529322	NoDiff
ENSMUSG00000025006	Sorbs1	5304	5443	5077	6272	4762	4813	2768	3693	20.4292	30.0825	26.849	27.9997	21.1026	20.2509	13.5718	18.0252	-0.568928	0.00384579	0.0529573	NoDiff
ENSMUSG00000047298	Kcnv2	395	329	251	145	129	151	184	205	4.38373	5.23926	3.82465	1.86515	1.64715	1.83064	2.59948	2.88306	0.600872	0.0038518	0.0529649	NoDiff
ENSMUSG00000049303	Syt12	138	52	51	593	430	544	298	332	1.41236	0.763654	0.716651	7.03428	5.06328	6.08197	3.88244	4.30583	-0.587891	0.00390249	0.053586	NoDiff
ENSMUSG00000006134	Crkl	722	585	594	601	601	575	383	428	8.11767	9.43795	9.16965	7.83191	7.77439	7.06223	5.48171	6.09805	-0.402477	0.00391277	0.0536513	NoDiff
ENSMUSG00000000530	Acvrl1	373	348	333	173	225	159	259	257	4.95778	6.6372	6.07707	2.66516	3.44079	2.30863	4.38229	4.32877	0.621408	0.00394908	0.0540729	NoDiff
ENSMUSG00000027963	Extl2	310	178	216	196	248	215	311	271	5.09821	4.20052	4.87732	3.73604	4.69251	3.86255	6.51087	5.64779	0.552856	0.00396973	0.0542791	NoDiff
ENSMUSG00000003308	Keap1	695	437	325	374	446	407	472	531	8.39521	7.57453	5.39016	5.23621	6.19839	5.37057	7.25791	8.1282	0.439577	0.00402153	0.05491	NoDiff
ENSMUSG00000017929	B4galt5	137	145	120	416	400	336	206	262	1.80278	2.7379	2.16808	6.34474	6.0559	4.82992	3.45073	4.36894	-0.571419	0.0040448	0.0551501	NoDiff
ENSMUSG00000039087	Rreb1	846	729	593	478	485	482	571	560	3.42709	4.23751	3.29824	2.24431	2.26045	2.13296	2.94452	2.87473	0.376504	0.0040554	0.0552171	NoDiff
ENSMUSG00000033278	Ptprm	1343	1260	1109	1156	1161	1217	1314	1336	8.62404	11.61	9.77773	8.60383	8.57758	8.53699	10.7412	10.8716	0.314399	0.00409928	0.0557364	NoDiff
ENSMUSG00000026170	Cyp27a1	465	273	331	183	254	328	340	454	12.1308	10.2195	11.856	5.53334	7.62375	9.3474	11.2912	15.0088	0.784059	0.0041226	0.0559751	NoDiff
ENSMUSG00000039879	Heca	1098	814	789	798	912	1176	561	616	9.96387	10.5993	9.83047	8.3932	9.52178	11.6577	6.48054	7.08369	-0.563678	0.00415055	0.0562286	NoDiff
ENSMUSG00000033295	Ptprf	76	82	89	278	209	260	148	141	0.470961	0.729142	0.757239	1.99671	1.4901	1.76005	1.1675	1.10724	-0.64208	0.00415285	0.0562286	NoDiff
ENSMUSG00000047746	Fbxo40	4028	3323	3552	1985	1992	1638	2149	2342	41.3889	48.995	50.1117	23.6403	23.5495	18.386	28.1095	30.4954	0.406939	0.00416331	0.0562795	NoDiff
ENSMUSG00000025555	Farp1	99	111	95	409	323	321	215	210	1.01597	1.63453	1.33856	4.86481	3.81367	3.59855	2.8087	2.73096	-0.580995	0.00417623	0.0562795	NoDiff
ENSMUSG00000020692	Nle1	102	107	61	147	111	135	76	58	1.78851	2.69217	1.46856	2.9875	2.2393	2.58586	1.6964	1.28876	-0.8233	0.00418191	0.0562795	NoDiff
ENSMUSG00000061778	Mospd2	286	156	210	119	146	132	159	234	2.04865	1.60344	2.06534	0.987978	1.20324	1.03289	1.44984	2.12408	0.714523	0.00418352	0.0562795	NoDiff
ENSMUSG00000078676	Casc3	479	409	332	466	474	475	311	332	6.31047	7.73173	6.00531	7.11559	7.18458	6.83595	5.21566	5.54264	-0.408335	0.0041856	0.0562795	NoDiff
ENSMUSG00000002032	Tmem25	183	114	140	57	80	54	93	119	3.22978	2.88705	3.39251	1.16599	1.62446	1.04111	2.08943	2.66147	0.881255	0.00420384	0.0564466	NoDiff
ENSMUSG00000039611	Pgap4	682	486	715	452	518	374	589	571	11.6276	11.8897	16.7372	8.93188	10.1609	6.96557	12.7833	12.3366	0.518579	0.00421458	0.0565127	NoDiff
ENSMUSG00000038301	Snx10	239	159	161	771	762	732	552	447	1.45684	1.39072	1.34745	5.44713	5.344	4.87422	4.28328	3.45283	-0.450177	0.00422554	0.0565814	NoDiff
ENSMUSG00000040021	Lats1	429	359	316	578	504	531	346	369	3.33281	4.00198	3.37063	5.20451	4.50486	4.50637	3.42178	3.63272	-0.445339	0.00424905	0.0568178	NoDiff
ENSMUSG00000048546	Tob2	1482	866	795	1694	1687	1232	945	995	12.607	10.5708	9.28541	16.7022	16.5111	11.4486	10.2333	10.726	-0.520359	0.00427475	0.0570389	NoDiff
ENSMUSG00000025350	Rdh5	49	41	30	44	29	27	12	7	0.988876	1.18729	0.831263	1.02919	0.67335	0.595235	0.308283	0.179018	-1.66761	0.00427733	0.0570389	Down
ENSMUSG00000027620	Rbm39	2961	2133	2049	2886	2795	3017	2100	2154	24.1658	24.9793	22.9602	27.2997	26.2447	26.8978	21.8175	22.2772	-0.302512	0.00432123	0.0575452	NoDiff
ENSMUSG00000003038	Hmgn2	1445	949	872	889	927	1212	1408	1221	26.7697	25.2272	22.1801	19.0887	19.7585	24.5278	33.2048	28.6645	0.527158	0.00434148	0.0577358	NoDiff
ENSMUSG00000020340	Cyfip2	3224	3003	2585	2573	2679	2420	2815	2875	25.7306	34.3905	28.3262	23.8009	24.5995	21.0984	28.5994	29.0768	0.298754	0.00437121	0.0580492	NoDiff
ENSMUSG00000031167	Rbm3	514	358	416	1241	1230	1371	938	830	6.20222	6.19861	6.89206	17.3562	17.076	18.0718	14.4082	12.6916	-0.389345	0.00437701	0.0580492	NoDiff
ENSMUSG00000005800	Mmp8	11	3	16	160	110	42	28	36	0.257145	0.100632	0.513543	4.33515	2.95853	1.07254	0.833233	1.06645	-1.56117	0.004433	0.0587052	Down
ENSMUSG00000017679	Ttpal	417	264	216	472	627	783	372	345	3.97231	3.6086	2.82509	5.21133	6.87183	8.14795	4.511	4.16466	-0.659903	0.00443857	0.0587052	NoDiff
ENSMUSG00000024294	Mib1	854	565	498	939	900	1060	645	679	4.42646	4.20218	3.54405	5.6411	5.36709	6.00184	4.2558	4.45987	-0.401463	0.0044577	0.058878	NoDiff
ENSMUSG00000038914	Dido1	694	616	716	775	787	680	500	522	2.95649	3.76552	4.18795	3.82664	3.85735	3.1645	2.7115	2.818	-0.403787	0.00449115	0.0592392	NoDiff
ENSMUSG00000010936	Vac14	240	176	193	191	181	167	219	259	1.95479	2.05697	2.15833	1.8031	1.69615	1.48588	2.27067	2.67326	0.55527	0.00449966	0.0592418	NoDiff
ENSMUSG00000061244	Exoc5	512	350	368	590	584	554	385	409	1.61356	1.58274	1.59233	2.15509	2.11751	1.90723	1.54454	1.63339	-0.392523	0.00450355	0.0592418	NoDiff
ENSMUSG00000030016	Zfp638	1035	760	682	628	573	721	414	423	3.71113	3.91027	3.35754	2.6099	2.36384	2.8241	1.88968	1.92202	-0.47029	0.0045311	0.0595236	NoDiff
ENSMUSG00000028820	Sfpq	923	668	739	806	863	1025	574	616	11.0318	11.4564	12.1272	11.1655	11.8673	13.3828	8.73331	9.32992	-0.448868	0.00455388	0.059742	NoDiff
ENSMUSG00000001768	Rin2	522	350	382	333	417	442	514	497	2.62546	2.52598	2.63797	1.94123	2.41306	2.42849	3.29095	3.1677	0.493969	0.00458943	0.0601271	NoDiff
ENSMUSG00000016528	Mapkapk2	5023	4100	4582	6463	5533	8478	4318	4022	93.6363	109.671	117.276	139.641	118.669	172.645	102.468	95.0114	-0.566549	0.0046152	0.0603342	NoDiff
ENSMUSG00000034160	Ogt	2350	1902	1907	1656	1721	1993	1255	1229	16.5592	19.2313	18.4499	13.5248	13.9524	15.3412	11.2574	10.9743	-0.382045	0.00461767	0.0603342	NoDiff
ENSMUSG00000031584	Gsr	297	213	221	475	486	441	300	329	6.1135	6.2913	6.24593	11.3325	11.5098	9.91634	7.86099	8.58187	-0.426896	0.00463055	0.0604212	NoDiff
ENSMUSG00000041229	Phf8	298	256	208	268	286	357	172	193	1.81297	2.23482	1.73744	1.88977	2.00188	2.37259	1.33207	1.48794	-0.589859	0.00467674	0.0609104	NoDiff
ENSMUSG00000050359	Sprr1a	1	0	0	8	1	21	0	0	0.0703335	0	0	0.652156	0.0809207	1.61347	0	0	-5.62488	0.00468059	0.0609104	Down
ENSMUSG00000030747	Dgat2	7997	4468	4443	6645	6520	8296	8572	8735	147.045	117.887	112.169	141.618	137.933	166.637	200.645	203.535	0.419185	0.00470312	0.0611217	NoDiff
ENSMUSG00000025810	Nrp1	744	792	736	452	620	372	675	680	4.31032	6.58399	5.85445	3.03511	4.13262	2.35428	4.97809	4.99227	0.640632	0.00473673	0.0614761	NoDiff
ENSMUSG00000029710	Ephb4	958	746	581	369	528	335	589	555	11.7043	13.0781	9.74602	5.22522	7.42182	4.47099	9.16046	8.59261	0.626172	0.00478134	0.0619371	NoDiff
ENSMUSG00000027397	Slc20a1	302	224	194	492	414	402	290	259	3.0681	3.26542	2.70605	5.79332	4.83906	4.46137	3.75045	3.33439	-0.523551	0.004785	0.0619371	NoDiff
ENSMUSG00000039756	Dnttip2	688	412	416	1135	1265	1594	866	831	11.7866	10.128	9.78511	22.537	24.9338	29.831	18.886	18.0407	-0.503961	0.0048219	0.0623315	NoDiff
ENSMUSG00000039936	Pik3cd	63	58	63	78	108	75	35	46	0.570601	0.753785	0.783438	0.818815	1.12542	0.74205	0.403537	0.527963	-0.957077	0.00484311	0.0625225	NoDiff
ENSMUSG00000038156	Spon1	453	248	349	371	403	411	449	503	2.47351	1.9431	2.61646	2.34795	2.53174	2.45153	3.12094	3.48046	0.413905	0.00485495	0.0625243	NoDiff
ENSMUSG00000041057	Wdr43	510	327	367	837	715	796	550	494	6.05472	5.57056	5.98221	11.5172	9.76624	10.3232	8.31207	7.43197	-0.440198	0.00485613	0.0625243	NoDiff
ENSMUSG00000030313	Dennd5b	420	316	303	435	487	432	306	302	1.31681	1.42164	1.30434	1.58075	1.75671	1.47958	1.22129	1.19987	-0.42446	0.00487585	0.062695	NoDiff
ENSMUSG00000048482	Bdnf	126	149	102	145	183	105	80	55	1.14891	1.94953	1.27699	1.53244	1.91984	1.04589	0.928601	0.635524	-0.947939	0.00488486	0.0627279	NoDiff
ENSMUSG00000032194	Kank2	1249	1129	1116	622	678	603	717	759	13.5252	17.5429	16.5927	7.80674	8.4471	7.13308	9.88377	10.4154	0.363495	0.00490402	0.0627834	NoDiff
ENSMUSG00000036103	Colec12	198	177	204	122	135	112	158	183	1.28646	1.65018	1.81984	0.918736	1.00917	0.794931	1.30681	1.50673	0.615851	0.00490846	0.0627834	NoDiff
ENSMUSG00000040111	Gramd1b	947	773	716	500	471	649	661	763	5.13627	6.01596	5.33191	3.14316	2.93911	3.84523	4.56375	5.24415	0.54253	0.00490859	0.0627834	NoDiff
ENSMUSG00000029070	Mxra8	228	186	238	56	71	80	91	142	4.42942	5.18504	6.34835	1.26095	1.58697	1.69778	2.25048	3.49585	0.899651	0.00491579	0.0627927	NoDiff
ENSMUSG00000063060	Sox7	269	279	203	296	163	191	111	100	4.6224	6.87934	4.78942	5.8953	3.22255	3.58532	2.42807	2.17755	-0.897833	0.00495751	0.0632424	NoDiff
ENSMUSG00000006369	Fbln1	834	845	704	580	546	542	615	720	10.8238	15.7362	12.5447	8.72452	8.15276	7.68411	10.1604	11.8413	0.407151	0.00502777	0.0640546	NoDiff
ENSMUSG00000028278	Rragd	1954	1659	1919	1251	1473	1557	1651	1705	21.4131	26.0873	28.8736	15.8895	18.5718	18.639	23.0316	23.6773	0.37965	0.00504637	0.0642073	NoDiff
ENSMUSG00000029664	Tfpi2	16	9	12	50	43	43	18	18	0.519188	0.419058	0.534635	1.8805	1.60535	1.52424	0.743532	0.740167	-1.18878	0.00508501	0.0646143	Down
ENSMUSG00000040339	Fam102b	367	352	341	138	194	111	196	277	3.64868	5.02158	4.65475	1.59019	2.21906	1.20551	2.48055	3.48982	0.825071	0.00516582	0.0655553	NoDiff
ENSMUSG00000017756	Slc12a7	2008	2159	2646	1615	1739	1424	1774	1988	8.98501	13.8623	16.2561	8.3758	8.95266	6.96056	10.1049	11.2726	0.384738	0.00522537	0.0662244	NoDiff
ENSMUSG00000029084	Cd38	334	166	232	606	711	590	414	444	4.86737	3.47123	4.64202	10.2357	11.9211	9.39246	7.68017	8.19943	-0.421648	0.00525949	0.066493	NoDiff
ENSMUSG00000044037	Als2cl	471	363	340	145	167	130	197	202	4.53857	5.01918	4.49831	1.61944	1.85145	1.36843	2.4165	2.46662	0.582921	0.00526026	0.066493	NoDiff
ENSMUSG00000018599	Mief2	456	323	383	307	330	386	447	414	9.51771	9.67381	10.9758	7.42685	7.92463	8.80105	11.8768	10.9502	0.482003	0.00532126	0.0671587	NoDiff
ENSMUSG00000036580	Spg20	661	445	495	431	421	449	500	526	4.87717	4.71144	5.01468	3.68589	3.57393	3.61903	4.69634	4.91819	0.386775	0.00532676	0.0671587	NoDiff
ENSMUSG00000021036	Sptlc2	429	249	296	960	795	804	577	556	2.99686	2.49595	2.83904	7.77283	6.38959	6.13542	5.13106	4.92194	-0.447051	0.0053713	0.0676324	NoDiff
ENSMUSG00000051790	Nlgn2	100	91	107	360	268	178	106	149	0.979927	1.27957	1.43963	4.0888	3.02152	1.90543	1.32228	1.85026	-0.935374	0.00541715	0.0681213	NoDiff
ENSMUSG00000032582	Rbm6	789	567	518	668	577	625	425	417	3.20765	3.30766	2.89142	3.14764	2.69888	2.77568	2.19949	2.14832	-0.422404	0.00545665	0.0685294	NoDiff
ENSMUSG00000028709	Mob3c	103	71	69	224	262	197	140	131	1.96267	1.94131	1.80522	4.94718	5.74393	4.10068	3.39595	3.16326	-0.602388	0.00549798	0.0689104	NoDiff
ENSMUSG00000026073	Il1r2	14	0	7	137	103	43	30	34	0.415956	0	0.285554	4.71779	3.5209	1.39562	1.13465	1.28012	-1.41869	0.00550119	0.0689104	Down
ENSMUSG00000074221	Zfp568	243	247	264	275	297	225	155	167	1.87318	2.73211	2.79415	2.457	2.63407	1.89468	1.521	1.63133	-0.577584	0.00551818	0.0690342	NoDiff
ENSMUSG00000002346	Slc25a42	1146	1088	972	429	541	581	659	642	10.8348	14.7602	12.6175	4.70102	5.88478	6.00055	7.93129	7.69172	0.47805	0.00554082	0.0692282	NoDiff
ENSMUSG00000025986	Slc39a10	285	202	247	386	373	314	194	247	2.65075	2.69589	3.15422	4.16112	3.99144	3.19031	2.29693	2.91121	-0.554605	0.00559741	0.0698453	NoDiff
ENSMUSG00000024785	Rcl1	79	53	60	140	173	183	100	88	2.37079	2.28228	2.47223	4.86959	5.97322	5.99923	3.82022	3.34658	-0.667855	0.00565123	0.0703363	NoDiff
ENSMUSG00000050064	Zfp697	321	162	266	1136	824	1224	669	616	2.19878	1.59228	2.50167	9.01891	6.49384	9.15878	5.83345	5.347	-0.581223	0.00565125	0.0703363	NoDiff
ENSMUSG00000018372	Cep95	212	175	128	154	138	118	64	83	2.86212	3.39013	2.37265	2.40975	2.14352	1.74025	1.0999	1.41998	-0.752068	0.00568031	0.0706075	NoDiff
ENSMUSG00000038538	Ubn2	710	517	486	640	559	575	376	418	1.87746	1.96169	1.7645	1.96152	1.70068	1.66096	1.26568	1.40069	-0.431646	0.00570301	0.070799	NoDiff
ENSMUSG00000027257	Pacsin3	1227	1007	1262	778	855	680	948	907	16.0751	18.9307	22.7008	11.8138	12.8877	9.73192	15.8103	15.0581	0.412385	0.00572028	0.0709227	NoDiff
ENSMUSG00000000982	Ccl3	0	0	1	94	39	30	19	3	0	0	0.101611	8.06298	3.32071	2.42532	1.78997	0.281347	-2.16105	0.00574637	0.0711225	Down
ENSMUSG00000025473	Adam8	27	15	13	100	86	56	35	35	0.330012	0.263078	0.218163	1.41666	1.20938	0.747711	0.544574	0.54211	-1.06122	0.00575105	0.0711225	Down
ENSMUSG00000021264	Yy1	1029	737	646	821	833	813	578	603	9.08893	9.34098	7.83433	8.40504	8.46525	7.84454	6.49902	6.74944	-0.333106	0.0057694	0.0711846	NoDiff
ENSMUSG00000020074	Ccar1	1396	935	917	1222	981	940	664	696	7.49267	7.20095	6.75759	7.60189	6.05784	5.51136	4.53672	4.73384	-0.481001	0.00577074	0.0711846	NoDiff
ENSMUSG00000020628	Trappc12	438	334	344	300	279	345	378	399	2.47801	2.71146	2.67214	1.96721	1.81606	2.1322	2.72235	2.86059	0.479068	0.00578548	0.0712759	NoDiff
ENSMUSG00000024659	Anxa1	366	266	300	269	280	231	299	389	7.12748	7.433	8.02136	6.07164	6.27351	4.91413	7.41223	9.5997	0.547527	0.00580123	0.0713794	NoDiff
ENSMUSG00000075012	Fjx1	8	4	5	113	61	82	43	25	0.144707	0.103821	0.124177	2.36906	1.26948	1.62029	0.990124	0.573048	-1.18497	0.00582856	0.0716249	Down
ENSMUSG00000028967	Errfi1	504	265	425	2039	1153	1793	973	887	7.97631	6.0179	9.2349	37.4014	20.9942	30.9978	19.6023	17.7889	-0.696491	0.0059044	0.0724652	NoDiff
ENSMUSG00000027340	Slc23a2	291	293	243	809	831	553	443	434	2.07476	2.99758	2.37878	6.68533	6.8167	4.30705	4.0207	3.92119	-0.592274	0.00596049	0.0730612	NoDiff
ENSMUSG00000035686	Thrsp	430	169	297	168	264	151	289	297	11.1358	6.28009	10.5604	5.04266	7.86598	4.27177	9.52735	9.74677	0.740677	0.00600649	0.0735322	NoDiff
ENSMUSG00000051451	Crebzf	420	315	289	317	331	371	176	241	5.70419	6.13879	5.38908	4.99003	5.17214	5.50425	3.04285	4.14777	-0.560518	0.00601545	0.0735492	NoDiff
ENSMUSG00000073982	Rhog	149	118	101	209	207	192	122	129	5.94833	6.75956	5.53608	9.67062	9.50773	8.37316	6.2	6.52607	-0.546938	0.00605259	0.0739101	NoDiff
ENSMUSG00000026663	Atf6	3389	2159	2403	2670	2367	2272	1682	1746	20.8123	19.0252	20.2616	19.0046	16.7242	15.2418	13.1491	13.5877	-0.363859	0.00609236	0.0742918	NoDiff
ENSMUSG00000027580	Helz2	501	417	398	1993	1286	1121	870	734	2.46345	2.94218	2.68696	11.3583	7.27518	6.02131	5.44562	4.57356	-0.729284	0.00609915	0.0742918	NoDiff
ENSMUSG00000024247	Pkdcc	230	235	296	89	100	114	133	156	4.80768	7.0486	8.49515	2.15624	2.40494	2.60311	3.53901	4.13224	0.661481	0.00611084	0.0742967	NoDiff
ENSMUSG00000024529	Lox	389	102	204	549	591	706	368	429	4.61531	1.73652	3.32317	7.54957	8.06744	9.1503	5.55804	6.45002	-0.482235	0.00611486	0.0742967	NoDiff
ENSMUSG00000019990	Pde7b	236	314	209	235	205	270	316	306	1.0751	2.05255	1.30724	1.24081	1.07446	1.34363	1.83251	1.76649	0.538201	0.00613162	0.0744072	NoDiff
ENSMUSG00000028636	Ppcs	98	71	93	65	88	82	112	121	3.46137	3.59839	4.51	2.66094	3.57604	3.16385	5.03574	5.41577	0.718881	0.00613948	0.0744095	NoDiff
ENSMUSG00000000275	Trim25	1076	731	681	822	826	609	952	964	10.6008	10.3341	9.21184	9.38638	9.36278	6.55427	11.9395	12.0353	0.493314	0.0061489	0.0744308	NoDiff
ENSMUSG00000032513	Gorasp1	286	220	212	122	160	150	205	187	3.91052	4.31636	3.97993	1.93342	2.51701	2.24047	3.56816	3.24013	0.591809	0.0061868	0.0747963	NoDiff
ENSMUSG00000035352	Ccl12	7	4	6	3	4	16	45	21	0.73896	0.605913	0.869653	0.367065	0.485826	1.84511	6.04725	2.80928	2.25599	0.00620821	0.0749619	Up
ENSMUSG00000003752	Itpkc	38	36	30	119	68	83	34	45	0.407602	0.554092	0.44182	1.47944	0.839187	0.972545	0.464252	0.611671	-1.04878	0.00623538	0.0751964	Down
ENSMUSG00000030980	Knop1	251	179	193	299	271	278	193	162	2.41988	2.47628	2.55475	3.34111	3.00598	2.92782	2.36864	1.97919	-0.526382	0.00624962	0.0752357	NoDiff
ENSMUSG00000019066	Rab3d	210	178	187	81	110	92	139	133	2.83714	3.45072	3.46877	1.26837	1.70983	1.35778	2.39056	2.27702	0.67471	0.00625776	0.0752357	NoDiff
ENSMUSG00000021831	Ero1a	311	253	313	314	336	326	219	214	3.3359	3.89404	4.60965	3.90374	4.14657	3.81988	2.99033	2.90883	-0.442187	0.00626189	0.0752357	NoDiff
ENSMUSG00000037805	Rpl10a	1660	1084	1254	1930	2009	2214	1509	1436	38.7098	36.2718	40.1496	52.1637	53.9001	56.3987	44.7945	42.4346	-0.332643	0.00627642	0.0753171	NoDiff
ENSMUSG00000015846	Rxra	759	823	638	539	530	453	638	594	6.8264	10.6213	7.87848	5.61872	5.48433	4.45069	7.30455	6.77001	0.425012	0.00629715	0.0754725	NoDiff
ENSMUSG00000017466	Timp2	910	832	992	527	757	513	752	841	13.241	17.3712	19.8181	8.88767	12.6728	8.15408	13.929	15.507	0.558267	0.00631094	0.0755445	NoDiff
ENSMUSG00000020611	Gna13	566	469	417	1225	900	978	663	656	4.99702	5.94148	5.05478	12.5352	9.14186	9.4322	7.45128	7.33925	-0.507033	0.00633746	0.0757686	NoDiff
ENSMUSG00000051586	Mical3	1189	1072	1077	1472	1079	1685	870	837	2.92573	3.78508	3.63865	4.19816	3.05472	4.52931	2.72518	2.60994	-0.583521	0.00637472	0.0761203	NoDiff
ENSMUSG00000020640	Itsn2	693	606	608	657	640	632	457	449	2.8931	3.63019	3.48502	3.17902	3.07402	2.88221	2.42867	2.37536	-0.360626	0.00639575	0.0762776	NoDiff
ENSMUSG00000046516	Cox17	114	93	101	70	90	69	38	36	1.11944	1.31041	1.36172	0.796696	1.0168	0.740158	0.475009	0.447972	-0.898095	0.00649916	0.0774157	NoDiff
ENSMUSG00000032898	Fbxo21	813	562	525	362	402	490	516	545	8.31163	8.24441	7.36931	4.28947	4.72845	5.47232	6.71534	7.06066	0.489136	0.00652815	0.0776658	NoDiff
ENSMUSG00000031149	Praf2	12	12	9	12	30	22	6	2	0.50804	0.728996	0.523156	0.58884	1.46129	1.01746	0.323363	0.1073	-2.26116	0.00654625	0.0777858	Down
ENSMUSG00000020542	Myocd	477	470	290	572	433	344	243	264	4.2093	5.95137	3.51367	5.85042	4.3962	3.31612	2.72974	2.95222	-0.685184	0.00655677	0.0778155	NoDiff
ENSMUSG00000026854	Usp20	590	457	637	380	418	308	441	512	3.70926	4.12267	5.49853	2.76897	3.02349	2.11527	3.52936	4.07904	0.514819	0.00656934	0.0778696	NoDiff
ENSMUSG00000026580	Selp	1	0	4	573	519	668	383	136	0.0128459	0	0.0705497	8.53133	7.67058	9.37388	6.26303	2.21389	-1.02704	0.00659476	0.0780755	Down
ENSMUSG00000025934	Gsta3	320	184	236	139	182	253	268	314	4.17597	3.4455	4.22855	2.10243	2.7326	3.60668	4.4521	5.19266	0.750675	0.00662974	0.078394	NoDiff
ENSMUSG00000020846	Rflnb	540	565	407	152	255	138	277	288	8.71639	13.0864	9.02005	2.84371	4.73566	2.43333	5.69174	5.89099	0.785787	0.00664366	0.078409	NoDiff
ENSMUSG00000042734	Ttc9	13	24	12	73	40	78	21	28	0.154239	0.408592	0.195481	1.00386	0.54602	1.01094	0.317171	0.420981	-1.23793	0.00664716	0.078409	Down
ENSMUSG00000033021	Gmppa	339	296	272	263	258	270	344	308	8.02401	10.0534	8.83959	7.21517	7.02601	6.98128	10.3651	9.23837	0.451416	0.00670367	0.0789796	NoDiff
ENSMUSG00000034724	Cnot6l	852	736	584	692	659	832	492	471	4.6833	5.8052	4.40755	4.40877	4.16769	4.99591	3.44271	3.28085	-0.451014	0.00673006	0.0791945	NoDiff
ENSMUSG00000042677	Zc3h12a	68	59	52	425	403	264	219	185	1.33756	1.66526	1.40436	9.68927	9.12023	5.67266	5.48365	4.61135	-0.704495	0.00677721	0.0796528	NoDiff
ENSMUSG00000003363	Pld3	301	229	208	195	213	181	249	250	5.83561	6.37064	5.53675	4.38181	4.75113	3.83335	6.14528	6.14204	0.491099	0.00679067	0.0796535	NoDiff
ENSMUSG00000078515	Ddi2	826	857	666	1461	1816	3189	1173	1025	4.9016	7.29736	5.4263	10.0486	12.3985	20.6724	8.86091	7.70787	-0.824455	0.00680124	0.0796535	NoDiff
ENSMUSG00000027313	Chac1	55	86	11	299	117	401	94	116	1.90463	4.27341	0.523014	12.001	4.66157	15.1695	4.1438	5.09049	-1.2368	0.00680862	0.0796535	Down
ENSMUSG00000027598	Itch	591	438	497	643	614	585	436	415	3.45072	3.66965	3.98429	4.35144	4.12466	3.73128	3.24065	3.0706	-0.384409	0.0068101	0.0796535	NoDiff
ENSMUSG00000021270	Hsp90aa1	1975	2117	2061	2242	2315	2315	1755	1640	28.4814	43.8069	40.8079	37.4739	38.4098	36.4691	32.2177	29.9703	-0.286927	0.0068267	0.0797517	NoDiff
ENSMUSG00000071714	Csf2rb2	27	16	18	579	496	510	366	335	0.322911	0.274578	0.295572	8.02595	6.82493	6.66298	5.57215	5.07711	-0.447996	0.00685129	0.0798778	NoDiff
ENSMUSG00000039958	Etfbkmt	1142	585	433	1139	986	1327	728	779	25.9369	19.065	13.5024	29.983	25.7648	32.9233	21.0478	22.4204	-0.467428	0.00685396	0.0798778	NoDiff
ENSMUSG00000036256	Igfbp7	748	464	461	1354	1319	1426	960	1024	35.073	31.2188	29.6786	73.5849	71.1563	73.0415	57.3014	60.8449	-0.317652	0.00688287	0.0801186	NoDiff
ENSMUSG00000037339	Fam53a	308	303	261	569	561	561	406	380	1.91575	2.70432	2.22895	4.10204	4.01466	3.8118	3.21467	2.99519	-0.375299	0.00693098	0.0805819	NoDiff
ENSMUSG00000026558	Uck2	503	478	612	2208	2445	1753	1485	1257	5.21861	7.1161	8.71786	26.5512	29.1852	19.8677	19.6126	16.5263	-0.492608	0.00697233	0.0809658	NoDiff
ENSMUSG00000030921	Trim30a	191	157	151	1587	881	742	597	452	2.6338	3.10654	2.8589	25.3645	13.9773	11.1772	10.4797	7.89844	-0.887917	0.00707373	0.0820451	NoDiff
ENSMUSG00000022799	Arhgap31	924	763	825	909	1003	686	518	568	4.70159	5.5709	5.76367	5.36088	5.8718	3.81309	3.35526	3.66247	-0.528383	0.00708976	0.0821045	NoDiff
ENSMUSG00000020262	Adarb1	638	391	470	783	719	690	466	535	3.20861	2.82163	3.24538	4.56412	4.16028	3.79075	2.98335	3.4096	-0.402496	0.00710242	0.0821045	NoDiff
ENSMUSG00000032549	Rab6b	293	169	163	86	116	112	145	151	3.30149	2.73248	2.52175	1.12316	1.50383	1.37861	2.07986	2.15612	0.646251	0.00710656	0.0821045	NoDiff
ENSMUSG00000001131	Timp1	21	6	26	173	161	252	108	102	1.34061	0.54962	2.27892	12.8006	11.8252	17.5737	8.77669	8.25159	-0.75082	0.00711499	0.0821045	NoDiff
ENSMUSG00000001123	Lgals9	289	235	223	2586	1140	1377	887	777	7.66638	8.94516	8.12212	79.5097	34.7932	39.9031	29.9529	26.1196	-0.89352	0.00712756	0.0821045	NoDiff
ENSMUSG00000032051	Fdx1	656	348	447	638	621	700	462	443	11.9806	9.11973	11.2087	13.505	13.0486	13.9654	10.7409	10.2526	-0.384325	0.00712959	0.0821045	NoDiff
ENSMUSG00000024091	Vapa	1130	738	913	1473	1374	1476	1006	1079	18.3443	17.1912	20.3501	27.7156	25.663	26.1751	20.7895	22.1972	-0.323166	0.00714383	0.082171	NoDiff
ENSMUSG00000032643	Fhl3	33	28	42	54	74	63	117	86	1.11155	1.35331	1.94238	2.10817	2.86776	2.31811	5.01674	3.67083	0.821227	0.00716783	0.0823494	NoDiff
ENSMUSG00000048154	Kmt2d	668	704	575	742	795	737	519	562	1.89996	2.87322	2.24547	2.44608	2.60155	2.28989	1.87914	2.02562	-0.343011	0.00717934	0.0823842	NoDiff
ENSMUSG00000036432	Siah2	110	75	96	109	144	109	69	61	2.07928	2.03427	2.49152	2.38807	3.1317	2.25075	1.66032	1.46118	-0.745241	0.00720611	0.0825938	NoDiff
ENSMUSG00000036391	Sec24a	306	199	282	393	479	453	278	310	1.62377	1.51525	2.05459	2.41711	2.9244	2.62592	1.8779	2.08458	-0.441449	0.00723309	0.0828053	NoDiff
ENSMUSG00000041329	Atp1b2	258	222	172	85	117	155	190	179	3.58035	4.42064	3.27722	1.36717	1.86805	2.34972	3.35646	3.14783	0.779866	0.00727405	0.0831761	NoDiff
ENSMUSG00000020196	Cabin1	314	286	324	267	251	215	299	325	1.46492	1.9146	2.0754	1.44376	1.34728	1.09573	1.77574	1.92142	0.496569	0.00728527	0.0832064	NoDiff
ENSMUSG00000057914	Cacnb2	1660	913	935	1494	1216	1344	884	960	7.11396	5.61437	5.50157	7.42083	5.99562	6.2919	4.82256	5.21347	-0.408931	0.00729405	0.0832087	NoDiff
ENSMUSG00000021939	Ctsb	7410	5059	5753	9240	8638	8372	6495	6446	69.4206	68.0083	74.0008	100.332	93.1066	85.6799	77.459	76.5268	-0.291198	0.00730351	0.0832189	NoDiff
ENSMUSG00000029167	Ppargc1a	2139	2008	2770	916	977	810	1015	1092	18.3946	24.7783	32.7063	9.13008	9.66656	7.6093	11.1114	11.9002	0.370441	0.00731754	0.083281	NoDiff
ENSMUSG00000023411	Nfatc4	79	76	59	110	60	114	29	49	0.771077	1.06442	0.790668	1.24441	0.673782	1.2155	0.360322	0.606066	-1.14106	0.00736719	0.0837002	Down
ENSMUSG00000001248	Gramd1a	572	410	438	1172	1182	997	784	771	6.18935	6.3659	6.50721	14.6986	14.7151	11.7848	10.7991	10.572	-0.377821	0.00737162	0.0837002	NoDiff
ENSMUSG00000021044	Adck1	396	228	363	262	273	243	308	328	4.04555	3.34229	5.09168	3.10229	3.2088	2.71187	4.00549	4.24629	0.43898	0.00740759	0.083963	NoDiff
ENSMUSG00000074064	Mlycd	1640	1294	1074	803	977	1247	1340	1303	31.324	35.4646	28.165	17.7766	21.4697	26.0183	32.5807	31.5378	0.535745	0.00741206	0.083963	NoDiff
ENSMUSG00000044103	Il36g	3	2	1	32	26	10	5	4	0.103196	0.0987182	0.0472293	1.27582	1.02899	0.375768	0.218944	0.174362	-2.18926	0.00745348	0.0842689	Down
ENSMUSG00000051335	Gfod1	884	597	843	1636	1464	2196	932	1207	6.9524	6.73727	9.10294	14.913	13.2471	18.8666	9.33085	12.0294	-0.580501	0.00746086	0.0842689	NoDiff
ENSMUSG00000027201	Myef2	65	76	74	108	117	121	70	58	0.62075	1.04146	0.970302	1.19544	1.28554	1.26232	0.850989	0.701915	-0.703585	0.00746511	0.0842689	NoDiff
ENSMUSG00000024188	Luc7l	782	606	535	818	774	829	594	537	5.89268	6.55249	5.53518	7.14428	6.71034	6.82402	5.69791	5.12783	-0.368127	0.00749301	0.0844857	NoDiff
ENSMUSG00000029622	Arpc1b	505	410	348	770	806	834	580	574	5.59684	6.52023	5.29545	9.89103	10.2774	10.0971	8.18281	8.06151	-0.332235	0.00751053	0.084585	NoDiff
ENSMUSG00000035621	Midn	869	537	704	2751	2358	1597	1237	1380	11.4378	10.142	12.7223	41.9674	35.7078	22.9618	20.726	23.0173	-0.630127	0.00753486	0.0847606	NoDiff
ENSMUSG00000012428	Steap4	853	532	723	3907	5321	3664	3012	2223	15.3266	13.7163	17.8364	81.3655	109.999	71.9172	68.8931	50.6163	-0.565864	0.00758392	0.0852138	NoDiff
ENSMUSG00000056529	Ptafr	35	28	43	69	97	91	48	35	0.545534	0.626238	0.920225	1.24653	1.73949	1.54944	0.952397	0.691313	-0.897247	0.00771825	0.0866229	NoDiff
ENSMUSG00000047635	Mtrfr	202	161	145	99	134	106	155	160	3.98578	4.55843	3.92827	2.2641	3.04203	2.28479	3.89328	4.00069	0.625648	0.00777884	0.0872021	NoDiff
ENSMUSG00000052144	Ppp4r2	1025	746	818	987	1101	1057	781	727	8.49131	8.86782	9.30413	9.47691	10.4939	9.56544	8.23615	7.632	-0.32945	0.00786787	0.0880637	NoDiff
ENSMUSG00000020092	Pald1	237	213	187	272	263	185	338	320	2.96257	3.82056	3.20947	3.94083	3.78245	2.52622	5.37848	5.06901	0.599781	0.00787458	0.0880637	NoDiff
ENSMUSG00000028669	Pithd1	236	119	137	111	118	98	147	151	5.40111	3.90792	4.3049	2.94438	3.10707	2.45006	4.28264	4.37926	0.596046	0.00788891	0.0880637	NoDiff
ENSMUSG00000044317	Gpr4	81	121	95	152	125	110	66	74	1.59327	3.4152	2.56566	3.46534	2.82885	2.36361	1.65261	1.84454	-0.739179	0.00789199	0.0880637	NoDiff
ENSMUSG00000067336	Bmpr2	2199	1423	1735	2606	2443	2458	1869	1822	6.93203	6.43676	7.50942	9.52157	8.86045	8.46441	7.5001	7.27841	-0.294879	0.00791735	0.0882453	NoDiff
ENSMUSG00000022146	Osmr	709	401	422	2045	2448	1954	1584	1281	3.31812	2.69288	2.71163	11.0927	13.1812	9.98963	9.43677	7.5971	-0.437556	0.00795771	0.0885934	NoDiff
ENSMUSG00000039361	Picalm	3743	2669	4376	5292	4974	5719	3872	3900	13.4876	13.8003	21.6502	22.102	20.6213	22.5119	17.7612	17.8086	-0.311139	0.00797926	0.0887316	NoDiff
ENSMUSG00000027176	Cstf3	208	197	185	292	229	226	162	129	2.00566	2.72576	2.44927	3.26344	2.54054	2.38057	1.98853	1.57629	-0.631151	0.00799016	0.0887512	NoDiff
ENSMUSG00000054693	Adam10	686	602	614	801	718	810	539	546	7.91543	9.96723	9.72726	10.7123	9.53174	10.2097	7.91702	7.98355	-0.373135	0.00803308	0.0891259	NoDiff
ENSMUSG00000074652	Myh7b	582	934	971	300	323	145	421	423	4.9733	11.4524	11.3923	2.97127	3.17557	1.35353	4.57959	4.58052	0.866374	0.00805317	0.0892468	NoDiff
ENSMUSG00000026074	Map4k4	1808	1414	1320	2030	1947	2308	1537	1397	10.6998	12.0075	10.7256	13.9243	13.2569	14.9208	11.5791	10.4767	-0.369022	0.00808116	0.0894209	NoDiff
ENSMUSG00000020115	Tbk1	471	293	261	619	601	603	437	421	6.82875	6.09559	5.19556	10.4018	10.0252	9.55031	8.06538	7.73492	-0.357543	0.00809776	0.0894209	NoDiff
ENSMUSG00000031706	Rfx1	168	192	142	194	203	134	98	97	1.48091	2.42855	1.71862	1.98207	2.05879	1.29034	1.09968	1.08354	-0.715166	0.00810465	0.0894209	NoDiff
ENSMUSG00000021109	Hif1a	1020	832	861	3469	2596	2737	1997	1849	9.80709	11.4786	11.3662	38.6583	28.7172	28.7471	24.4422	22.5284	-0.466831	0.00811063	0.0894209	NoDiff
ENSMUSG00000024442	Dele1	2138	1556	1470	1289	1411	1290	1425	1529	16.4206	17.1482	15.5014	11.4745	12.4683	10.8231	13.9322	14.8814	0.29633	0.00811494	0.0894209	NoDiff
ENSMUSG00000032350	Gclc	337	234	203	503	561	477	368	322	5.07279	5.05429	4.19551	8.77574	9.71577	7.84359	7.0516	6.14223	-0.42795	0.00815678	0.0896679	NoDiff
ENSMUSG00000034751	Mast4	462	351	400	971	783	767	588	492	0.808315	0.881198	0.960883	1.96905	1.57615	1.46593	1.3096	1.09083	-0.494072	0.00815819	0.0896679	NoDiff
ENSMUSG00000005198	Polr2a	560	558	536	603	666	768	805	820	4.49211	6.42279	5.90335	5.60633	6.14658	6.72981	8.22017	8.33545	0.404417	0.00816506	0.0896679	NoDiff
ENSMUSG00000024833	Pola2	139	113	107	457	302	359	205	232	0.950053	1.10825	1.00413	3.62033	2.37486	2.68045	1.78365	2.00944	-0.629458	0.00827279	0.090548	NoDiff
ENSMUSG00000020048	Hsp90b1	2854	2756	2824	2201	2125	2041	3086	2215	40.1264	55.6011	54.5146	35.8671	34.3742	31.3472	55.2326	39.4642	0.467088	0.00827305	0.090548	NoDiff
ENSMUSG00000022272	Myo10	685	797	667	500	425	429	531	564	3.83638	6.40496	5.12895	3.24564	2.73853	2.62463	3.78572	4.00279	0.421886	0.00827319	0.090548	NoDiff
ENSMUSG00000090523	Gypc	531	284	373	254	205	244	340	279	12.9137	9.91062	12.4548	7.15958	5.73596	6.48223	10.5258	8.59829	0.545769	0.00829771	0.0906333	NoDiff
ENSMUSG00000019927	Ube2d1	592	458	488	412	452	399	481	508	7.67782	8.52333	8.68976	6.19317	6.74454	5.65287	7.94117	8.34897	0.377315	0.00829965	0.0906333	NoDiff
ENSMUSG00000052085	Dock8	324	230	261	122	99	204	227	240	1.82395	1.8579	2.01734	0.796025	0.64121	1.25452	1.62673	1.71211	0.864337	0.00834126	0.0909224	NoDiff
ENSMUSG00000034379	Wdr5b	100	76	72	46	44	50	76	72	2.06969	2.25708	2.04602	1.10347	1.04774	1.13046	2.00236	1.88839	0.810019	0.00834486	0.0909224	NoDiff
ENSMUSG00000059588	Calcrl	326	271	373	312	418	313	221	213	3.78545	4.5154	5.94675	4.19907	5.58436	3.9703	3.26674	3.13424	-0.532773	0.0085254	0.0927854	NoDiff
ENSMUSG00000032656	Marchf3	55	38	38	110	137	127	77	62	0.519128	0.514663	0.492456	1.20338	1.48775	1.30947	0.925178	0.741578	-0.695815	0.00862094	0.0937202	NoDiff
ENSMUSG00000040170	Fmo2	1596	762	1290	589	937	906	935	1354	16.1304	11.0508	17.9008	6.89964	10.8955	10.0028	12.0295	17.3414	0.643714	0.00868927	0.0943573	NoDiff
ENSMUSG00000025085	Ablim1	14535	10213	8826	19288	17974	22019	13569	14495	68.9574	69.5259	57.4912	106.06	98.1088	114.115	81.9476	87.1439	-0.350046	0.00871652	0.0945475	NoDiff
ENSMUSG00000034832	Tet3	410	292	294	660	570	521	324	419	1.39218	1.42273	1.37066	2.59749	2.22681	1.93254	1.40049	1.80293	-0.509697	0.00874081	0.0947051	NoDiff
ENSMUSG00000025340	Rabgef1	375	260	261	524	414	543	276	342	5.10036	5.07423	4.87396	8.26038	6.47839	8.06768	4.77861	5.89452	-0.534033	0.00875775	0.0947829	NoDiff
ENSMUSG00000031230	Fgf16	157	122	96	70	68	58	102	93	5.41042	6.03279	4.54228	2.79594	2.69611	2.18343	4.4746	4.06132	0.722649	0.00877013	0.0948111	NoDiff
ENSMUSG00000016664	Pacsin2	2172	1988	2154	1366	1678	1292	1736	1691	25.0872	32.9486	34.1594	18.287	22.2988	16.3018	25.525	24.7508	0.3922	0.00883074	0.095254	NoDiff
ENSMUSG00000061535	C1qtnf7	101	103	89	60	71	58	88	101	1.37568	2.01307	1.6644	0.947208	1.11263	0.862984	1.52581	1.74329	0.730141	0.00884851	0.095254	NoDiff
ENSMUSG00000069045	Ddx3y	1805	1244	1384	2288	2316	2175	1613	1749	19.6813	19.4637	20.7198	28.9156	29.0545	25.9069	22.389	24.1669	-0.282395	0.00885511	0.095254	NoDiff
ENSMUSG00000044149	Nkrf	69	84	72	103	123	139	75	54	1.00761	1.76014	1.4436	1.74332	2.06654	2.21736	1.3942	0.999283	-0.768103	0.00885518	0.095254	NoDiff
ENSMUSG00000038526	Car14	2582	1670	2864	1786	2031	2251	2412	2290	57.5582	53.4189	87.6588	46.1457	52.0905	54.8158	68.4464	64.6903	0.363165	0.00886688	0.095254	NoDiff
ENSMUSG00000030166	Rad52	135	90	89	142	161	153	98	82	1.33049	1.27277	1.20432	1.62206	1.82558	1.64721	1.2295	1.02411	-0.609693	0.00886996	0.095254	NoDiff
ENSMUSG00000027479	Mapre1	1258	842	945	1551	1503	1367	1053	1075	9.13001	8.7686	9.4166	13.0467	12.5501	10.8377	9.72841	9.88672	-0.325544	0.0089118	0.0955742	NoDiff
ENSMUSG00000046982	Tshz1	475	379	383	530	399	398	228	303	4.60451	5.27177	5.09754	5.95477	4.45	4.21456	2.8135	3.72208	-0.595616	0.00891947	0.0955742	NoDiff
ENSMUSG00000023307	Marchf5	1203	785	841	1463	1303	1285	988	913	28.3209	26.5178	27.1837	39.9194	35.2925	33.0463	29.6088	27.2373	-0.362309	0.00903816	0.096682	NoDiff
ENSMUSG00000005672	Kit	35	38	23	125	91	339	58	71	0.222658	0.346882	0.200896	0.921679	0.666054	2.35586	0.469701	0.572377	-1.37766	0.00904277	0.096682	Down
ENSMUSG00000020228	Helb	245	217	194	141	179	188	210	240	2.77165	3.52257	3.01333	1.8488	2.32982	2.32333	3.02423	3.44062	0.555743	0.00905307	0.0966856	NoDiff
ENSMUSG00000032178	Ilf3	434	385	320	473	437	415	294	306	2.26902	2.88826	2.29704	2.86621	2.62861	2.37015	1.95667	2.02732	-0.414014	0.00908573	0.0969278	NoDiff
ENSMUSG00000005610	Eif4g2	17916	12797	13439	19452	19605	17341	13812	14094	99.9052	102.396	102.893	125.722	125.78	105.633	98.0452	99.5943	-0.285434	0.00916163	0.0976302	NoDiff
ENSMUSG00000021431	Snrnp48	408	289	281	393	394	325	242	244	2.28345	2.3209	2.15928	2.54931	2.53702	1.98698	1.72413	1.73051	-0.464448	0.00919903	0.0979213	NoDiff
ENSMUSG00000041773	Enc1	295	146	200	809	751	1265	512	574	3.53033	2.50711	3.28621	11.2213	10.3403	16.5373	7.79986	8.7048	-0.650522	0.00921077	0.0979389	NoDiff
ENSMUSG00000039652	Cpeb3	4431	2865	3009	1357	1352	1224	1454	1481	33.8802	31.4338	31.5892	12.0261	11.8937	10.2236	14.1525	14.35	0.307313	0.00927025	0.0983605	NoDiff
ENSMUSG00000030161	Gabarapl1	1903	1413	939	1263	1199	2336	854	859	53.5911	57.0983	36.307	41.2245	38.8481	71.8631	30.615	30.6549	-0.756319	0.00927069	0.0983605	NoDiff
ENSMUSG00000043154	Ppp2r3a	4554	3907	4247	2826	3548	3646	3964	3855	20.7275	25.5167	26.5404	14.9082	18.5795	18.128	22.9673	22.2347	0.373953	0.0093292	0.0988732	NoDiff
ENSMUSG00000046861	Hectd3	320	278	254	132	191	155	200	235	3.70137	4.61408	4.03383	1.76964	2.54181	1.9585	2.94486	3.44456	0.595479	0.00940694	0.0995884	NoDiff
ENSMUSG00000023094	Msrb2	953	619	634	505	587	578	630	658	39.2334	36.5663	35.8364	24.0965	27.8035	25.9939	33.0162	34.3275	0.355899	0.00947476	0.100191	NoDiff
ENSMUSG00000058355	Abce1	1398	902	988	1485	1461	1720	1040	1154	13.1997	12.2205	12.8081	16.2511	15.871	17.7404	12.5001	13.8075	-0.35956	0.00949455	0.100191	NoDiff
ENSMUSG00000068457	Uty	626	381	376	404	404	450	257	305	3.62447	3.16536	2.98903	2.71113	2.69122	2.84618	1.8942	2.23781	-0.43355	0.00950086	0.100191	NoDiff
ENSMUSG00000000805	Car4	782	466	499	747	720	966	486	562	22.5486	19.2809	19.7554	24.9651	23.886	30.4278	17.8391	20.5354	-0.486366	0.00950518	0.100191	NoDiff
ENSMUSG00000021877	Arf4	1009	769	786	1288	1290	1312	955	974	15.8754	17.3615	16.9796	23.4881	23.3518	22.55	19.1275	19.4198	-0.282257	0.00957203	0.100787	NoDiff
ENSMUSG00000035824	Tk2	154	117	105	93	77	94	132	119	2.44471	2.66514	2.28859	1.71116	1.40636	1.6301	2.6675	2.39391	0.656358	0.00960736	0.101049	NoDiff
ENSMUSG00000038417	Fig4	735	417	525	514	609	562	648	650	12.6954	10.3353	12.4506	10.2901	12.1025	10.6041	14.2481	14.2274	0.354517	0.00962028	0.101075	NoDiff
ENSMUSG00000055053	Nfic	1001	1123	730	703	698	598	774	784	8.5589	13.7781	8.56995	6.96688	6.86652	5.58553	8.42456	8.49479	0.369999	0.00969441	0.101724	NoDiff
ENSMUSG00000030411	Nova2	108	92	73	117	144	103	57	74	0.731294	0.893888	0.678676	0.918233	1.12183	0.761877	0.491321	0.634969	-0.744254	0.00970713	0.101724	NoDiff
ENSMUSG00000003119	Cdk12	318	255	281	365	358	295	178	241	1.53683	1.76834	1.86456	2.04452	1.99058	1.5574	1.09507	1.47594	-0.552745	0.00973377	0.101724	NoDiff
ENSMUSG00000020910	Adprm	242	190	123	164	143	172	103	83	6.93915	7.81757	4.84248	5.45046	4.71763	5.38764	3.75968	3.01593	-0.634896	0.00973625	0.101724	NoDiff
ENSMUSG00000033082	Clec1a	225	130	211	80	86	52	95	149	2.46235	2.04145	3.17046	1.01474	1.08284	0.621656	1.32347	2.06636	0.890351	0.00973828	0.101724	NoDiff
ENSMUSG00000007850	Hnrnph1	3136	2631	2437	2527	2869	2784	1971	2089	30.4307	36.634	32.4686	28.421	32.0305	29.511	24.347	25.6878	-0.280185	0.00974489	0.101724	NoDiff
ENSMUSG00000070923	Klhl9	1781	1218	1327	1475	1316	1268	886	1009	24.1885	23.7367	24.745	23.2186	20.5635	18.8124	15.318	17.3656	-0.370917	0.00978315	0.102014	NoDiff
ENSMUSG00000029657	Hsph1	865	801	686	453	584	538	623	631	6.74867	8.9673	7.34848	4.09637	5.24218	4.58526	6.18746	6.23856	0.402757	0.00981795	0.102267	NoDiff
ENSMUSG00000059839	Zfp874b	206	180	114	91	93	187	54	55	3.08205	3.86432	2.3418	1.57802	1.60086	3.05628	1.02846	1.04277	-1.03708	0.00993594	0.103385	Down
ENSMUSG00000020674	Pxdn	354	628	463	275	257	137	358	340	2.08	5.29477	3.73519	1.8728	1.73736	0.879346	2.67772	2.53158	0.790454	0.00998403	0.103774	NoDiff
ENSMUSG00000036249	Rbm43	71	57	51	48	57	36	82	73	1.52864	1.76096	1.50761	1.19781	1.41195	0.846698	2.24741	1.99169	0.868034	0.010006	0.103891	NoDiff
ENSMUSG00000031617	Tmem184c	315	198	202	212	229	246	282	281	6.55783	5.91483	5.77395	5.11546	5.48507	5.59454	7.47346	7.41325	0.443136	0.0100166	0.103891	NoDiff
ENSMUSG00000019822	Smpd2	534	324	352	453	453	472	533	524	6.77525	5.8987	6.13195	6.66164	6.61271	6.54192	8.60863	8.42497	0.347271	0.0100679	0.104311	NoDiff
ENSMUSG00000031309	Rps6ka3	751	680	655	1382	1518	1189	994	845	5.11575	6.6467	6.12608	10.9113	11.897	8.84771	8.61943	7.29423	-0.421381	0.0100834	0.10436	NoDiff
ENSMUSG00000037849	Ifi206	6	2	7	102	32	34	20	11	0.111373	0.0532704	0.178401	2.19446	0.683401	0.689424	0.472586	0.258746	-1.71573	0.0101089	0.104512	Down
ENSMUSG00000020868	Xylt2	113	106	90	74	72	72	103	104	1.60991	2.16699	1.76051	1.22195	1.18019	1.12056	1.86803	1.87763	0.654907	0.0101482	0.104807	NoDiff
ENSMUSG00000032869	Psmf1	293	217	180	153	189	195	249	218	2.57876	2.74051	2.17514	1.56075	1.91383	1.87481	2.78975	2.43138	0.530359	0.0102207	0.105237	NoDiff
ENSMUSG00000034390	Cmip	119	126	56	237	226	182	111	144	1.03864	1.57803	0.671085	2.39754	2.26947	1.73528	1.23329	1.5927	-0.610744	0.0102221	0.105237	NoDiff
ENSMUSG00000001761	Smo	142	120	111	133	98	107	171	149	1.4321	1.73657	1.53702	1.55466	1.13712	1.17882	2.19534	1.90425	0.649457	0.0102234	0.105237	NoDiff
ENSMUSG00000021701	Plk2	451	484	246	1061	597	1001	470	530	5.69286	8.76651	4.26345	15.5227	8.67014	13.8028	7.55222	8.4778	-0.686209	0.0102332	0.105237	NoDiff
ENSMUSG00000030104	Edem1	294	205	190	211	283	284	165	154	2.58275	2.58414	2.29172	2.14841	2.86035	2.72542	1.84519	1.71439	-0.554043	0.0103018	0.10583	NoDiff
ENSMUSG00000039196	Orm1	0	0	0	33	14	5	1	3	0	0	0	2.79775	1.17821	0.399526	0.0931147	0.27808	-2.98246	0.0103478	0.105834	Down
ENSMUSG00000032177	Pde4a	730	732	713	331	357	243	382	441	5.40599	7.7784	7.24959	2.84105	3.04171	1.96579	3.60112	4.13851	0.551591	0.0103508	0.105834	NoDiff
ENSMUSG00000009569	Mrtfb	631	624	626	509	449	406	517	608	3.97894	5.64611	5.4198	3.7201	3.25748	2.79668	4.15003	4.85841	0.449871	0.0103555	0.105834	NoDiff
ENSMUSG00000001627	Ifrd1	805	477	515	1412	1071	1663	929	749	7.79011	6.62359	6.84269	15.8373	11.9244	17.58	11.4442	9.18507	-0.57593	0.0103561	0.105834	NoDiff
ENSMUSG00000026991	Pkp4	2708	1905	1861	1633	1790	1872	1882	2051	26.8991	27.1526	25.3809	18.8007	20.4569	20.313	23.7975	25.8171	0.300982	0.0103566	0.105834	NoDiff
ENSMUSG00000024074	Crim1	800	707	533	1258	994	1338	826	738	7.56481	9.59301	6.92001	13.7876	10.8141	13.8211	9.94285	8.84336	-0.470114	0.0103709	0.105869	NoDiff
ENSMUSG00000039473	Ubn1	732	584	541	624	669	665	469	470	5.01647	5.74284	5.09044	4.95645	5.27485	4.97838	4.0915	4.08167	-0.329931	0.0104125	0.106181	NoDiff
ENSMUSG00000039242	B3galnt2	358	281	312	207	231	198	140	128	3.20357	3.60815	3.83334	2.14694	2.37826	1.93551	1.59478	1.45149	-0.515895	0.0104512	0.106388	NoDiff
ENSMUSG00000040423	Rc3h1	1301	994	730	1179	1404	1744	908	961	6.45646	7.07833	4.97407	6.78156	8.01644	9.4546	5.73622	6.04357	-0.480295	0.0104547	0.106388	NoDiff
ENSMUSG00000028180	Zranb2	1314	929	946	1062	1097	1129	789	829	11.0207	11.1804	10.8938	10.3238	10.5857	10.344	8.42393	8.81094	-0.293254	0.0105375	0.107118	NoDiff
ENSMUSG00000022048	Dpysl2	329	289	263	58	75	50	91	97	4.12624	5.20097	4.52883	0.843113	1.08222	0.685028	1.45286	1.54164	0.770015	0.0106147	0.10779	NoDiff
ENSMUSG00000051864	Tbc1d22a	415	316	355	249	285	310	349	341	6.87689	7.51378	8.07689	4.78236	5.43358	5.61158	7.36194	7.16063	0.440172	0.0106305	0.107838	NoDiff
ENSMUSG00000059495	Arhgef12	2115	2456	1918	2324	2394	2305	1785	1770	8.803	14.6682	10.9608	11.2113	11.4641	10.4802	9.4576	9.33569	-0.252216	0.0107238	0.108671	NoDiff
ENSMUSG00000038467	Chmp4b	1719	1248	1181	2552	2435	2467	1903	1790	48.075	50.0824	45.3487	82.7224	78.3502	75.3689	67.7493	63.438	-0.283515	0.0107394	0.108715	NoDiff
ENSMUSG00000021738	Atxn7	458	390	340	514	568	475	358	358	3.25438	3.97645	3.31706	4.23317	4.64354	3.68703	3.23824	3.22359	-0.390252	0.0108041	0.109224	NoDiff
ENSMUSG00000020363	Gfpt2	413	343	238	1100	1022	1519	822	670	4.18753	4.99033	3.31327	12.9271	11.9222	16.8246	10.6097	8.60866	-0.556547	0.0108146	0.109224	NoDiff
ENSMUSG00000022184	Fbxo4	131	69	94	159	173	145	105	82	3.62786	2.74193	3.5742	5.10359	5.51217	4.38659	3.70162	2.8777	-0.61953	0.0108234	0.109224	NoDiff
ENSMUSG00000029169	Dhx15	1525	1073	1090	1609	1602	1692	1164	1262	10.1754	10.2733	9.98576	12.4434	12.2982	12.3328	9.88686	10.6708	-0.285811	0.0109005	0.109888	NoDiff
ENSMUSG00000032115	Hyou1	575	547	543	397	429	472	281	307	4.50845	6.15423	5.84562	3.60785	3.87002	4.04278	2.80471	3.05035	-0.412506	0.0109167	0.109937	NoDiff
ENSMUSG00000040565	Btaf1	433	342	294	357	323	297	212	216	2.39266	2.71173	2.23055	2.28644	2.05349	1.79278	1.49125	1.51251	-0.461868	0.0109394	0.110051	NoDiff
ENSMUSG00000047714	Ppp1r2	2600	1678	1722	3169	3086	3483	2398	2398	33.1961	30.7421	30.1869	46.896	45.3323	48.5788	38.975	38.7986	-0.292234	0.0110538	0.111082	NoDiff
ENSMUSG00000028156	Eif4e	2560	1839	2184	1922	2043	1935	2156	2096	24.155	24.8987	28.2938	21.0194	22.1785	19.9447	25.8964	25.0618	0.257817	0.0110786	0.111082	NoDiff
ENSMUSG00000034911	Ushbp1	760	814	697	194	298	205	284	363	6.66824	10.2482	8.39657	1.97287	3.00823	1.96486	3.17204	4.03606	0.624324	0.0110918	0.111082	NoDiff
ENSMUSG00000039917	Rhbdd2	161	113	108	256	278	329	186	182	1.21143	1.22005	1.11575	2.2326	2.40665	2.70425	1.78159	1.73539	-0.499182	0.011095	0.111082	NoDiff
ENSMUSG00000004951	Hspb1	1141	1473	1676	1499	1487	2263	1024	1133	62.7371	116.217	126.527	95.5299	94.0691	135.926	71.6739	78.9444	-0.553809	0.0110991	0.111082	NoDiff
ENSMUSG00000037570	Mcrs1	377	272	308	434	328	372	491	463	6.09574	6.31076	6.83766	8.13344	6.10178	6.57064	10.1062	9.48679	0.478603	0.0111372	0.111349	NoDiff
ENSMUSG00000036905	C1qb	362	285	384	237	390	381	499	433	18.8615	21.3079	27.4708	14.3125	23.3792	21.6857	33.0972	28.5897	0.621167	0.0111545	0.111408	NoDiff
ENSMUSG00000040734	Ppp1r13l	248	309	163	104	153	125	182	169	3.90089	6.97426	3.52024	1.89603	2.76886	2.14784	3.64424	3.36862	0.610638	0.0111962	0.111709	NoDiff
ENSMUSG00000031066	Usp11	101	103	64	101	97	124	140	156	1.20997	1.77059	1.0527	1.4024	1.33697	1.62276	2.13503	2.36826	0.607608	0.011224	0.111872	NoDiff
ENSMUSG00000048109	Rbm15	283	168	269	302	310	276	199	196	2.16125	1.841	2.8206	2.67315	2.72381	2.30254	1.93461	1.89682	-0.438716	0.0113653	0.113119	NoDiff
ENSMUSG00000070544	Top1	1630	1049	1174	1544	1422	2068	1093	1069	8.86272	8.18432	8.76434	9.73029	8.89563	12.2831	7.56523	7.36564	-0.489967	0.0113725	0.113119	NoDiff
ENSMUSG00000020776	Fbf1	144	173	159	126	162	130	171	201	1.05318	1.81557	1.59664	1.06809	1.36318	1.03863	1.59206	1.8629	0.562436	0.0114153	0.113429	NoDiff
ENSMUSG00000056367	Actr3b	1035	587	786	549	622	526	673	640	24.195	19.6902	25.2278	14.875	16.7291	13.4323	20.0273	18.9591	0.360839	0.0114846	0.114001	NoDiff
ENSMUSG00000032034	Kcnj5	1260	1030	1099	477	470	386	522	551	15.2461	17.8835	18.2582	6.68968	6.54309	5.10216	8.04046	8.44875	0.416261	0.0115062	0.114099	NoDiff
ENSMUSG00000022008	Gpalpp1	429	350	314	304	338	280	364	376	4.5128	5.28305	4.53514	3.70648	4.09075	3.21756	4.87431	5.01222	0.413091	0.0115308	0.114225	NoDiff
ENSMUSG00000052146	Rps10	14	8	7	30	53	24	15	6	0.34342	0.281588	0.235758	0.852938	1.49579	0.643114	0.468394	0.18651	-1.61134	0.011551	0.114309	Down
ENSMUSG00000023809	Rps6ka2	522	541	492	202	256	243	260	354	2.96568	4.4104	3.83787	1.33016	1.67337	1.50813	1.8804	2.54865	0.538604	0.0115732	0.114412	NoDiff
ENSMUSG00000028480	Glipr2	28	43	44	106	66	79	38	43	0.684175	1.50767	1.47616	3.00202	1.85546	2.1087	1.18199	1.33147	-0.905899	0.0116684	0.115236	NoDiff
ENSMUSG00000042404	Dennd4b	617	696	587	488	477	414	543	542	5.79953	9.38738	7.57561	5.31651	5.1585	4.25097	6.49726	6.45595	0.383631	0.0117099	0.115375	NoDiff
ENSMUSG00000070939	Tgfbrap1	446	319	333	268	271	262	308	329	2.30434	2.36499	2.36226	1.60489	1.61094	1.47874	2.02575	2.15407	0.399018	0.0117112	0.115375	NoDiff
ENSMUSG00000024803	Ankrd1	1140	1895	3135	4507	3965	6362	3394	2467	22.3927	53.4118	84.5493	102.609	89.6069	136.513	84.8663	61.4077	-0.608784	0.0117182	0.115375	NoDiff
ENSMUSG00000040128	Pnrc1	1604	1026	431	2020	1606	3299	1315	1219	43.4028	39.8371	16.0126	63.3525	49.9984	97.5158	45.2962	41.7994	-0.721516	0.0117702	0.115663	NoDiff
ENSMUSG00000037257	Aagab	297	208	208	141	207	199	242	246	2.96366	2.97826	2.84975	1.63076	2.37651	2.16923	3.07405	3.11072	0.567626	0.0117783	0.115663	NoDiff
ENSMUSG00000052298	Cdc42se2	519	370	391	391	407	419	466	469	8.03646	8.22104	8.31277	7.01735	7.25086	7.08747	9.18557	9.20287	0.349732	0.0117904	0.115663	NoDiff
ENSMUSG00000023990	Tfeb	268	210	187	169	153	134	206	193	2.67994	3.01327	2.56746	1.95874	1.76027	1.46378	2.62229	2.44569	0.536734	0.011795	0.115663	NoDiff
ENSMUSG00000026031	Cflar	727	631	664	1337	968	809	640	605	3.25304	4.05146	4.07939	6.93402	4.98342	3.95442	3.6455	3.43055	-0.595648	0.0118139	0.115731	NoDiff
ENSMUSG00000071001	Hrct1	91	64	69	28	58	48	73	84	3.55281	3.5854	3.69872	1.26703	2.60529	2.04716	3.62807	4.15588	0.96198	0.0118355	0.115826	NoDiff
ENSMUSG00000032633	Flcn	965	783	739	626	542	645	411	419	12.6573	14.7367	13.3085	9.51669	8.17917	9.2417	6.86242	6.96433	-0.398581	0.0118643	0.11599	NoDiff
ENSMUSG00000036438	Calm2	1299	875	1115	1702	2190	1684	1296	1263	50.1968	48.518	59.158	76.23	97.3663	71.0868	63.7522	61.8477	-0.391621	0.0118996	0.116134	NoDiff
ENSMUSG00000061306	Slc38a10	1089	814	844	842	892	891	999	945	9.61441	10.3121	10.2308	8.616	9.0606	8.59314	11.2275	10.5725	0.297208	0.0119133	0.116134	NoDiff
ENSMUSG00000018042	Cyb5r3	757	610	648	495	612	604	639	710	9.98451	11.5448	11.7349	7.5672	9.28709	8.70256	10.7289	11.867	0.387796	0.0119367	0.116134	NoDiff
ENSMUSG00000072872	Rybp	139	107	106	151	167	113	83	78	1.66239	1.83624	1.74059	2.09312	2.29791	1.47631	1.26363	1.18213	-0.689879	0.0119426	0.116134	NoDiff
ENSMUSG00000054641	Mmrn1	137	78	127	83	94	36	127	134	1.32351	1.08126	1.68454	0.929361	1.0448	0.379917	1.56183	1.64046	1.02359	0.011946	0.116134	Up
ENSMUSG00000035847	Ids	748	482	544	373	462	450	495	523	8.31273	7.68628	8.30066	4.80452	5.90719	5.46303	7.00277	7.3654	0.394967	0.0119507	0.116134	NoDiff
ENSMUSG00000034473	Sec22a	202	118	122	138	125	132	190	159	2.19244	1.83775	1.81806	1.73602	1.56093	1.56506	2.62515	2.18689	0.551414	0.0120086	0.116406	NoDiff
ENSMUSG00000036655	Colec11	213	219	204	63	86	75	105	110	7.44893	10.9897	9.79526	2.55361	3.46027	2.8652	4.6744	4.87483	0.672266	0.0120136	0.116406	NoDiff
ENSMUSG00000044231	Nhlrc1	160	83	138	51	42	45	71	73	3.95388	2.94313	4.68225	1.46074	1.19413	1.21477	2.23349	2.28602	0.789977	0.012024	0.116406	NoDiff
ENSMUSG00000030779	Rbbp6	954	824	689	1310	1307	982	808	791	4.18747	5.18988	4.15235	6.66459	6.60048	4.70862	4.51478	4.39979	-0.440675	0.0120267	0.116406	NoDiff
ENSMUSG00000029802	Abcg2	586	377	570	366	505	428	520	542	4.07453	3.76139	5.4416	2.94958	4.03988	3.2509	4.60263	4.77565	0.441329	0.0120743	0.116751	NoDiff
ENSMUSG00000015711	Prune1	480	401	423	368	395	459	496	482	7.5209	9.01572	9.09999	6.68306	7.12071	7.85635	9.89312	9.57037	0.409119	0.0121504	0.117369	NoDiff
ENSMUSG00000050666	Vstm4	118	71	87	89	69	78	116	110	2.4369	2.10398	2.46687	2.13032	1.63946	1.75966	3.04955	2.87873	0.666037	0.0122181	0.117898	NoDiff
ENSMUSG00000029392	Rilpl1	2808	2248	2488	1612	1956	1905	2043	2064	64.6294	74.2432	78.624	43.0028	51.7963	47.8969	59.8582	60.1999	0.316993	0.0122294	0.117898	NoDiff
ENSMUSG00000023827	Agpat4	52	32	45	102	76	85	53	32	1.09138	0.963718	1.29675	2.48126	1.8352	1.94882	1.41603	0.85109	-0.899736	0.0122773	0.118242	NoDiff
ENSMUSG00000022389	Tef	3760	2817	2876	1704	2103	1422	2190	2124	27.0942	29.1274	28.4544	14.2317	17.4351	11.1935	20.0888	19.3953	0.454247	0.0123124	0.11845	NoDiff
ENSMUSG00000049672	Zbtb14	304	256	215	71	85	96	102	150	3.68235	4.44958	3.5757	0.996802	1.18459	1.27029	1.5728	2.30248	0.728949	0.0123329	0.11845	NoDiff
ENSMUSG00000029998	Pcyox1	1550	1088	1195	926	958	1017	1024	1147	17.8158	17.9445	18.8588	12.3363	12.6688	12.7695	14.9829	16.7067	0.3112	0.0123355	0.11845	NoDiff
ENSMUSG00000034445	Cyb561a3	162	113	134	81	74	76	100	118	2.34874	2.35086	2.66745	1.36115	1.23438	1.20369	1.84562	2.16798	0.644917	0.0123607	0.118574	NoDiff
ENSMUSG00000024164	C3	1065	1026	1548	1416	1693	1581	2038	1647	11.739	16.2276	23.4274	18.0902	21.4702	19.0367	28.5962	23.0053	0.384568	0.0123742	0.118587	NoDiff
ENSMUSG00000024101	Washc1	275	207	211	131	159	140	187	182	3.99421	4.31416	4.20778	2.20531	2.65701	2.22129	3.45751	3.34983	0.510418	0.0124592	0.119284	NoDiff
ENSMUSG00000024036	Slc37a1	265	169	185	116	142	208	212	249	1.29549	1.1855	1.24175	0.657273	0.798684	1.11079	1.31931	1.54256	0.714686	0.0124816	0.11938	NoDiff
ENSMUSG00000060586	H2-Eb1	274	377	653	295	373	307	511	353	7.99009	15.775	26.1448	9.97062	12.5143	9.77955	18.969	13.0445	0.559335	0.0126002	0.120392	NoDiff
ENSMUSG00000026628	Atf3	71	39	59	861	268	397	170	76	1.86857	1.4728	2.13194	26.2636	8.11491	11.4136	5.69539	2.53465	-1.90872	0.0126123	0.120392	Down
ENSMUSG00000026131	Dst	5103	5118	4633	6145	5387	5823	4188	4328	6.95074	10.0031	8.66442	9.70122	8.44209	8.66427	7.26164	7.47043	-0.29868	0.0126292	0.120392	NoDiff
ENSMUSG00000046311	Zfp62	689	551	592	515	502	507	336	379	6.44531	7.39611	7.60358	5.58381	5.40289	5.18098	4.00117	4.4928	-0.362864	0.0126369	0.120392	NoDiff
ENSMUSG00000037992	Rara	71	82	72	225	155	153	89	108	0.922086	1.52811	1.28386	3.38684	2.31602	2.17062	1.47138	1.77742	-0.710191	0.0126789	0.120673	NoDiff
ENSMUSG00000038545	Cul7	246	212	212	148	198	188	254	214	1.88198	2.32725	2.22683	1.31232	1.74278	1.57115	2.47363	2.07465	0.542318	0.0127286	0.121028	NoDiff
ENSMUSG00000051329	Nup160	132	140	105	143	164	174	88	106	0.854117	1.29987	0.932834	1.07245	1.22091	1.22991	0.724851	0.869165	-0.580098	0.0127533	0.121144	NoDiff
ENSMUSG00000038028	Tigar	968	742	989	424	506	392	502	566	15.0013	16.5	21.0437	7.61585	9.02197	6.63619	9.9033	11.1153	0.422627	0.01278	0.121278	NoDiff
ENSMUSG00000038544	Inip	159	125	186	79	109	94	118	149	1.50351	1.69608	2.41486	0.865833	1.18586	0.970991	1.42041	1.78545	0.651812	0.0128064	0.121411	NoDiff
ENSMUSG00000031555	Adam9	1230	825	865	2110	2028	1734	1429	1336	16.9446	16.3083	16.3612	33.6906	32.1435	26.0949	25.0601	23.3231	-0.356842	0.0129103	0.122276	NoDiff
ENSMUSG00000021196	Pfkp	798	726	950	1404	1426	1087	761	959	3.37569	4.40681	5.51767	6.88377	6.94028	5.02307	4.09796	5.14081	-0.458913	0.0129355	0.122396	NoDiff
ENSMUSG00000027878	Notch2	266	237	327	422	371	233	183	198	1.39856	1.78803	2.36057	2.57164	2.24424	1.33824	1.22482	1.31922	-0.70123	0.0129829	0.122724	NoDiff
ENSMUSG00000021716	Srek1ip1	421	267	342	223	235	185	279	262	7.33435	6.67449	8.18046	4.50281	4.71026	3.52072	6.18738	5.78408	0.481243	0.0130349	0.123096	NoDiff
ENSMUSG00000022533	Atp13a3	998	695	686	1005	1028	983	690	780	5.69284	5.68867	5.37272	6.64452	6.74666	6.12535	5.01037	5.63827	-0.307561	0.0130739	0.123344	NoDiff
ENSMUSG00000041483	Zfp281	320	249	222	477	429	424	321	276	3.67438	4.10262	3.49993	6.34821	5.66746	5.31838	4.69204	4.01602	-0.425933	0.0131393	0.123841	NoDiff
ENSMUSG00000003344	Btbd2	359	278	272	222	237	237	260	307	6.76347	7.51532	7.03584	4.8476	5.13713	4.87756	6.2355	7.32937	0.433646	0.0131991	0.124261	NoDiff
ENSMUSG00000038717	Atp5l	1644	956	1136	1493	1440	1418	1047	1112	14.4648	12.0696	13.7233	15.2254	14.577	13.629	11.7268	12.3984	-0.281868	0.0132094	0.124261	NoDiff
ENSMUSG00000034485	Uaca	1230	1015	868	751	816	736	869	846	12.0074	14.218	11.6342	8.49737	9.16501	7.84879	10.7991	10.4657	0.305209	0.0132688	0.124699	NoDiff
ENSMUSG00000043613	Mmp3	189	58	140	246	311	318	162	205	5.94902	2.61962	6.05039	8.97465	11.2627	10.9343	6.49114	8.17693	-0.523225	0.0133401	0.125247	NoDiff
ENSMUSG00000035392	Dennd1a	314	240	214	244	239	220	276	292	1.16008	1.27232	1.08554	1.04483	1.01591	0.887893	1.29805	1.36708	0.421709	0.0133757	0.12546	NoDiff
ENSMUSG00000041164	Zmiz2	468	390	373	386	418	330	426	498	5.69933	6.81506	6.23675	5.44834	5.85668	4.39007	6.60404	7.68528	0.434017	0.013413	0.12567	NoDiff
ENSMUSG00000020183	Cpm	171	93	127	282	286	295	187	202	1.62538	1.26844	1.65743	3.10676	3.12769	3.0631	2.26268	2.43312	-0.420062	0.0134332	0.12567	NoDiff
ENSMUSG00000035623	Rsf1	393	305	241	324	317	309	188	233	1.17016	1.30311	0.98524	1.11814	1.08595	1.00506	0.71258	0.879148	-0.445533	0.013448	0.12567	NoDiff
ENSMUSG00000021038	Vipas39	466	346	373	294	304	335	378	361	6.71675	7.15611	7.38166	4.91156	5.04132	5.2747	6.93566	6.59377	0.393957	0.0134498	0.12567	NoDiff
ENSMUSG00000072676	Tmem254	126	72	74	42	38	48	56	87	2.78038	2.27978	2.24201	1.07419	0.964749	1.15705	1.57305	2.43279	0.886949	0.0134928	0.12595	NoDiff
ENSMUSG00000027775	Mfsd1	386	251	254	199	255	194	263	286	7.19325	6.7118	6.49895	4.29823	5.46733	3.94929	6.23902	6.75394	0.491907	0.0135265	0.126089	NoDiff
ENSMUSG00000057637	Prdm2	638	611	459	510	564	514	344	398	4.87432	6.69826	4.81479	4.51609	4.95758	4.28979	3.3456	3.85327	-0.367957	0.0135488	0.126089	NoDiff
ENSMUSG00000074272	Ceacam1	468	242	230	278	240	193	145	141	4.56947	3.39049	3.08333	3.14604	2.69606	2.05853	1.80223	1.74459	-0.585224	0.0135493	0.126089	NoDiff
ENSMUSG00000032422	Snx14	433	296	330	285	297	303	334	361	4.01739	3.94072	4.2038	3.06478	3.17037	3.07099	3.9448	4.2444	0.381009	0.0135596	0.126089	NoDiff
ENSMUSG00000027907	S100a11	231	237	169	312	344	272	205	201	25.6264	37.727	25.7416	40.1171	43.9068	32.9628	28.9503	28.257	-0.462099	0.0135906	0.126256	NoDiff
ENSMUSG00000013974	Mcemp1	2	1	2	22	28	14	1	8	0.0758886	0.054447	0.104195	0.967539	1.22237	0.580302	0.0483025	0.384671	-2.10376	0.013653	0.126714	Down
ENSMUSG00000017057	Il13ra1	669	588	657	1436	1360	1407	1054	1026	10.2168	12.8853	13.7761	25.4181	23.896	23.4727	20.4905	19.8559	-0.285366	0.0136716	0.126766	NoDiff
ENSMUSG00000027342	Pcna	343	228	221	428	457	523	342	274	8.10177	7.72766	7.16721	11.7173	12.4194	13.4948	10.2834	8.20143	-0.4612	0.0137184	0.127078	NoDiff
ENSMUSG00000026858	Miga2	702	660	774	366	390	344	402	466	6.36831	8.59128	9.6405	3.84828	4.07051	3.40898	4.64232	5.35705	0.387692	0.0137439	0.127194	NoDiff
ENSMUSG00000025270	Alas2	18	21	32	109	19	76	25	3	0.424635	0.71087	1.03649	2.98036	0.515697	1.95856	0.750769	0.0896846	-2.13796	0.0138088	0.127505	Down
ENSMUSG00000070327	Rnf213	347	390	400	3014	1539	1521	1213	908	1.16479	1.8785	1.84353	11.7263	5.94367	5.57735	5.18325	3.86241	-0.792765	0.0138224	0.127505	NoDiff
ENSMUSG00000027944	Hax1	385	259	283	353	382	403	248	273	11.6775	11.2724	11.7854	12.4097	13.3306	13.3528	9.57552	10.4931	-0.397275	0.0138568	0.127505	NoDiff
ENSMUSG00000045980	Tmem104	126	117	73	76	58	72	96	105	1.54941	2.06447	1.23251	1.0832	0.820581	0.967182	1.50276	1.63621	0.692342	0.0138728	0.127505	NoDiff
ENSMUSG00000035168	Tanc1	812	588	561	493	600	548	632	629	3.15932	3.28278	2.9969	2.22323	2.68588	2.32915	3.13024	3.10128	0.351217	0.0138735	0.127505	NoDiff
ENSMUSG00000047804	Akap10	301	190	180	206	188	236	125	138	2.64507	2.3958	2.17177	2.09815	1.90075	2.26549	1.39831	1.53675	-0.531537	0.0138786	0.127505	NoDiff
ENSMUSG00000034708	Grn	890	685	631	641	644	523	714	711	14.523	16.0393	14.1374	12.1234	12.0907	9.32285	14.8316	14.7025	0.386325	0.0138874	0.127505	NoDiff
ENSMUSG00000043421	Hilpda	62	40	35	127	65	165	49	55	3.1865	2.94991	2.4698	7.56527	3.84355	9.26371	3.20583	3.5821	-1.05415	0.013891	0.127505	Down
ENSMUSG00000010755	Cars	298	248	179	304	329	333	232	200	2.5662	3.06445	2.1164	3.03421	3.25962	3.13254	2.54322	2.18251	-0.429975	0.013906	0.127505	NoDiff
ENSMUSG00000026581	Sell	23	3	14	122	74	33	25	28	0.220579	0.0412843	0.184347	1.35611	0.816517	0.345724	0.30521	0.340289	-1.38741	0.0139101	0.127505	Down
ENSMUSG00000059895	Ptp4a3	4626	3852	3362	3748	3543	3284	4360	3716	28.0443	33.5083	27.9839	26.3353	24.712	21.7481	33.6472	28.5475	0.341246	0.013935	0.127505	NoDiff
ENSMUSG00000030786	Itgam	88	23	49	235	218	278	165	138	0.992957	0.372394	0.759129	3.07337	2.8301	3.42667	2.37003	1.97324	-0.540387	0.0139352	0.127505	NoDiff
ENSMUSG00000024539	Ptpn2	271	191	219	734	633	925	516	455	4.91605	4.97174	5.4546	15.4327	13.2114	18.3303	11.9157	10.4595	-0.509582	0.0139807	0.127801	NoDiff
ENSMUSG00000050213	Snip1	175	127	126	115	166	141	71	89	4.08589	4.25481	4.03916	3.11204	4.45917	3.59623	2.11023	2.63325	-0.667861	0.0140463	0.12828	NoDiff
ENSMUSG00000015176	Nolc1	383	289	332	651	568	547	415	394	5.46759	5.92001	6.50739	10.7715	9.32917	8.5303	7.54168	7.12765	-0.397363	0.0140914	0.128571	NoDiff
ENSMUSG00000032109	Nlrx1	169	140	106	122	112	111	145	157	1.66616	1.98055	1.43485	1.39408	1.27041	1.19545	1.81979	1.96147	0.536834	0.014183	0.129285	NoDiff
ENSMUSG00000027953	Slc50a1	182	150	150	80	106	104	137	129	7.03776	8.32304	7.96391	3.58552	4.71592	4.39315	6.74383	6.32129	0.607168	0.0142537	0.129808	NoDiff
ENSMUSG00000065979	Cpped1	1069	766	897	833	960	899	990	1003	11.6427	11.9711	13.4135	10.5153	12.0294	10.6959	13.7257	13.843	0.297015	0.0142723	0.129855	NoDiff
ENSMUSG00000014426	Map3k4	557	513	556	357	312	292	373	408	3.10143	4.09875	4.25063	2.30396	1.99875	1.77611	2.64386	2.87886	0.429029	0.014365	0.130431	NoDiff
ENSMUSG00000041688	Amot	200	133	261	142	185	111	233	187	1.34941	1.28764	2.41784	1.11046	1.4361	0.81812	2.00121	1.59886	0.67251	0.0143941	0.130431	NoDiff
ENSMUSG00000028015	Ctso	267	165	222	185	190	221	241	253	2.9545	2.6199	3.37285	2.3727	2.41893	2.67144	3.39479	3.5477	0.458944	0.0143947	0.130431	NoDiff
ENSMUSG00000023067	Cdkn1a	1295	315	864	5556	4434	4915	3065	3763	20.662	7.21174	18.9272	102.746	81.3945	85.6653	62.2523	76.0833	-0.399729	0.0144122	0.130431	NoDiff
ENSMUSG00000003526	Prodh	639	351	481	270	420	305	407	465	4.64591	3.66188	4.80161	2.27527	3.51331	2.42242	3.76692	4.28426	0.54209	0.0144175	0.130431	NoDiff
ENSMUSG00000028977	Casz1	282	416	381	321	284	318	211	200	1.27645	2.70194	2.36783	1.68406	1.47901	1.57239	1.21579	1.14719	-0.438017	0.0144292	0.130431	NoDiff
ENSMUSG00000042251	Pm20d1	213	108	171	175	170	138	240	190	1.71809	1.25002	1.8938	1.63607	1.57765	1.21597	2.46433	1.9421	0.563051	0.0144296	0.130431	NoDiff
ENSMUSG00000007836	Hnrnpa0	883	640	699	874	859	828	953	936	18.6916	19.4399	20.3159	21.4436	20.9207	19.1468	25.6804	25.1082	0.29063	0.0144964	0.130856	NoDiff
ENSMUSG00000053475	Tnfaip6	30	21	15	153	172	328	122	83	0.99454	0.998959	0.682754	5.87884	6.56035	11.8783	5.14854	3.48684	-0.938639	0.0145036	0.130856	NoDiff
ENSMUSG00000039671	Zmynd8	1011	694	704	635	545	690	733	751	5.19557	5.11763	4.96737	3.78229	3.22238	3.87357	4.79523	4.89075	0.394996	0.0145406	0.131068	NoDiff
ENSMUSG00000014932	Yes1	469	378	345	516	500	513	310	390	3.54116	4.09536	3.57655	4.51566	4.34351	4.23126	2.9796	3.73156	-0.398822	0.0146312	0.131762	NoDiff
ENSMUSG00000002847	Pla1a	207	142	157	301	309	287	191	214	5.84101	5.74954	6.08259	9.84425	10.0317	8.84665	6.86078	7.65216	-0.417768	0.0146863	0.132136	NoDiff
ENSMUSG00000025049	Taf5	72	67	63	81	116	102	55	54	1.25202	1.67179	1.50415	1.63254	2.32079	1.93758	1.21749	1.18994	-0.723595	0.0147133	0.132256	NoDiff
ENSMUSG00000020806	Rhbdf2	164	130	110	392	237	242	182	128	1.75646	1.99786	1.61756	4.86609	2.92039	2.83133	2.48136	1.73723	-0.763129	0.0147667	0.132613	NoDiff
ENSMUSG00000002699	Lcp2	25	17	25	105	121	98	68	53	0.317834	0.310125	0.436387	1.54721	1.76987	1.36102	1.1005	0.853864	-0.689227	0.0148074	0.13285	NoDiff
ENSMUSG00000026896	Ifih1	92	111	143	878	489	393	330	266	0.638747	1.10584	1.36317	7.06537	3.90614	2.98066	2.91661	2.34032	-0.836928	0.0148204	0.13285	NoDiff
ENSMUSG00000005534	Insr	2865	2506	2512	3038	2566	3807	2078	2038	11.8153	14.8296	14.2237	14.5214	12.1752	17.1508	10.9091	10.6507	-0.464428	0.014865	0.133127	NoDiff
ENSMUSG00000027881	Prpf38b	734	504	510	714	729	638	504	484	5.98785	5.89974	5.71238	6.75106	6.84226	5.68558	5.23393	5.00349	-0.344604	0.014924	0.133532	NoDiff
ENSMUSG00000006301	Tmbim1	947	743	725	1335	1058	1657	912	773	4.2408	4.77435	4.45767	6.92912	5.45106	8.10587	5.19895	4.38662	-0.536061	0.0149473	0.133617	NoDiff
ENSMUSG00000063065	Mapk3	494	362	334	181	220	211	240	264	12.4077	13.0467	11.5182	5.26918	6.35749	5.78932	7.67361	8.40277	0.450467	0.0150489	0.134312	NoDiff
ENSMUSG00000059108	Ifitm6	9	0	7	81	65	32	18	27	0.563756	0	0.60203	5.88075	4.68446	2.18967	1.4353	2.14321	-1.25824	0.0150746	0.134312	Down
ENSMUSG00000048478	Spata33	150	92	122	69	73	45	99	94	1.97614	1.73917	2.20677	1.0536	1.10649	0.647616	1.66029	1.5693	0.775932	0.0150794	0.134312	NoDiff
ENSMUSG00000022325	Pop1	48	48	52	52	47	88	32	19	0.717013	1.02885	1.0665	0.900301	0.807757	1.43598	0.608497	0.35966	-1.14286	0.0150826	0.134312	Down
ENSMUSG00000018417	Myo1b	494	392	352	638	503	636	395	397	2.59491	2.95467	2.53869	3.88432	3.03991	3.64949	2.64128	2.64264	-0.437912	0.0150942	0.134312	NoDiff
ENSMUSG00000029752	Asns	36	34	20	95	91	110	64	34	0.746178	1.01122	0.56917	2.28225	2.17009	2.49065	1.68866	0.893042	-0.862415	0.0151798	0.134914	NoDiff
ENSMUSG00000050195	Scd4	107	39	65	112	167	75	259	149	1.60979	0.841935	1.34268	1.95301	2.89068	1.23261	4.96031	2.8407	0.941258	0.0151896	0.134914	NoDiff
ENSMUSG00000035778	Ggta1	553	409	346	397	516	290	231	237	6.65723	7.06512	5.71895	5.53934	7.14687	3.8137	3.54	3.61551	-0.630191	0.0152134	0.135001	NoDiff
ENSMUSG00000033326	Kdm4a	645	443	486	498	495	497	567	554	6.32381	6.23233	6.54225	5.6591	5.5837	5.32298	7.0766	6.88307	0.319323	0.0152769	0.135441	NoDiff
ENSMUSG00000031536	Polb	589	384	384	470	472	467	345	320	8.47454	7.92793	7.58585	7.83787	7.81341	7.34002	6.31892	5.8345	-0.353097	0.0154209	0.136593	NoDiff
ENSMUSG00000066415	Msl2	772	629	598	631	607	652	470	427	7.77746	9.09282	8.27167	7.36798	7.03569	7.17542	6.02755	5.45131	-0.345232	0.015454	0.136761	NoDiff
ENSMUSG00000038582	Pptc7	2089	1511	2088	1227	1346	1239	1331	1452	25.0949	26.0459	34.4389	17.0841	18.6033	16.2592	20.3539	22.1038	0.276065	0.0155169	0.137193	NoDiff
ENSMUSG00000015647	Lama5	2403	2154	1267	1493	1614	1508	1568	1884	11.962	15.3859	8.65961	8.61407	9.2438	8.20032	9.93616	11.8846	0.310389	0.0156113	0.137902	NoDiff
ENSMUSG00000037306	Man1c1	259	311	273	223	246	222	265	289	2.56596	4.42117	3.7135	2.56067	2.80403	2.4026	3.34209	3.62828	0.411192	0.0156974	0.138537	NoDiff
ENSMUSG00000063787	Chchd1	663	442	464	683	716	638	490	491	41.3473	39.5533	39.7304	49.3689	51.374	43.4644	38.9002	38.8032	-0.324044	0.0157163	0.138577	NoDiff
ENSMUSG00000070803	Cited4	43	51	87	18	24	8	37	39	1.95166	3.32149	5.42158	0.946905	1.25327	0.396647	2.13776	2.24312	1.3356	0.0158648	0.13976	Up
ENSMUSG00000003348	Mob3a	78	39	50	75	52	69	32	32	1.35886	0.974926	1.19597	1.5144	1.04227	1.31313	0.709663	0.706452	-0.887298	0.0159443	0.140239	NoDiff
ENSMUSG00000006335	Tfpt	165	168	117	122	139	117	161	164	7.78822	11.3787	7.58249	6.67441	7.5486	6.03281	9.67393	9.80959	0.512562	0.0159481	0.140239	NoDiff
ENSMUSG00000047213	Ythdf3	2129	1523	1605	1683	1784	1793	1228	1391	22.5043	23.1003	23.2936	20.6192	21.6961	20.7038	16.5238	18.6324	-0.276539	0.016115	0.141496	NoDiff
ENSMUSG00000030008	Pradc1	77	50	52	58	41	49	76	77	2.14077	1.9947	1.98498	1.86899	1.31148	1.48818	2.68978	2.71284	0.775629	0.0161201	0.141496	NoDiff
ENSMUSG00000038204	Asb10	1103	774	1009	528	675	440	666	725	22.2836	22.4377	27.988	12.3635	15.6896	9.7105	17.128	18.561	0.491093	0.0161388	0.141532	NoDiff
ENSMUSG00000030255	Sspn	4278	3336	3291	2974	3179	2664	3150	3386	48.5418	54.3161	51.2713	39.1124	41.5014	33.0209	45.4997	48.6872	0.297953	0.0161637	0.141622	NoDiff
ENSMUSG00000000182	Fgf23	0	0	0	56	24	85	23	12	0	0	0	2.02837	0.862916	2.90174	0.914978	0.475219	-1.50862	0.0161804	0.141641	Down
ENSMUSG00000032741	Tpcn1	421	326	339	176	230	221	235	307	2.82037	3.13379	3.11814	1.36658	1.77276	1.61732	2.00408	2.60625	0.52003	0.016224	0.141894	NoDiff
ENSMUSG00000029338	Antxr2	2542	1900	1953	1719	1790	1652	1905	1823	21.6533	23.2236	22.8414	16.9717	17.5428	15.3723	20.657	19.6784	0.261062	0.0163438	0.142813	NoDiff
ENSMUSG00000027361	Gabpb1	231	167	142	373	279	355	223	204	1.68926	1.75238	1.42575	3.16149	2.34739	2.8359	2.07592	1.89046	-0.509657	0.016367	0.142887	NoDiff
ENSMUSG00000019861	Gopc	483	292	317	746	820	730	577	522	2.49869	2.16759	2.25163	4.47305	4.88064	4.12542	3.79983	3.42207	-0.331938	0.0164328	0.143333	NoDiff
ENSMUSG00000032369	Plscr1	395	276	258	1059	768	1200	700	520	9.09508	9.11897	8.15644	28.2621	20.3455	30.1835	20.5178	15.1728	-0.581835	0.0164749	0.143571	NoDiff
ENSMUSG00000021604	Irx4	259	218	221	184	143	154	210	206	5.63191	6.80205	6.59812	4.63738	3.57758	3.65811	5.81297	5.67644	0.518691	0.016551	0.144105	NoDiff
ENSMUSG00000024664	Fads3	994	679	602	1233	1313	1051	867	828	14.8599	14.5655	12.3565	21.3644	22.5835	17.1637	16.4995	15.686	-0.355025	0.0166328	0.144687	NoDiff
ENSMUSG00000032372	Plscr2	817	471	527	989	741	1303	1457	1289	14.5644	12.0481	12.8989	20.4346	15.198	25.3743	33.0638	29.119	0.585157	0.0166934	0.145085	NoDiff
ENSMUSG00000032508	Myd88	185	117	121	456	544	570	389	285	4.07121	3.69458	3.65602	11.631	13.7736	13.7027	10.8974	7.94784	-0.487118	0.0167463	0.145414	NoDiff
ENSMUSG00000045092	S1pr1	2017	909	1254	3374	2825	3438	2263	2326	37.5382	24.275	32.0433	72.7799	60.4899	69.8961	53.6136	54.8567	-0.342243	0.0167978	0.145731	NoDiff
ENSMUSG00000007041	Clic1	360	268	322	690	617	611	466	435	11.3441	12.1179	13.9314	25.2008	22.3691	21.0323	18.6928	17.3703	-0.36078	0.0168509	0.146062	NoDiff
ENSMUSG00000041134	Cyyr1	780	653	652	1200	1368	1018	870	747	4.97158	5.97229	5.70584	8.86503	10.0319	7.08806	7.05898	6.03356	-0.417342	0.016894	0.146304	NoDiff
ENSMUSG00000029817	Tra2a	1363	1017	831	1221	1014	1309	833	793	11.1255	11.9117	9.31317	11.5515	9.52271	11.672	8.65551	8.20259	-0.39541	0.016917	0.146373	NoDiff
ENSMUSG00000026564	Dusp27	543	442	621	439	364	335	449	485	7.60238	8.87972	11.9375	7.12382	5.86338	5.12358	8.00237	8.60487	0.44278	0.0169955	0.146921	NoDiff
ENSMUSG00000031843	Mphosph6	83	72	99	73	92	104	129	121	1.90031	2.36541	3.1121	1.93717	2.42344	2.60111	3.75975	3.51063	0.625831	0.0170473	0.147238	NoDiff
ENSMUSG00000044066	Cep68	1101	815	921	473	542	508	556	595	10.6418	11.3035	12.2225	5.29894	6.02734	5.3638	6.84111	7.28785	0.326348	0.0170836	0.14742	NoDiff
ENSMUSG00000029557	Mrm2	131	93	80	55	82	61	91	104	5.14638	5.24253	4.31512	2.50434	3.70631	2.61782	4.55088	5.17747	0.70963	0.0172626	0.148833	NoDiff
ENSMUSG00000026975	Dph7	63	48	51	45	47	48	62	81	1.5101	1.65095	1.67845	1.25019	1.29617	1.25686	1.89182	2.46039	0.759397	0.0172857	0.148899	NoDiff
ENSMUSG00000025429	Pstpip2	307	271	318	189	242	203	264	258	7.43738	9.42059	10.5774	5.30692	6.74519	5.37226	8.14157	7.92053	0.451137	0.01731	0.148976	NoDiff
ENSMUSG00000066829	Zfp810	134	117	92	90	98	146	142	187	1.23859	1.55181	1.16757	0.964197	1.04219	1.4742	1.67084	2.19038	0.70714	0.0174026	0.149641	NoDiff
ENSMUSG00000099689	Zfp383	208	179	174	118	130	140	158	174	3.67558	4.53882	4.22167	2.41682	2.64304	2.70253	3.55421	3.89641	0.505059	0.0175219	0.150404	NoDiff
ENSMUSG00000020407	Upp1	58	54	59	412	147	281	145	114	1.67667	2.23996	2.34177	13.8043	4.88916	8.87371	5.33593	4.17616	-0.974184	0.0175223	0.150404	NoDiff
ENSMUSG00000029478	Ncor2	281	503	239	598	527	373	250	343	1.51855	3.90047	1.77334	3.7456	3.27665	2.20196	1.71983	2.34892	-0.610289	0.0175631	0.150621	NoDiff
ENSMUSG00000071076	Jund	58	47	27	80	86	68	43	41	1.97238	2.29344	1.26066	3.15319	3.36479	2.5261	1.86146	1.76685	-0.747646	0.0176136	0.15092	NoDiff
ENSMUSG00000024319	Vps52	676	496	421	488	500	543	574	581	9.6601	10.1705	8.26017	8.08265	8.22058	8.47646	10.4417	10.5212	0.323315	0.0176771	0.151331	NoDiff
ENSMUSG00000052557	Gan	156	146	113	213	249	174	117	141	0.656871	0.882136	0.653289	1.03952	1.20629	0.800358	0.627139	0.752363	-0.571638	0.0177011	0.151403	NoDiff
ENSMUSG00000041037	Irgq	337	297	338	200	219	201	230	277	3.14058	3.97158	4.32482	2.16027	2.34812	2.04623	2.72854	3.27124	0.439165	0.0177236	0.151462	NoDiff
ENSMUSG00000008683	Rps15a	2139	1343	1685	2188	2155	2163	1700	1563	19.3393	17.4234	20.9171	22.9285	22.4168	21.3632	19.566	17.9078	-0.265472	0.0177508	0.151561	NoDiff
ENSMUSG00000024081	Cebpz	531	427	308	546	583	547	419	381	6.46238	7.45681	5.1466	7.70175	8.16326	7.27218	6.49134	5.87592	-0.336249	0.0178202	0.15202	NoDiff
ENSMUSG00000015656	Hspa8	23095	19093	17994	19252	21952	26574	15954	15492	304.401	361.102	325.632	294.105	332.889	382.617	267.683	258.755	-0.376902	0.0179981	0.153403	NoDiff
ENSMUSG00000058056	Palld	4081	3782	3371	3102	2546	3067	3381	3293	22.4783	29.8914	25.4934	19.8033	16.1344	18.454	23.7064	22.9849	0.343366	0.0180628	0.153819	NoDiff
ENSMUSG00000030513	Pcsk6	526	710	597	280	428	339	383	557	5.74534	11.128	8.95315	3.54476	5.37862	4.04491	5.32539	7.70971	0.575394	0.018116	0.154137	NoDiff
ENSMUSG00000022041	Chrna2	58	51	20	35	49	75	82	98	0.86822	1.09547	0.411059	0.607252	0.843909	1.22643	1.56257	1.85901	0.909752	0.0181802	0.154502	NoDiff
ENSMUSG00000040596	Pogk	288	283	235	431	354	341	257	237	1.70315	2.40145	1.90809	2.95417	2.40858	2.20289	1.93471	1.77607	-0.460049	0.0181907	0.154502	NoDiff
ENSMUSG00000005667	Mthfd2	36	24	25	62	80	66	39	33	0.585259	0.559866	0.558029	1.16825	1.49635	1.17211	0.80711	0.679849	-0.798438	0.0182338	0.154732	NoDiff
ENSMUSG00000004626	Stxbp2	39	20	38	99	72	80	112	125	0.531585	0.39117	0.711154	1.56402	1.12912	1.19118	1.94334	2.15909	0.644369	0.0182658	0.154868	NoDiff
ENSMUSG00000021868	Ppif	1839	1278	1556	1547	1656	1508	1774	1651	20.6683	20.6101	24.0106	20.1517	21.4131	18.5141	25.3804	23.5138	0.270767	0.0183006	0.154869	NoDiff
ENSMUSG00000033760	Rbm4b	168	146	147	175	205	164	110	119	0.954376	1.19012	1.14657	1.15225	1.33987	1.01773	0.795473	0.856663	-0.517751	0.0183112	0.154869	NoDiff
ENSMUSG00000058594	Fbh1	1296	918	1039	648	634	749	750	803	14.3634	14.599	15.8103	8.32388	8.08422	9.06803	10.5812	11.2777	0.342128	0.0183137	0.154869	NoDiff
ENSMUSG00000064367	mt-Nd5	634562	407889	436248	386230	399857	494865	482045	496768	19721.8	18190.4	18615.6	13912.9	14298	16801.1	19071.4	19565	0.341788	0.0184123	0.155389	NoDiff
ENSMUSG00000038530	Rgs4	320	283	267	174	277	273	147	137	5.85553	7.4307	6.70809	3.69032	5.83167	5.45705	3.42417	3.1768	-0.616634	0.0184143	0.155389	NoDiff
ENSMUSG00000038612	Mcl1	4066	2551	2929	3658	4181	4020	3022	2993	67.4361	60.7104	66.6985	70.3182	79.7816	72.8334	63.8032	62.905	-0.248443	0.0184232	0.155389	NoDiff
ENSMUSG00000035891	Cerk	540	483	530	629	708	828	473	518	6.36159	8.16481	8.57273	8.58858	9.59627	10.6557	7.09342	7.73311	-0.397235	0.018442	0.155413	NoDiff
ENSMUSG00000020525	Ppm1d	253	175	173	231	231	270	153	168	4.5201	4.48634	4.2437	4.78342	4.74828	5.26951	3.4797	3.80355	-0.459895	0.0185168	0.155788	NoDiff
ENSMUSG00000032777	Gtf3c1	909	842	731	622	570	673	713	712	4.28775	5.69908	4.73428	3.40059	3.09341	3.46784	4.28132	4.25596	0.340958	0.0185186	0.155788	NoDiff
ENSMUSG00000024769	Cdc42bpg	178	172	168	162	128	113	177	186	1.65447	2.29401	2.14397	1.74523	1.36882	1.14735	2.09428	2.19081	0.576907	0.0186012	0.156146	NoDiff
ENSMUSG00000028978	Nos3	170	144	113	384	329	320	216	244	2.33231	2.83483	2.12857	6.10615	5.19314	4.79586	3.77236	4.24209	-0.439191	0.0186152	0.156146	NoDiff
ENSMUSG00000014905	Dnajb9	1384	923	1021	1215	1237	1353	958	919	30.7796	29.4548	31.1763	31.3186	31.6515	32.8704	27.1216	25.8998	-0.289326	0.0186212	0.156146	NoDiff
ENSMUSG00000014763	Fam120b	322	348	236	182	230	229	253	275	2.18739	3.39217	2.20118	1.43298	1.79761	1.69936	2.18783	2.36732	0.451116	0.0186256	0.156146	NoDiff
ENSMUSG00000050565	Tor1aip2	1142	803	882	1839	1499	1354	1084	1039	7.02306	7.08604	7.44733	13.1081	10.6062	9.09617	8.48619	8.09709	-0.415993	0.0186696	0.15638	NoDiff
ENSMUSG00000030341	Tnfrsf1a	453	330	329	1382	1563	1371	1066	1076	9.91124	10.3603	9.8832	35.0459	39.3447	32.7678	29.69	29.8329	-0.280071	0.0187541	0.156952	NoDiff
ENSMUSG00000004460	Dnajb11	753	609	561	702	684	562	828	720	13.1912	15.3085	13.4935	14.2536	13.7861	10.7549	18.4647	15.9836	0.398691	0.0188138	0.157317	NoDiff
ENSMUSG00000028249	Sdcbp	1918	1206	1331	2627	2445	2658	1991	1847	15.7487	14.2093	15.0054	25.0009	23.0979	23.8414	20.8109	19.2184	-0.280501	0.01887	0.157651	NoDiff
ENSMUSG00000074634	Tmem267	91	86	52	64	93	69	90	139	0.951962	1.29093	0.746884	0.775992	1.11933	0.788509	1.19851	1.84266	0.749107	0.0190037	0.158631	NoDiff
ENSMUSG00000022365	Derl1	978	700	741	792	749	747	859	833	16.6591	17.1096	17.3302	15.6364	14.6789	13.9	18.6264	17.9809	0.294143	0.0191546	0.159543	NoDiff
ENSMUSG00000001089	Luzp1	638	549	645	807	812	576	474	485	4.45851	5.50515	6.18872	6.53645	6.52864	4.39715	4.21668	4.29501	-0.465058	0.0191599	0.159543	NoDiff
ENSMUSG00000010660	Plcd1	313	248	235	322	274	247	320	386	5.73669	6.52223	5.91367	6.84025	5.77784	4.94531	7.46604	8.96515	0.471555	0.0191623	0.159543	NoDiff
ENSMUSG00000042807	Hecw2	403	265	360	177	257	199	233	342	1.76455	1.66495	2.16422	0.898257	1.29467	0.951833	1.29869	1.89761	0.591803	0.0192117	0.159809	NoDiff
ENSMUSG00000026927	Entr1	382	258	248	282	344	324	180	235	6.03711	5.85077	5.38133	5.16552	6.25492	5.59359	3.62127	4.70638	-0.464929	0.0192272	0.159809	NoDiff
ENSMUSG00000004100	Ppan	87	53	55	171	139	189	110	86	1.23175	1.07673	1.06915	2.80607	2.2642	2.92311	1.98252	1.54296	-0.618611	0.0192846	0.16015	NoDiff
ENSMUSG00000022283	Pabpc1	1521	1105	1263	1877	1964	2073	1499	1489	13.184	13.7439	15.0312	18.8574	19.5866	19.629	16.5403	16.3556	-0.254796	0.0193173	0.160284	NoDiff
ENSMUSG00000021453	Gadd45g	66	41	74	541	271	577	292	166	3.18965	2.84322	4.91024	30.3037	15.0684	30.4617	17.9641	10.1662	-0.872403	0.0194103	0.160918	NoDiff
ENSMUSG00000040018	Cox15	813	613	532	600	634	641	675	707	9.38847	10.1576	8.43505	8.03072	8.42347	8.08615	9.92272	10.3461	0.289788	0.0195241	0.161722	NoDiff
ENSMUSG00000002428	Hltf	404	320	308	156	202	188	272	204	3.86145	4.38881	4.04196	1.7282	2.22136	1.96294	3.30949	2.47088	0.535191	0.01955	0.161722	NoDiff
ENSMUSG00000045624	Esf1	320	250	311	374	376	373	267	262	4.05735	4.54841	5.41408	5.49621	5.48502	5.16631	4.3095	4.20966	-0.356132	0.0195572	0.161722	NoDiff
ENSMUSG00000040097	Flywch1	278	172	164	131	144	133	166	175	3.69421	3.27969	2.99221	2.01765	2.20159	1.93067	2.80807	2.94691	0.471322	0.0195844	0.161734	NoDiff
ENSMUSG00000027004	Frzb	63	45	40	152	111	168	63	94	1.1033	1.13082	0.961803	3.0853	2.23653	3.21398	1.40449	2.0861	-0.7312	0.019592	0.161734	NoDiff
ENSMUSG00000012519	Mlkl	23	31	43	286	69	102	58	53	0.56615	1.09495	1.45326	8.15959	1.95411	2.74273	1.81741	1.65323	-1.3234	0.0196476	0.161972	Down
ENSMUSG00000030199	Etv6	262	208	188	841	574	574	461	335	2.48244	2.82793	2.44573	9.23577	6.25731	5.94114	5.56035	4.02231	-0.593017	0.0196542	0.161972	NoDiff
ENSMUSG00000020859	Spag9	3482	2621	2748	3567	3708	3205	2491	2715	17.61	19.0206	19.0818	20.909	21.5758	17.7067	16.0371	17.4002	-0.279877	0.0197002	0.162213	NoDiff
ENSMUSG00000020869	Lrrc59	455	389	328	657	620	639	440	485	8.39356	10.297	8.30769	14.0475	13.159	12.877	10.3326	11.3378	-0.321741	0.0197298	0.16232	NoDiff
ENSMUSG00000024410	Rmc1	578	347	324	289	383	339	388	421	5.30025	4.56589	4.07929	3.0716	4.04077	3.39584	4.52921	4.89219	0.409776	0.0197836	0.162624	NoDiff
ENSMUSG00000051223	Bzw1	1692	1158	1271	1935	1859	1691	1370	1333	23.7832	23.3563	24.5294	31.5246	30.0639	25.9652	24.5139	23.7439	-0.291407	0.0198028	0.162644	NoDiff
ENSMUSG00000051510	Mafg	1013	831	507	967	795	645	490	546	10.2308	12.0429	7.03043	11.3195	9.23776	7.11609	6.29972	6.98792	-0.488965	0.0198244	0.162684	NoDiff
ENSMUSG00000048874	Phf3	854	741	572	721	729	903	543	548	3.41172	4.24776	3.13749	3.33848	3.35073	3.94078	2.76145	2.77427	-0.379007	0.0198916	0.162859	NoDiff
ENSMUSG00000035064	Eef2k	973	449	607	858	838	734	917	913	7.44576	4.93026	6.37759	7.60996	7.37798	6.13581	8.93281	8.8536	0.320433	0.0198921	0.162859	NoDiff
ENSMUSG00000044906	4930503L19Rik	184	118	117	109	110	133	63	75	1.74807	1.60861	1.52616	1.20024	1.20235	1.3803	0.761911	0.902933	-0.621767	0.0199106	0.162859	NoDiff
ENSMUSG00000047036	Zfp445	2538	1353	1466	2149	1959	2432	1445	1653	19.4191	14.8547	15.4008	19.0578	17.2452	20.3273	14.0743	16.0274	-0.349693	0.0199128	0.162859	NoDiff
ENSMUSG00000079523	Tmsb10	302	267	254	482	340	459	273	273	13.4169	17.021	15.4936	24.8195	17.3789	22.2761	15.4395	15.3696	-0.503142	0.0199794	0.163266	NoDiff
ENSMUSG00000024948	Map4k2	746	552	663	204	347	150	351	367	6.35555	6.74809	7.75532	2.01439	3.40127	1.396	3.80666	3.96217	0.76883	0.0200539	0.163737	NoDiff
ENSMUSG00000022265	Ank	3931	2728	2897	2925	3010	2575	3229	3045	61.7296	61.4698	62.4612	53.2372	54.3818	44.172	64.5477	60.5941	0.290524	0.0201441	0.164335	NoDiff
ENSMUSG00000028126	Pip5k1a	399	303	285	461	473	570	347	344	5.16058	5.62336	5.06107	6.91076	7.03857	8.05342	5.71318	5.63816	-0.392011	0.0202105	0.164612	NoDiff
ENSMUSG00000036896	C1qc	336	257	290	122	232	219	280	269	9.86403	10.8262	11.6892	4.1512	7.83611	7.02326	10.464	10.0074	0.67279	0.0202127	0.164612	NoDiff
ENSMUSG00000096146	Kcnj11	1814	1460	1741	941	1105	656	1164	1170	27.9667	32.2986	36.8531	16.8148	19.6003	11.0481	22.8444	22.8582	0.519867	0.0202338	0.164612	NoDiff
ENSMUSG00000031631	Cfap97	399	278	228	165	175	228	243	243	4.38604	4.38503	3.44117	2.10224	2.21328	2.73788	3.40039	3.38501	0.50529	0.0202458	0.164612	NoDiff
ENSMUSG00000079641	Rpl39	702	383	497	625	731	722	500	501	27.7514	21.7257	26.9759	28.637	33.2478	31.1792	25.1617	25.098	-0.322844	0.0204105	0.165812	NoDiff
ENSMUSG00000024905	Tesmin	50	76	39	49	63	56	23	32	0.72455	1.5803	0.775952	0.822988	1.05036	0.886474	0.424276	0.587626	-0.880799	0.0204831	0.166263	NoDiff
ENSMUSG00000035248	Tut7	540	426	415	702	659	508	388	437	2.07792	2.35219	2.19258	3.13092	2.91755	2.1354	1.9006	2.13093	-0.451367	0.0205673	0.166806	NoDiff
ENSMUSG00000041264	Uspl1	406	320	342	382	401	464	518	463	2.24806	2.54249	2.60004	2.45157	2.55461	2.80659	3.65119	3.24875	0.384626	0.0205871	0.166828	NoDiff
ENSMUSG00000016921	Srsf6	2277	1758	1534	2128	2591	2201	1718	1669	26.8358	29.7302	24.8227	29.0685	35.1331	28.3369	25.775	24.9265	-0.299218	0.0206889	0.167512	NoDiff
ENSMUSG00000025271	Pfkfb1	411	278	194	269	160	209	286	301	5.80012	5.62947	3.75897	4.39994	2.59784	3.22197	5.13788	5.38288	0.60534	0.0208356	0.16856	NoDiff
ENSMUSG00000063785	Utp14a	274	210	196	340	304	344	213	237	3.76095	4.13613	3.69381	5.4091	4.80085	5.15804	3.72177	4.12238	-0.406097	0.0209507	0.169346	NoDiff
ENSMUSG00000030042	Pole4	348	207	220	388	365	369	256	270	7.86278	6.71111	6.82482	10.1608	9.48827	9.10757	7.36308	7.7306	-0.363859	0.0210014	0.169346	NoDiff
ENSMUSG00000022579	Gpihbp1	1540	949	1019	777	1154	1231	1199	1512	34.182	30.2253	31.0543	19.9892	29.47	29.8479	33.878	42.5286	0.50939	0.0210027	0.169346	NoDiff
ENSMUSG00000029675	Eln	447	277	353	77	182	128	160	269	3.12915	2.78245	3.39286	0.624754	1.46585	0.978834	1.42581	2.3863	0.881798	0.0210177	0.169346	NoDiff
ENSMUSG00000027381	Bcl2l11	364	364	210	306	276	560	223	182	2.57002	3.68778	2.03576	2.50413	2.24203	4.3192	2.0043	1.6284	-0.76508	0.02102	0.169346	NoDiff
ENSMUSG00000028565	Nfia	1171	697	693	685	671	830	841	847	6.09518	5.20583	4.95261	4.13256	4.01837	4.7194	5.57248	5.58684	0.356645	0.0210512	0.169457	NoDiff
ENSMUSG00000045917	Tmem268	220	155	212	99	86	96	134	117	3.13828	3.1727	4.15219	1.63683	1.41145	1.49596	2.43331	2.11499	0.566722	0.021108	0.169747	NoDiff
ENSMUSG00000022951	Rcan1	735	668	841	2660	2724	6673	1545	1357	13.1026	17.0873	20.5844	54.9605	55.8695	129.948	35.0608	30.6551	-1.32373	0.0211287	0.169747	Down
ENSMUSG00000021408	Ripk1	168	130	119	283	307	319	214	203	1.14139	1.26734	1.11005	2.22848	2.39971	2.36752	1.8508	1.74772	-0.393664	0.0211398	0.169747	NoDiff
ENSMUSG00000024401	Tnf	0	1	8	103	22	27	18	1	0	0.0496302	0.379909	4.12909	0.875464	1.02014	0.792526	0.04383	-2.27451	0.0211664	0.169821	Down
ENSMUSG00000073557	Ppp1r12b	3771	4044	3401	3197	2914	2971	3109	3595	14.2677	21.9552	17.6676	14.0197	12.6849	12.2795	14.9741	17.2365	0.290076	0.0212046	0.169987	NoDiff
ENSMUSG00000039474	Wfs1	1517	1133	938	1209	1138	1042	1317	1222	22.7085	24.3366	19.2786	20.9762	19.5993	17.0392	25.0963	23.1807	0.313048	0.0213231	0.170664	NoDiff
ENSMUSG00000019970	Sgk1	2083	876	1121	1371	1529	1883	1787	1986	24.0838	14.5334	17.7956	18.3727	20.3395	23.7829	26.3016	29.0983	0.387807	0.0213242	0.170664	NoDiff
ENSMUSG00000027200	Sema6d	467	400	401	644	614	688	458	481	2.50721	3.0815	2.95591	4.00737	3.79263	4.03499	3.13013	3.27245	-0.322132	0.0214419	0.171465	NoDiff
ENSMUSG00000094686	Ccl21a	113	116	111	54	111	48	127	115	7.36303	10.8458	9.93054	4.07822	8.32144	3.41664	10.5343	9.49574	0.920289	0.0214725	0.171539	NoDiff
ENSMUSG00000021520	Uqcrb	4672	2922	3218	4148	4503	4135	3324	3253	302.34	271.332	285.924	311.122	335.268	292.313	273.827	266.766	-0.228521	0.0214866	0.171539	NoDiff
ENSMUSG00000001424	Snd1	1041	802	745	825	779	869	995	874	6.04828	6.68625	5.94304	5.55564	5.20734	5.51544	7.35913	6.43495	0.326086	0.0215803	0.172146	NoDiff
ENSMUSG00000042719	Naa25	251	234	232	444	337	350	219	267	1.71474	2.29386	2.17612	3.51565	2.64881	2.61199	1.90454	2.31147	-0.492116	0.0216102	0.172179	NoDiff
ENSMUSG00000071528	Atp5md	4396	2661	2835	3737	4102	3757	2923	3040	90.4552	78.5684	80.0941	89.1246	97.1111	84.4493	76.5645	79.2688	-0.229245	0.02162	0.172179	NoDiff
ENSMUSG00000030315	Vgll4	136	135	144	209	139	154	98	97	1.42878	2.0351	2.07711	2.5449	1.68011	1.76736	1.31061	1.29137	-0.637552	0.0216566	0.172205	NoDiff
ENSMUSG00000031548	Sfrp1	236	118	198	92	106	101	122	139	3.06005	2.19546	3.52496	1.38262	1.58132	1.4306	2.01372	2.28394	0.533936	0.0216586	0.172205	NoDiff
ENSMUSG00000023018	Smarcd1	313	279	256	157	147	102	194	177	4.40725	5.63709	4.9492	2.56225	2.38143	1.56893	3.47735	3.15827	0.599584	0.0217292	0.172624	NoDiff
ENSMUSG00000050627	Gpd1l	1341	931	1249	870	929	951	964	1038	14.9733	14.9165	19.148	11.2592	11.9345	11.5998	13.7022	14.6872	0.271859	0.0217469	0.172624	NoDiff
ENSMUSG00000074916	Chst14	52	45	49	32	49	29	54	69	1.41044	1.75142	1.82481	1.006	1.52913	0.859268	1.86452	2.37166	0.892499	0.0218129	0.17289	NoDiff
ENSMUSG00000078670	Fam174b	3529	3023	3147	2678	2865	2283	3261	2773	61.3289	75.3839	75.0899	53.9415	57.2843	43.341	72.1418	61.0683	0.35611	0.021816	0.17289	NoDiff
ENSMUSG00000019132	BC005537	5633	3598	3532	4520	4762	5688	3736	3420	54.5953	50.0385	47.0011	50.7754	53.101	60.2219	46.0941	42.0044	-0.334089	0.0218782	0.173241	NoDiff
ENSMUSG00000034612	Chst11	110	81	77	146	146	141	91	92	1.12824	1.19212	1.08435	1.73564	1.72289	1.57982	1.18815	1.19577	-0.512804	0.0219121	0.173289	NoDiff
ENSMUSG00000021290	Atp5mpl	4146	2436	2631	3590	3838	3484	2793	2812	193.124	162.821	168.267	193.821	205.688	177.282	165.615	165.987	-0.23089	0.0219199	0.173289	NoDiff
ENSMUSG00000028842	Ago3	382	259	282	364	318	298	226	213	1.30681	1.27138	1.32455	1.44327	1.25162	1.11364	0.984192	0.923381	-0.429579	0.0220292	0.174011	NoDiff
ENSMUSG00000059005	Hnrnpa3	1048	756	738	1827	1589	1664	1235	1257	11.01	11.3966	10.6452	22.2466	19.2064	19.0967	16.5164	16.7345	-0.299039	0.0220952	0.174231	NoDiff
ENSMUSG00000035164	Zc3h12c	135	116	86	172	155	157	96	109	1.11804	1.37851	0.977899	1.65102	1.47691	1.42037	1.01209	1.14394	-0.510867	0.0221041	0.174231	NoDiff
ENSMUSG00000027291	Vps39	548	422	448	306	371	358	378	434	3.61016	3.9892	4.05225	2.33651	2.81202	2.57637	3.17001	3.62317	0.380312	0.0221255	0.174231	NoDiff
ENSMUSG00000025221	Kcnip2	1912	2250	1791	1091	1215	1856	1947	1719	29.4936	49.8023	37.9321	19.5058	21.5632	31.275	38.2321	33.6023	0.548363	0.0221365	0.174231	NoDiff
ENSMUSG00000038482	Tfdp1	445	290	288	488	492	457	335	354	6.87371	6.42771	6.10795	8.73675	8.74367	7.71129	6.58717	6.92927	-0.33095	0.0221589	0.174231	NoDiff
ENSMUSG00000047798	Cd300lf	8	0	5	102	65	31	19	30	0.0880774	0	0.0755816	1.30159	0.823351	0.372834	0.266287	0.418551	-1.2918	0.022193	0.174231	Down
ENSMUSG00000027864	Ptgfrn	702	630	470	681	719	647	715	813	3.80309	4.89742	3.49598	4.27608	4.48152	3.82898	4.93092	5.5814	0.30758	0.0221988	0.174231	NoDiff
ENSMUSG00000056201	Cfl1	566	411	474	841	973	908	687	646	11.2819	11.7554	12.9723	19.4295	22.314	19.7712	17.432	16.3175	-0.298796	0.0222036	0.174231	NoDiff
ENSMUSG00000037060	Cavin3	82	83	68	47	46	45	90	56	2.79692	4.0623	3.18454	1.85807	1.80518	1.67671	3.90779	2.42051	0.813307	0.0222186	0.174231	NoDiff
ENSMUSG00000010025	Aldh3a2	514	387	391	247	313	335	343	388	5.18563	5.60243	5.4161	2.88825	3.63312	3.69201	4.40509	4.96047	0.438745	0.0223575	0.175179	NoDiff
ENSMUSG00000020788	Atp2a3	149	151	125	45	84	35	94	95	1.59944	2.32587	1.84231	0.559877	1.03743	0.41042	1.28449	1.29228	0.939339	0.022493	0.176099	NoDiff
ENSMUSG00000033032	Afap1l1	993	757	858	813	933	750	928	957	15.2967	16.733	18.1472	14.5157	16.5359	12.6209	18.1979	18.6816	0.3256	0.0225126	0.17611	NoDiff
ENSMUSG00000022897	Dyrk1a	1261	946	958	1506	1326	1566	1056	1079	8.66375	9.3263	9.03708	11.9926	10.4817	11.7534	9.23586	9.39431	-0.31396	0.0225378	0.176165	NoDiff
ENSMUSG00000025225	Nfkb2	211	184	136	468	482	401	327	295	2.60937	3.26511	2.30921	6.70807	6.85799	5.41722	5.14782	4.62304	-0.388578	0.0225607	0.176202	NoDiff
ENSMUSG00000037089	Slc35b2	281	205	183	177	184	201	236	219	5.13029	5.37053	4.58731	3.74548	3.86501	4.00877	5.48492	5.06679	0.425714	0.0226771	0.176922	NoDiff
ENSMUSG00000060913	Trim55	1585	1239	1389	1094	1093	1184	1287	1185	33.7916	37.9034	40.6586	27.0331	26.81	27.5747	34.9285	32.0148	0.282742	0.0227048	0.176922	NoDiff
ENSMUSG00000021665	Hexb	148	95	139	46	74	52	97	78	4.40186	4.05439	5.67624	1.58574	2.53223	1.6895	3.67256	2.93983	0.758956	0.0227075	0.176922	NoDiff
ENSMUSG00000044813	Shb	150	125	136	594	474	343	318	226	2.65812	3.17849	3.30898	12.2002	9.66404	6.63982	7.17353	5.0751	-0.645581	0.0227304	0.176958	NoDiff
ENSMUSG00000053646	Plxnb1	639	607	664	403	416	271	422	536	3.7765	5.14759	5.388	2.76053	2.82865	1.74959	3.17485	4.01426	0.542281	0.0227698	0.177028	NoDiff
ENSMUSG00000042063	Zfp386	464	342	305	273	306	347	359	375	3.0051	3.17829	2.71214	2.04928	2.28013	2.45499	2.95977	3.07769	0.395113	0.0227907	0.177028	NoDiff
ENSMUSG00000024079	Eif2ak2	131	103	117	607	472	389	328	280	1.45242	1.63865	1.78106	7.80026	6.02089	4.71141	4.62933	3.93398	-0.543409	0.022794	0.177028	NoDiff
ENSMUSG00000021866	Anxa11	1020	723	769	894	947	966	978	1059	13.9837	14.2229	14.475	14.2056	14.9372	14.467	17.068	18.398	0.267175	0.0228806	0.177558	NoDiff
ENSMUSG00000053846	Lipg	5	0	0	145	80	40	44	16	0.0601154	0	0	2.02061	1.10663	0.525358	0.673428	0.243775	-1.41449	0.0229423	0.177894	Down
ENSMUSG00000021221	Dpf3	125	110	80	71	72	103	127	108	1.67718	2.11783	1.47378	1.10415	1.11148	1.50969	2.16919	1.83632	0.664798	0.0229837	0.178073	NoDiff
ENSMUSG00000033767	Tmem131l	333	307	299	214	207	301	282	353	1.60987	2.12967	1.98468	1.19911	1.15137	1.58962	1.73548	2.16259	0.543133	0.0230427	0.178286	NoDiff
ENSMUSG00000052137	Rbm12b2	153	99	110	58	68	77	42	25	2.50098	2.3221	2.46878	1.09887	1.27886	1.37495	0.873957	0.517859	-0.866277	0.0230632	0.178286	NoDiff
ENSMUSG00000067925	Rtl8a	170	80	98	109	135	137	157	168	8.06452	5.44561	6.38303	5.99315	7.36818	7.09953	9.48095	10.0993	0.501429	0.0230663	0.178286	NoDiff
ENSMUSG00000030095	Tmem43	362	287	267	162	209	181	207	256	5.1652	5.87608	5.23072	2.67912	3.43101	2.82122	3.75986	4.62883	0.476763	0.0231874	0.17908	NoDiff
ENSMUSG00000021282	Eif5	2858	2228	2629	4265	4887	4543	3561	3406	23.7561	26.5739	30.0037	41.0895	46.7361	41.2511	37.6797	35.8765	-0.243897	0.0232453	0.179385	NoDiff
ENSMUSG00000034192	Lsm3	217	154	167	152	163	135	181	193	4.46839	4.55029	4.72149	3.62772	3.86168	3.03672	4.74452	5.03618	0.463019	0.0232927	0.179607	NoDiff
ENSMUSG00000070871	Ccnyl1	356	235	225	349	506	443	290	281	5.83947	5.53119	5.06731	6.63511	9.5493	7.93792	6.05542	5.84094	-0.451984	0.0234775	0.180888	NoDiff
ENSMUSG00000022505	Emp2	721	642	613	414	416	429	445	510	4.72844	6.0415	5.51969	3.14689	3.13887	3.0734	3.71505	4.23844	0.330397	0.0236187	0.181832	NoDiff
ENSMUSG00000022108	Itm2b	9250	5460	6010	5895	6317	7652	7763	7349	191.937	162.569	171.223	141.775	150.808	173.449	205.054	193.24	0.336237	0.0236742	0.182115	NoDiff
ENSMUSG00000055932	Fto	1028	774	735	913	955	973	1041	1009	4.47211	4.83157	4.39014	4.60351	4.77992	4.62394	5.76492	5.56242	0.259497	0.0237712	0.182717	NoDiff
ENSMUSG00000008658	Rbfox1	781	469	516	405	400	375	448	444	10.0623	8.67051	9.1278	6.04782	5.92928	5.27783	7.3476	7.24904	0.326043	0.0238907	0.183489	NoDiff
ENSMUSG00000070577	Gm572	69	83	86	30	38	39	54	58	2.82421	4.87476	4.83301	1.42321	1.78949	1.74378	2.81361	3.00835	0.796642	0.0240689	0.184712	NoDiff
ENSMUSG00000031207	Msn	2514	2204	2038	4515	3528	3953	2909	2774	22.525	28.336	25.0712	46.8874	36.3685	38.6906	33.1792	31.4962	-0.34991	0.0241948	0.185532	NoDiff
ENSMUSG00000026889	Rbm18	782	599	581	738	806	1184	561	591	7.59867	8.3519	7.75137	8.31163	9.0108	12.5679	6.93931	7.27732	-0.513503	0.0243539	0.186604	NoDiff
ENSMUSG00000056938	Acbd4	178	137	134	119	117	112	133	167	3.43569	3.79438	3.55116	2.66219	2.59822	2.36152	3.26789	4.08472	0.514442	0.0243737	0.186609	NoDiff
ENSMUSG00000054823	Nsd3	539	410	369	846	688	638	446	529	1.88392	2.05629	1.77081	3.42722	2.76668	2.43598	1.98441	2.34305	-0.428598	0.0244277	0.186874	NoDiff
ENSMUSG00000045667	Smtnl2	156	140	139	57	66	49	79	86	2.31807	2.98509	2.83589	0.981695	1.12835	0.795387	1.49435	1.6194	0.670335	0.0244806	0.187132	NoDiff
ENSMUSG00000021079	Timm9	228	173	208	197	249	220	143	150	3.01846	3.28643	3.78082	3.02284	3.79269	3.18165	2.40996	2.51649	-0.453464	0.0245283	0.187349	NoDiff
ENSMUSG00000040711	Sh3pxd2b	100	52	60	249	293	285	195	180	0.578871	0.431929	0.476875	1.67063	1.9514	1.80221	1.43694	1.3204	-0.409746	0.0246097	0.187823	NoDiff
ENSMUSG00000073563	Csnk1g3	284	217	232	374	406	428	293	276	3.70276	4.05971	4.15305	5.65169	6.09019	6.0958	4.86293	4.56005	-0.355483	0.0246966	0.188338	NoDiff
ENSMUSG00000046805	Mpeg1	221	173	286	310	398	239	185	201	2.89068	3.247	5.13625	4.69969	5.98948	3.41496	3.08037	3.33163	-0.563384	0.024775	0.188788	NoDiff
ENSMUSG00000024242	Map4k3	689	517	546	323	321	346	343	449	3.94093	4.24324	4.28789	2.14132	2.11243	2.1619	2.49745	3.25446	0.406353	0.0248248	0.189019	NoDiff
ENSMUSG00000034163	Zfc3h1	525	374	397	379	406	340	220	285	3.79226	3.87648	3.93732	3.17305	3.37413	2.68285	2.02294	2.60877	-0.42664	0.0249072	0.189497	NoDiff
ENSMUSG00000062014	Gmfb	718	530	517	545	596	647	419	439	5.94719	6.29927	5.87962	5.23218	5.67977	5.85425	4.41798	4.60792	-0.329109	0.0249805	0.189721	NoDiff
ENSMUSG00000110344	Smim36	160	90	69	179	138	169	97	104	4.14733	3.34748	2.45567	5.37775	4.11552	4.78536	3.20068	3.41613	-0.54607	0.0249928	0.189721	NoDiff
ENSMUSG00000078671	Chd2	844	710	515	1044	746	881	578	620	3.34583	4.03875	2.80311	4.7969	3.40249	3.81519	2.91683	3.11463	-0.430169	0.024996	0.189721	NoDiff
ENSMUSG00000016619	Nup50	243	287	252	330	426	315	224	249	2.81475	4.77027	4.0078	4.43043	5.67728	3.98587	3.30297	3.65499	-0.447859	0.0250148	0.189721	NoDiff
ENSMUSG00000031700	Gpt2	1009	557	617	622	611	605	670	676	10.1363	8.02915	8.51028	7.2423	7.06197	6.6393	8.5681	8.60571	0.280129	0.0251193	0.190305	NoDiff
ENSMUSG00000019139	Isyna1	279	184	118	114	137	193	230	185	6.49268	6.1442	3.77028	3.07485	3.66807	4.90633	6.8135	5.45563	0.63482	0.0251309	0.190305	NoDiff
ENSMUSG00000075289	Carns1	145	148	234	127	134	144	163	173	1.81655	2.66053	4.025	1.84409	1.93144	1.9707	2.5995	2.74649	0.460392	0.0251568	0.190353	NoDiff
ENSMUSG00000058396	Gpr182	82	61	68	79	98	86	108	126	1.17564	1.25493	1.33857	1.31276	1.61653	1.34691	1.97109	2.2892	0.561817	0.0251879	0.190439	NoDiff
ENSMUSG00000005802	Slc30a4	289	210	230	658	520	471	327	393	2.98852	3.11605	3.26556	7.88648	6.1867	5.32058	4.30456	5.14996	-0.468894	0.0252398	0.190683	NoDiff
ENSMUSG00000021374	Nup153	622	542	531	792	636	721	515	487	5.025	6.28308	5.88996	7.416	5.91154	6.36298	5.29634	4.98572	-0.372445	0.0252845	0.19077	NoDiff
ENSMUSG00000022651	Retnlg	18	2	1	97	94	32	23	35	1.72074	0.274347	0.131255	10.7476	10.3387	3.34173	2.79894	4.23998	-1.21587	0.0252905	0.19077	Down
ENSMUSG00000066406	Akap13	1313	1195	935	1558	1328	1579	1037	1117	3.54035	4.62357	3.46151	4.8691	4.11981	4.65097	3.55945	3.8167	-0.323569	0.0254028	0.191468	NoDiff
ENSMUSG00000024589	Nedd4l	675	454	427	517	496	853	370	376	1.97242	1.90361	1.71315	1.751	1.66753	2.72285	1.37632	1.39231	-0.593158	0.0254561	0.19172	NoDiff
ENSMUSG00000000531	Tamalin	109	91	92	85	129	99	139	143	3.03939	3.64107	3.52224	2.74712	4.13854	3.01561	4.93398	5.053	0.581943	0.0254768	0.191728	NoDiff
ENSMUSG00000027848	Olfml3	128	111	96	55	110	39	122	118	1.17776	1.46554	1.2128	0.586554	1.16449	0.392004	1.42899	1.37588	0.970336	0.0255059	0.191738	NoDiff
ENSMUSG00000021484	Lman2	1354	1084	1074	1020	1065	866	1050	1195	9.69149	11.1334	10.5548	8.46197	8.77039	6.77126	9.56718	10.8391	0.334809	0.0255177	0.191738	NoDiff
ENSMUSG00000061898	Rbak	102	95	85	81	102	86	107	135	1.39567	1.86523	1.59688	1.2846	1.60576	1.28546	1.86375	2.34083	0.577511	0.0255587	0.191898	NoDiff
ENSMUSG00000041438	Utp4	394	240	272	397	386	469	310	249	6.47215	5.65706	6.13469	7.55861	7.2952	8.41598	6.48241	5.18328	-0.432563	0.0256236	0.192185	NoDiff
ENSMUSG00000028444	Cntfr	71	26	35	51	52	58	89	68	1.44677	0.760223	0.979219	1.20451	1.2191	1.29106	2.30862	1.75591	0.694925	0.0256366	0.192185	NoDiff
ENSMUSG00000033174	Mgll	1955	1627	1275	486	786	837	798	1088	21.8292	26.0678	19.5466	6.28963	10.0974	10.2093	11.3427	15.3947	0.570284	0.0257868	0.193152	NoDiff
ENSMUSG00000018841	Rad51d	134	84	84	69	68	82	110	92	2.04531	1.83976	1.76038	1.22068	1.19416	1.36725	2.13733	1.77949	0.614038	0.0258061	0.193152	NoDiff
ENSMUSG00000036270	Edc4	393	371	384	339	383	389	429	416	4.05288	5.49001	5.43719	4.05201	4.54431	4.38228	5.63186	5.43648	0.335935	0.0258253	0.193152	NoDiff
ENSMUSG00000028795	Ccdc28b	131	89	101	48	44	45	62	73	3.66547	3.57335	3.88017	1.55668	1.41647	1.37547	2.20837	2.58841	0.707345	0.0258618	0.193277	NoDiff
ENSMUSG00000006205	Htra1	1075	694	670	777	869	753	863	899	21.1672	19.6084	18.1135	17.7327	19.6867	16.1968	21.6316	22.432	0.285152	0.0259018	0.19337	NoDiff
ENSMUSG00000112148	Lilrb4a	41	24	30	170	185	111	104	40	0.444661	0.373494	0.446722	2.13694	2.30841	1.31506	1.43582	0.54974	-0.958996	0.0259141	0.19337	NoDiff
ENSMUSG00000023905	Tnfrsf12a	97	161	426	325	334	153	154	129	2.84618	6.77865	17.1621	11.0528	11.2755	4.90412	5.75219	4.79659	-0.789875	0.0259614	0.193524	NoDiff
ENSMUSG00000062867	Impdh2	496	414	310	617	611	757	483	437	9.13801	10.9445	7.84157	13.1751	12.9512	15.2351	11.3276	10.2024	-0.379145	0.0259746	0.193524	NoDiff
ENSMUSG00000059811	Atl2	1695	943	908	1679	1724	1841	1250	1389	9.76102	7.79228	7.17932	11.2066	11.4225	11.5813	9.16344	10.1363	-0.261303	0.0259987	0.193555	NoDiff
ENSMUSG00000026029	Casp8	123	126	99	234	186	262	140	147	2.4102	3.5428	2.66352	5.31452	4.19333	5.60828	3.4922	3.65022	-0.520707	0.0261847	0.19479	NoDiff
ENSMUSG00000038806	Sde2	288	230	197	467	411	477	299	334	4.70365	5.39011	4.41754	8.84013	7.72293	8.51021	6.21637	6.91261	-0.36972	0.0262965	0.195472	NoDiff
ENSMUSG00000060376	Bckdha	1204	963	847	858	902	892	1020	918	35.9417	41.2502	34.7158	29.6865	30.9796	29.0882	38.761	34.7271	0.278211	0.0263182	0.195475	NoDiff
ENSMUSG00000041846	Ppp4r3a	490	421	474	616	587	508	378	424	2.11043	2.60187	2.80302	3.07507	2.90878	2.39011	2.07248	2.31416	-0.364464	0.0263371	0.195475	NoDiff
ENSMUSG00000020681	Ace	633	369	471	334	525	351	458	600	6.78722	5.6773	6.93395	4.15082	6.47656	4.11126	6.25138	8.15253	0.538231	0.0263802	0.1956	NoDiff
ENSMUSG00000053012	Krcc1	835	573	635	739	826	682	532	553	24.7439	24.3649	25.8361	25.382	28.1618	22.0773	20.0686	20.7664	-0.319912	0.0263968	0.1956	NoDiff
ENSMUSG00000037266	Rsrp1	8321	5144	4677	2478	4670	5581	2432	2446	140.85	124.943	108.698	48.6164	90.9487	103.199	52.4045	52.4676	-0.649437	0.0264289	0.1956	NoDiff
ENSMUSG00000037712	Fermt2	3653	2881	2986	4032	3778	4985	2820	3189	39.8929	45.1457	44.7721	51.0347	47.4685	59.469	39.2029	44.132	-0.36183	0.0264461	0.1956	NoDiff
ENSMUSG00000039706	Ldb2	112	62	66	107	100	233	66	73	1.90322	1.51179	1.53988	2.10743	1.9551	4.3252	1.4277	1.57198	-0.933334	0.0264548	0.1956	NoDiff
ENSMUSG00000031965	Tbx20	1716	1314	1769	1659	1567	1680	1277	1174	8.10853	8.90938	11.4769	9.08594	8.51905	8.67188	7.68136	7.02984	-0.271395	0.0265628	0.196249	NoDiff
ENSMUSG00000018733	Pex12	229	131	127	106	97	136	155	146	3.67131	3.01359	2.79551	1.96965	1.78918	2.38179	3.16329	2.96613	0.558113	0.0267049	0.197149	NoDiff
ENSMUSG00000040865	Ino80d	540	405	329	414	448	405	282	320	1.72345	1.85476	1.44169	1.53146	1.64506	1.41202	1.14572	1.29422	-0.343875	0.0267533	0.197356	NoDiff
ENSMUSG00000028869	Gnl2	708	489	454	1005	940	1047	760	711	10.8975	10.8002	9.59452	17.9292	16.6464	17.6044	14.8913	13.8681	-0.294688	0.0268793	0.198135	NoDiff
ENSMUSG00000071064	Zfp827	410	347	345	176	187	187	224	214	1.97606	2.39979	2.28301	0.983168	1.03694	0.984549	1.37432	1.30702	0.401888	0.0269041	0.198168	NoDiff
ENSMUSG00000021650	Ptcd2	833	527	692	476	576	496	594	575	27.7123	25.1574	31.6086	18.3541	22.0469	18.0256	25.1557	24.2409	0.326214	0.0269848	0.198611	NoDiff
ENSMUSG00000001707	Eef1e1	136	81	113	165	184	198	113	125	2.36711	2.02298	2.70041	3.32861	3.68464	3.76465	2.50369	2.75704	-0.470521	0.0270859	0.199089	NoDiff
ENSMUSG00000052776	Oas1a	43	36	23	331	130	118	93	78	1.29317	1.55352	0.949698	11.5375	4.49807	3.87657	3.56034	2.97258	-1.03764	0.0270907	0.199089	Down
ENSMUSG00000047989	Ino80c	412	244	295	349	456	426	522	452	8.25876	7.01835	8.11917	8.10853	10.5167	9.32839	13.3202	11.4818	0.394705	0.0272074	0.199796	NoDiff
ENSMUSG00000037791	Phf12	347	344	325	240	334	309	329	396	4.00713	5.7002	5.15299	3.21229	4.4376	3.898	4.83641	5.79499	0.446699	0.027242	0.199898	NoDiff
ENSMUSG00000024887	Asah2	340	270	242	278	258	269	305	318	1.65614	1.88717	1.61847	1.56951	1.44589	1.43137	1.89122	1.9629	0.359327	0.0272625	0.199898	NoDiff
ENSMUSG00000024899	Papss2	270	237	216	128	185	132	188	198	4.1134	5.181	4.51818	2.2602	3.2427	2.1968	3.64601	3.82257	0.526919	0.0273625	0.20048	NoDiff
ENSMUSG00000020716	Nf1	532	360	371	674	505	549	361	414	1.90274	1.84756	1.82185	2.794	2.07805	2.14496	1.64361	1.87638	-0.430211	0.0273945	0.200563	NoDiff
ENSMUSG00000025823	Pdia4	359	335	323	179	180	186	255	197	8.48323	11.359	10.4795	4.90252	4.8937	4.80131	7.67061	5.89911	0.461216	0.0274587	0.200881	NoDiff
ENSMUSG00000026586	Prrx1	911	622	695	558	602	561	606	660	4.66686	4.57219	4.88836	3.31314	3.54814	3.13942	3.95186	4.28453	0.286885	0.0275794	0.201612	NoDiff
ENSMUSG00000079020	Slc45a4	268	189	221	159	221	167	262	209	1.79348	1.8149	2.03061	1.23327	1.70158	1.22084	2.23196	1.7724	0.517594	0.0276191	0.20175	NoDiff
ENSMUSG00000041040	Fam117b	455	202	441	315	359	227	336	461	3.53819	2.25397	4.70847	2.83909	3.2119	1.9283	3.32607	4.5428	0.552006	0.0277485	0.202446	NoDiff
ENSMUSG00000045761	Togaram2	64	64	52	126	133	90	70	64	0.645107	0.925677	0.719659	1.47205	1.54241	0.991001	0.898199	0.817495	-0.650499	0.027756	0.202446	NoDiff
ENSMUSG00000030869	Ndufab1	1255	824	951	1046	1144	911	745	748	10.3363	9.7381	10.754	9.98505	10.8403	8.19629	7.81085	7.80682	-0.324099	0.0278139	0.202716	NoDiff
ENSMUSG00000042350	Arel1	769	625	466	538	490	606	607	649	7.21272	8.41163	6.00109	5.84863	5.28769	6.20905	7.24743	7.71384	0.349191	0.0278467	0.202803	NoDiff
ENSMUSG00000070509	Rgma	254	299	133	118	112	82	129	154	2.59721	4.38705	1.86723	1.39848	1.31762	0.915941	1.67914	1.99548	0.587652	0.0279617	0.203444	NoDiff
ENSMUSG00000042369	Rbm45	243	185	193	198	223	189	128	142	7.25784	7.92867	7.91462	6.85433	7.66308	6.16655	4.86669	5.37455	-0.445739	0.0279767	0.203444	NoDiff
ENSMUSG00000021704	Mtx3	223	219	206	176	146	126	183	204	1.67505	2.36045	2.12452	1.53227	1.26175	1.03389	1.74983	1.94181	0.516594	0.0280232	0.203578	NoDiff
ENSMUSG00000015776	Med22	235	190	179	111	151	132	189	153	3.68618	4.27652	3.85508	2.01805	2.72511	2.26184	3.77393	3.04126	0.528726	0.0280492	0.203578	NoDiff
ENSMUSG00000021775	Nr1d2	3629	2677	1724	2532	2446	1896	1696	1473	38.0336	40.2584	24.8079	30.7569	29.494	21.7069	22.6271	19.563	-0.386939	0.0280861	0.203578	NoDiff
ENSMUSG00000027074	Slc43a3	2425	1483	1865	2314	1757	1975	2404	2291	30.7953	27.0235	32.518	34.0593	25.671	27.398	38.8625	36.8681	0.362847	0.0280993	0.203578	NoDiff
ENSMUSG00000060261	Gtf2i	3616	2723	2639	2227	2301	2488	2410	2612	20.0987	21.7177	20.1396	14.3469	14.7148	15.1067	17.0522	18.3978	0.247165	0.0280999	0.203578	NoDiff
ENSMUSG00000058558	Rpl5	3598	2733	2871	3712	3653	4396	3102	1606	52.0322	56.7124	57.0054	62.2183	60.7797	69.4462	57.1052	29.4313	-0.587206	0.028144	0.203678	NoDiff
ENSMUSG00000020432	Tcn2	827	504	576	392	461	490	554	489	21.5251	18.8234	20.5842	11.8256	13.805	13.932	18.3557	16.1288	0.366923	0.0281654	0.203678	NoDiff
ENSMUSG00000027086	Fastkd1	579	391	536	267	273	357	409	337	5.60786	5.43404	7.1278	2.99729	3.04214	3.77717	5.04272	4.1362	0.46515	0.0281768	0.203678	NoDiff
ENSMUSG00000056962	Jmjd6	350	305	345	388	427	375	235	308	4.2233	5.28094	5.71577	5.42644	5.92802	4.94305	3.60973	4.70964	-0.402853	0.0282095	0.203763	NoDiff
ENSMUSG00000091144	Phf11c	31	12	29	147	85	71	46	53	0.508052	0.282199	0.652554	2.79231	1.60274	1.27111	0.959682	1.10072	-0.889635	0.028265	0.203968	NoDiff
ENSMUSG00000071647	Eml3	98	109	97	73	97	76	112	109	1.35236	2.15834	1.83785	1.16759	1.54005	1.14567	1.96747	1.9061	0.577085	0.0282798	0.203968	NoDiff
ENSMUSG00000053110	Yap1	1559	1191	1245	1624	1291	1743	1081	1078	9.54714	10.4656	10.4681	11.5269	9.096	11.6601	8.42705	8.36563	-0.381323	0.0283011	0.203969	NoDiff
ENSMUSG00000048495	Tyw5	75	45	63	61	72	59	36	33	1.51412	1.30359	1.74627	1.42735	1.67236	1.30116	0.925178	0.844242	-0.745278	0.0283268	0.204003	NoDiff
ENSMUSG00000033628	Pik3c3	411	285	250	230	260	286	297	315	5.21699	5.191	4.35703	3.38381	3.79708	3.96574	4.79908	5.0669	0.387782	0.0284011	0.204387	NoDiff
ENSMUSG00000028948	Nol9	197	148	146	238	268	268	183	171	2.25337	2.42915	2.29293	3.15531	3.52694	3.34873	2.66465	2.47865	-0.39771	0.0284955	0.20485	NoDiff
ENSMUSG00000039759	Thap3	112	93	79	78	42	59	96	89	4.75948	5.6709	4.60936	3.8418	2.05347	2.73888	5.1932	4.79275	0.773681	0.0285133	0.20485	NoDiff
ENSMUSG00000041633	Kctd12b	170	182	176	107	195	292	68	118	1.96435	3.01765	2.79225	1.43302	2.5924	3.6858	1.00023	1.72784	-0.944581	0.0285287	0.20485	NoDiff
ENSMUSG00000074305	Peak1	551	465	442	321	319	282	364	348	2.52899	3.0625	2.78541	1.70765	1.68455	1.41392	2.12676	2.02408	0.357038	0.0286364	0.205471	NoDiff
ENSMUSG00000004748	Mtfp1	1476	998	1168	713	904	560	896	912	48.1431	46.7095	52.3073	26.9548	33.9245	19.9533	37.203	37.696	0.463738	0.0287008	0.205639	NoDiff
ENSMUSG00000031954	Cfdp1	385	273	287	407	436	423	312	298	18.5273	18.8513	18.9629	22.701	24.1399	22.2368	19.113	18.1728	-0.322939	0.0287022	0.205639	NoDiff
ENSMUSG00000048264	Dip2c	796	770	657	577	526	517	584	631	5.47957	7.60592	6.2097	4.60372	4.16598	3.8878	5.11763	5.50448	0.313596	0.0287474	0.205811	NoDiff
ENSMUSG00000021385	Ippk	156	89	91	184	126	146	93	89	1.83056	1.49857	1.46613	2.50252	1.70109	1.87151	1.3892	1.32344	-0.597916	0.0287852	0.20593	NoDiff
ENSMUSG00000078716	Tmem8b	368	364	265	313	287	232	321	359	3.72327	5.28452	3.68124	3.67046	3.34084	2.56415	4.13432	4.60282	0.437345	0.0288067	0.205932	NoDiff
ENSMUSG00000024431	Nr3c1	1353	1223	956	702	674	676	720	781	9.98177	12.9468	9.68366	6.00269	5.72094	5.44799	6.76184	7.30153	0.277913	0.0288624	0.206178	NoDiff
ENSMUSG00000070462	Tlnrd1	104	89	72	139	159	141	104	76	1.32994	1.63312	1.26416	2.06022	2.33934	1.96969	1.69299	1.23159	-0.554131	0.0289396	0.206578	NoDiff
ENSMUSG00000015522	Arnt	961	873	750	1202	1076	1244	857	875	6.80379	8.86889	7.29055	9.8635	8.7647	9.62116	7.7238	7.85034	-0.295155	0.0291238	0.20755	NoDiff
ENSMUSG00000031540	Kat6a	627	638	480	591	559	454	355	382	3.80963	5.56242	4.00432	4.162	3.90773	3.01336	2.74579	2.94125	-0.393121	0.0291401	0.20755	NoDiff
ENSMUSG00000060450	Rnf14	1883	1274	1425	1513	1732	1529	1250	1101	22.3409	21.6894	23.2133	20.806	23.6427	19.817	18.8792	16.5536	-0.290353	0.0291541	0.20755	NoDiff
ENSMUSG00000063882	Uqcrh	9739	6563	6468	8774	9238	8981	7219	6946	446.315	431.576	406.976	466.041	487.083	449.606	421.141	403.381	-0.19985	0.0291614	0.20755	NoDiff
ENSMUSG00000042207	Kdm5b	331	257	209	270	274	271	201	172	1.13343	1.26278	0.982621	1.0716	1.07948	1.01372	0.876167	0.746362	-0.397047	0.02924	0.207901	NoDiff
ENSMUSG00000038539	Atf5	315	304	265	255	322	260	161	206	8.95985	12.4077	10.3492	8.40677	10.5376	8.07872	5.8296	7.42523	-0.459172	0.0292534	0.207901	NoDiff
ENSMUSG00000022285	Ywhaz	1772	1205	1415	2345	2471	2316	1848	1849	24.3935	23.8027	26.7448	37.4156	39.1364	34.828	32.3844	32.2553	-0.2178	0.0293977	0.208773	NoDiff
ENSMUSG00000031652	N4bp1	478	428	443	805	619	587	460	441	2.22309	2.85628	2.82882	4.33934	3.31221	2.98227	2.72339	2.59909	-0.430634	0.0294688	0.209125	NoDiff
ENSMUSG00000042396	Rbm7	412	291	287	501	556	546	363	413	4.72694	4.79074	4.52102	6.66222	7.3393	6.84313	5.30166	6.00462	-0.316774	0.0295193	0.209256	NoDiff
ENSMUSG00000026641	Usf1	267	209	214	149	177	172	191	213	5.39412	6.05875	5.93602	3.48895	4.11415	3.79592	4.91208	5.45308	0.428556	0.0295654	0.209256	NoDiff
ENSMUSG00000027832	Ptx3	4	4	3	1883	1832	1991	1526	898	0.0845471	0.121318	0.0870626	46.1305	44.5514	45.9716	41.0597	24.0529	-0.502391	0.0295697	0.209256	NoDiff
ENSMUSG00000021023	Prorp	151	106	109	108	124	108	132	157	1.92273	1.93676	1.90564	1.59391	1.81661	1.50226	2.13963	2.53335	0.495355	0.0295735	0.209256	NoDiff
ENSMUSG00000031788	Kifc3	214	284	367	150	212	127	238	203	2.28981	4.36045	5.39167	1.86027	2.60987	1.48446	3.24179	2.75254	0.584323	0.0296356	0.209543	NoDiff
ENSMUSG00000019088	Dnase1l1	134	108	136	63	95	100	128	113	3.58147	4.14198	4.99077	1.95162	2.92131	2.91969	4.35501	3.82726	0.634644	0.0297709	0.210207	NoDiff
ENSMUSG00000020120	Plek	108	80	89	379	365	254	219	203	1.36478	1.45063	1.54419	5.55106	5.30675	3.50632	3.52294	3.25078	-0.512082	0.0297929	0.210207	NoDiff
ENSMUSG00000036188	Ankmy2	290	160	175	127	140	151	155	198	2.73086	2.16196	2.26261	1.38613	1.51679	1.55331	1.85804	2.36276	0.485366	0.0298058	0.210207	NoDiff
ENSMUSG00000031502	Col4a1	3654	3000	2629	8711	7324	5813	4343	5386	27.752	32.6945	27.415	76.6819	63.9987	48.2287	41.9893	51.8376	-0.440491	0.0298161	0.210207	NoDiff
ENSMUSG00000026596	Abl2	352	370	311	656	487	422	335	332	1.84764	2.78678	2.24133	3.99095	2.94103	2.41972	2.23842	2.20833	-0.503333	0.0299443	0.210957	NoDiff
ENSMUSG00000061461	Smim20	724	455	481	352	449	322	496	419	14.1089	12.7231	12.8698	7.95051	10.0669	6.85471	12.3043	10.3471	0.437131	0.0302138	0.212701	NoDiff
ENSMUSG00000021028	Mbip	111	94	72	110	119	118	140	149	3.72335	4.52445	3.316	4.27664	4.59256	4.32386	5.97807	6.33359	0.466114	0.0303642	0.213606	NoDiff
ENSMUSG00000040350	Trim7	272	281	231	282	288	134	339	356	2.02966	3.00877	2.36668	2.43895	2.47255	1.09229	3.22016	3.36634	0.710891	0.0305343	0.214646	NoDiff
ENSMUSG00000054321	Taf4b	76	49	66	221	193	146	97	127	0.836735	0.774101	0.997677	2.82011	2.44472	1.75593	1.35947	1.77187	-0.59476	0.0306596	0.215372	NoDiff
ENSMUSG00000096727	Psmb9	41	34	105	99	53	71	138	95	0.635038	0.755653	2.23294	1.77726	0.944473	1.20131	2.72093	1.86463	0.790638	0.0306866	0.215405	NoDiff
ENSMUSG00000002496	Tsc2	1488	1284	1102	1206	1139	1182	1339	1222	8.7685	10.8571	8.91611	8.23699	7.72224	7.60885	10.0444	9.12528	0.268095	0.0309074	0.216798	NoDiff
ENSMUSG00000018347	Zkscan6	96	78	63	207	152	187	120	108	2.29529	2.67601	2.06813	5.73634	4.18126	4.88412	3.65233	3.27222	-0.531781	0.0309881	0.217053	NoDiff
ENSMUSG00000043683	Fem1a	4372	2670	3372	3505	3841	3057	3652	4074	36.4422	31.9347	38.5908	33.8619	36.8355	27.8355	38.7506	43.0327	0.300615	0.0309886	0.217053	NoDiff
ENSMUSG00000041143	Tmco4	152	136	136	129	137	130	187	147	2.39619	3.07641	2.94366	2.35704	2.48482	2.23872	3.75268	2.93662	0.485712	0.0310108	0.217053	NoDiff
ENSMUSG00000023805	Synj2	783	675	670	895	1114	688	1031	1217	5.32095	6.58201	6.25135	7.04935	8.70983	5.10734	8.91884	10.4802	0.467927	0.0310334	0.217055	NoDiff
ENSMUSG00000028098	Rnf115	539	295	429	445	398	420	483	470	10.5618	8.29465	11.5419	10.1067	8.97283	8.99037	12.0481	11.6708	0.322812	0.0310899	0.21715	NoDiff
ENSMUSG00000037706	Cd81	2464	2000	2078	1815	2025	2077	2204	2054	48.5173	56.5084	56.1789	41.422	45.8752	44.6757	55.2446	51.2518	0.256361	0.0310917	0.21715	NoDiff
ENSMUSG00000036908	Unc93b1	117	112	139	101	70	70	123	105	2.18825	3.00578	3.56942	2.18943	1.50628	1.43017	2.92846	2.48859	0.64798	0.0311406	0.217153	NoDiff
ENSMUSG00000031161	Hdac6	219	180	153	207	238	267	274	294	2.13424	2.51709	2.04721	2.33812	2.66853	2.84242	3.39916	3.63077	0.404372	0.0311456	0.217153	NoDiff
ENSMUSG00000022961	Son	4251	3061	3027	4654	4147	4301	3149	3449	16.1658	16.7031	15.8049	20.5132	18.1442	17.8672	15.2441	16.6208	-0.261491	0.0311592	0.217153	NoDiff
ENSMUSG00000051339	2900026A02Rik	431	501	337	294	440	285	396	475	2.25937	3.76856	2.42556	1.78631	2.65376	1.63206	2.64258	3.15542	0.505593	0.0311941	0.21724	NoDiff
ENSMUSG00000023707	Ogfod2	131	105	94	51	67	63	97	75	3.28594	3.77925	3.23734	1.48272	1.93357	1.72627	3.0973	2.38398	0.659109	0.031218	0.21725	NoDiff
ENSMUSG00000020101	Vsir	422	343	315	91	117	126	135	156	4.77118	5.56461	4.88985	1.19249	1.52194	1.55619	1.94298	2.23507	0.531801	0.0313093	0.217729	NoDiff
ENSMUSG00000036615	Rfxap	213	132	119	96	105	85	108	148	5.38569	4.7892	4.13124	2.8134	3.05456	2.34779	3.47623	4.74216	0.568912	0.0313902	0.218136	NoDiff
ENSMUSG00000003123	Lipe	658	565	334	362	424	579	555	593	6.33728	7.80823	4.41667	4.04096	4.69829	6.09165	6.80444	7.23743	0.480797	0.0314226	0.218172	NoDiff
ENSMUSG00000029708	Gcc1	167	156	136	248	322	322	183	214	1.79062	2.40016	2.00216	3.08204	3.97229	3.77158	2.49782	2.90773	-0.437059	0.0314404	0.218172	NoDiff
ENSMUSG00000025804	Ccr1	43	18	26	139	179	146	109	80	0.860437	0.516833	0.714325	3.22377	4.12099	3.19141	2.77651	2.02859	-0.562721	0.0315558	0.218817	NoDiff
ENSMUSG00000038642	Ctss	284	194	325	393	484	457	335	282	11.8554	11.6205	18.6274	19.0147	23.2456	20.8398	17.8018	14.9176	-0.380217	0.0316226	0.219118	NoDiff
ENSMUSG00000041548	Hspb8	6042	4370	5303	4345	5331	3970	5062	5235	175.648	182.294	211.668	146.403	178.307	126.076	187.33	192.856	0.325053	0.0316444	0.219118	NoDiff
ENSMUSG00000063694	Cycs	17348	10518	11184	15206	16001	14840	11385	12562	288.906	251.344	255.727	293.509	306.586	269.973	241.359	265.106	-0.213714	0.0316795	0.219205	NoDiff
ENSMUSG00000022032	Scara5	410	349	422	482	454	579	305	382	3.81461	4.65928	5.39076	5.19771	4.85981	5.8847	3.61234	4.50383	-0.412781	0.0317546	0.21946	NoDiff
ENSMUSG00000056054	S100a8	98	11	35	660	492	176	140	151	8.00505	1.28931	3.92534	62.4857	46.2381	15.7047	14.5576	15.6303	-1.46446	0.0317682	0.21946	Down
ENSMUSG00000001416	Cct3	1652	1264	1255	2041	1884	1730	1431	1361	14.7017	16.1411	15.3346	21.0523	19.2902	16.8183	16.2114	15.3486	-0.288921	0.0317841	0.21946	NoDiff
ENSMUSG00000003039	Fam32a	376	306	284	291	324	333	346	377	4.83443	5.64555	5.01357	4.3366	4.79291	4.67715	5.66312	6.14259	0.339179	0.0318191	0.219545	NoDiff
ENSMUSG00000015501	Hivep2	497	424	289	578	430	381	287	309	2.05352	2.51383	1.6395	2.76802	2.04413	1.71968	1.50955	1.61791	-0.493988	0.0318908	0.219883	NoDiff
ENSMUSG00000024270	Slc39a6	114	76	89	172	192	168	120	115	1.58667	1.51783	1.70077	2.77466	3.07455	2.5543	2.12612	2.02831	-0.448093	0.0319662	0.220247	NoDiff
ENSMUSG00000063382	Bcl9l	408	397	332	357	374	187	382	497	2.89185	4.0377	3.23092	2.9328	3.04989	1.44789	3.44669	4.46401	0.665797	0.0320367	0.220576	NoDiff
ENSMUSG00000074733	Zfp950	359	297	270	139	144	198	76	112	1.91722	2.27594	1.97976	0.860382	0.884784	1.15511	0.51667	0.757963	-0.62713	0.0320746	0.220674	NoDiff
ENSMUSG00000074918	Inafm2	776	465	471	907	766	690	545	556	14.4089	12.3894	12.0078	19.5199	16.3643	13.9958	12.8822	13.0827	-0.373672	0.0320963	0.220674	NoDiff
ENSMUSG00000028414	Fktn	681	497	544	274	207	243	288	302	4.58166	4.79799	5.02512	2.13661	1.6023	1.78592	2.46656	2.57475	0.432252	0.0321851	0.221127	NoDiff
ENSMUSG00000037211	Spry1	324	169	258	367	405	387	412	456	6.32043	4.73059	6.91024	8.29787	9.08979	8.24693	10.2311	11.2725	0.312818	0.0322285	0.221269	NoDiff
ENSMUSG00000069844	Sco1	374	254	322	209	295	228	279	323	5.40168	5.26403	6.38536	3.49867	4.90204	3.59726	5.12961	5.91171	0.44943	0.0323782	0.222133	NoDiff
ENSMUSG00000031016	Wee1	453	324	297	246	193	218	263	269	7.51098	7.70851	6.76124	4.72751	3.68174	3.94852	5.55107	5.65202	0.423504	0.0324001	0.222133	NoDiff
ENSMUSG00000020248	Nfyb	297	236	253	393	386	569	315	253	3.32213	3.78791	3.88555	5.09509	4.96759	6.95268	4.48533	3.5862	-0.515885	0.0324843	0.222553	NoDiff
ENSMUSG00000040857	Erf	242	221	173	209	218	152	227	265	3.80335	4.98392	3.73309	3.80712	3.94189	2.6096	4.5415	5.27776	0.494268	0.032553	0.222601	NoDiff
ENSMUSG00000032553	Srprb	264	340	340	298	226	256	310	322	3.49098	6.45134	6.17297	4.56729	3.43835	3.69797	5.21829	5.39576	0.424006	0.0325593	0.222601	NoDiff
ENSMUSG00000028989	Angptl7	31	31	62	14	46	45	44	107	0.814721	1.16906	2.23723	0.426456	1.39092	1.29193	1.47205	3.56356	1.25599	0.0325602	0.222601	Up
ENSMUSG00000028063	Lmna	934	841	674	937	898	764	638	609	9.06943	11.7181	8.98597	10.5456	10.0324	8.10412	7.88636	7.49382	-0.329904	0.03261	0.222666	NoDiff
ENSMUSG00000048027	Rgmb	457	397	362	266	277	318	333	334	3.37812	4.21091	3.674	2.27897	2.35579	2.56782	3.13347	3.12866	0.361737	0.0326155	0.222666	NoDiff
ENSMUSG00000054814	Usp46	502	396	412	244	269	281	299	312	3.62936	4.10817	4.08973	2.04463	2.23756	2.21928	2.75182	2.85847	0.35225	0.0326434	0.2227	NoDiff
ENSMUSG00000071253	Slc25a16	684	487	502	599	559	669	698	676	8.07984	8.25473	8.14183	8.2011	7.59724	8.63281	10.496	10.1192	0.318387	0.0326852	0.222828	NoDiff
ENSMUSG00000039236	Isg20	28	38	23	329	94	89	79	53	0.85338	1.66186	0.962463	11.622	3.29617	2.96315	3.06503	2.04698	-1.23534	0.0327392	0.22304	Down
ENSMUSG00000048387	Osr1	25	4	28	30	34	34	63	42	0.685973	0.15749	1.05486	0.954085	1.07335	1.01912	2.20054	1.46039	0.832011	0.0328191	0.223428	NoDiff
ENSMUSG00000026655	Fam107b	99	51	63	229	218	335	162	161	1.29642	0.958313	1.13272	3.47572	3.28446	4.79219	2.70052	2.67171	-0.546055	0.0329619	0.224106	NoDiff
ENSMUSG00000032349	Elovl5	535	338	364	373	361	340	412	398	8.61116	7.80642	8.04417	6.9585	6.68517	5.97814	8.44166	8.1179	0.322701	0.0329788	0.224106	NoDiff
ENSMUSG00000041992	Rapgef5	760	583	544	947	991	840	716	624	3.36985	3.7093	3.31182	4.86682	5.05554	4.0687	4.0414	3.50618	-0.32097	0.032988	0.224106	NoDiff
ENSMUSG00000064120	Mocs1	228	124	161	261	239	242	298	279	4.15596	3.24329	4.02935	5.51412	5.01224	4.81872	6.91474	6.44457	0.366661	0.0330455	0.224258	NoDiff
ENSMUSG00000043832	Clec4a3	35	26	55	18	28	41	50	52	1.49518	1.59378	3.22597	0.891247	1.3762	1.91333	2.71906	2.81503	0.96139	0.0330843	0.224258	NoDiff
ENSMUSG00000073421	H2-Ab1	129	319	411	223	294	246	413	258	2.84769	10.1046	12.4571	5.70566	7.46701	5.93221	11.6058	7.2173	0.54922	0.0330952	0.224258	NoDiff
ENSMUSG00000047098	Rnf31	274	273	207	420	378	391	298	259	2.70888	3.87284	2.80984	4.81269	4.29961	4.22275	3.75041	3.24483	-0.364327	0.0331028	0.224258	NoDiff
ENSMUSG00000053310	Nrgn	69	57	58	62	74	47	89	86	2.69204	3.19105	3.10693	2.80364	3.3217	2.00313	4.42022	4.2519	0.666629	0.0331261	0.224259	NoDiff
ENSMUSG00000020733	Slc9a3r1	60	42	53	96	139	133	62	82	1.76692	1.77477	2.14296	3.2767	4.70954	4.27856	2.32424	3.06008	-0.622627	0.0331997	0.224601	NoDiff
ENSMUSG00000045211	Nudt18	152	150	127	339	251	265	176	196	1.9407	2.7481	2.22633	5.01664	3.6871	3.69607	2.86055	3.1712	-0.473788	0.033327	0.225306	NoDiff
ENSMUSG00000024797	Vps51	122	107	75	104	89	87	117	126	1.5301	1.92562	1.29149	1.51179	1.28424	1.19195	1.86796	2.00255	0.523964	0.0334183	0.225766	NoDiff
ENSMUSG00000074622	Mafb	245	141	116	182	182	167	219	204	4.12987	3.41049	2.68473	3.55583	3.52971	3.07515	4.69934	4.35766	0.402055	0.0334597	0.225888	NoDiff
ENSMUSG00000032217	Rnf111	452	335	313	393	397	361	264	286	2.89562	3.07946	2.75308	2.91806	2.92611	2.52633	2.15293	2.32179	-0.335953	0.0335185	0.225996	NoDiff
ENSMUSG00000028799	Zfp362	106	105	104	67	86	75	90	117	1.96888	2.79853	2.65227	1.4424	1.83784	1.52179	2.12803	2.75392	0.590665	0.0335222	0.225996	NoDiff
ENSMUSG00000022641	Bbx	285	200	190	291	284	284	204	200	1.13737	1.14528	1.04107	1.34601	1.30398	1.23809	1.03636	1.01144	-0.358614	0.0336971	0.227017	NoDiff
ENSMUSG00000040771	Oard1	315	248	210	220	220	258	286	265	11.4615	12.9482	10.4911	9.27794	9.20979	10.2548	13.247	12.2188	0.389032	0.033813	0.22764	NoDiff
ENSMUSG00000030956	Fam53b	259	204	273	96	110	54	121	139	2.1245	2.40112	3.07461	0.912697	1.03812	0.483871	1.26347	1.44485	0.730011	0.0338679	0.227705	NoDiff
ENSMUSG00000052684	Jun	397	484	404	1151	494	826	514	398	7.05721	12.3457	9.86043	23.7147	10.1034	16.0399	11.6313	8.96559	-0.713475	0.0338695	0.227705	NoDiff
ENSMUSG00000027428	Rbbp9	301	201	217	144	159	179	189	203	7.2241	6.92215	7.1507	4.0057	4.39048	4.69299	5.77433	6.174	0.431898	0.0339634	0.228087	NoDiff
ENSMUSG00000007613	Tgfbr1	440	301	364	569	546	481	374	391	3.81743	3.74724	4.33602	5.72176	5.45015	4.55872	4.13059	4.29881	-0.33177	0.0339761	0.228087	NoDiff
ENSMUSG00000031422	Morf4l2	1197	898	839	1368	1499	1357	1115	1001	21.6448	23.3004	20.8302	28.6711	31.1859	26.8052	25.6659	22.9375	-0.266194	0.0339969	0.228087	NoDiff
ENSMUSG00000005611	Irag1	200	140	173	79	112	107	124	138	1.66072	1.6681	1.97236	0.760315	1.07	0.970578	1.31073	1.45211	0.545682	0.0340955	0.22859	NoDiff
ENSMUSG00000027177	Hipk3	5146	3753	3642	5774	5318	6400	4376	4349	36.5244	38.2225	35.4916	47.4995	43.4269	49.6219	39.5379	39.1161	-0.274314	0.0341583	0.228854	NoDiff
ENSMUSG00000003469	Phyhip	146	132	188	100	102	66	118	129	2.84418	3.68982	5.02845	2.25789	2.28613	1.40452	2.92623	3.18454	0.611646	0.0342287	0.229167	NoDiff
ENSMUSG00000022201	Zfr	1500	1088	1050	1400	1280	1432	987	1069	14.3856	14.9724	13.826	15.5619	14.1235	15.0023	12.0497	12.9917	-0.271387	0.034316	0.229593	NoDiff
ENSMUSG00000034471	Caskin2	710	698	617	388	479	311	441	541	7.77459	10.9674	9.27633	4.92436	6.03465	3.72014	6.14724	7.50705	0.467748	0.0343785	0.229703	NoDiff
ENSMUSG00000027198	Ext2	521	404	409	360	448	404	453	465	4.03041	4.48457	4.34417	3.22785	3.98738	3.41407	4.46101	4.55846	0.330363	0.0343797	0.229703	NoDiff
ENSMUSG00000032220	Myo1e	137	109	114	90	91	119	58	60	1.36156	1.55443	1.55559	1.03671	1.04053	1.29195	0.733784	0.755652	-0.616417	0.0345624	0.23061	NoDiff
ENSMUSG00000041870	Ankrd13a	566	442	430	501	625	530	572	707	5.36284	6.00936	5.59395	5.50193	6.81327	5.48572	6.89917	8.48888	0.357581	0.0345674	0.23061	NoDiff
ENSMUSG00000030530	Furin	1815	1002	923	2305	1916	2076	1477	1609	11.2105	8.88064	7.82749	16.5013	13.6158	14.0074	11.6132	12.5938	-0.301244	0.0345867	0.23061	NoDiff
ENSMUSG00000006611	Hfe	670	430	578	1406	1163	1868	975	972	10.6331	9.79223	12.5946	25.8625	21.2355	32.3849	19.6976	19.5481	-0.459835	0.0346669	0.230761	NoDiff
ENSMUSG00000025332	Kdm5c	480	473	519	600	466	469	295	386	3.82709	5.41148	5.68155	5.5447	4.27475	4.08489	2.99414	3.90003	-0.446396	0.0346908	0.230761	NoDiff
ENSMUSG00000033022	Cdo1	43	25	35	54	98	179	49	48	1.48274	1.23698	1.65705	2.15818	3.88793	6.74261	2.15087	2.09744	-1.03741	0.0346923	0.230761	Down
ENSMUSG00000029119	Man2b2	142	109	131	106	111	98	156	118	2.28169	2.51317	2.89009	1.97412	2.05206	1.72018	3.19092	2.40272	0.53028	0.0347044	0.230761	NoDiff
ENSMUSG00000054387	Mdm4	841	650	670	929	698	807	520	602	3.22174	3.57302	3.52404	4.12486	3.07643	3.37713	2.53583	2.92243	-0.390667	0.0348203	0.231238	NoDiff
ENSMUSG00000017765	Slc12a4	526	475	493	437	466	370	497	480	6.96852	9.02975	8.96755	6.7102	7.10294	5.35471	8.38174	8.05841	0.348599	0.0348239	0.231238	NoDiff
ENSMUSG00000035203	Epn1	1401	1212	1058	1673	1731	1697	1281	1362	28.2637	35.085	29.3054	39.1188	40.1777	37.3983	32.8975	34.8194	-0.218931	0.0349892	0.232177	NoDiff
ENSMUSG00000070643	Sox13	229	209	182	47	71	41	82	77	3.01061	3.94269	3.2852	0.716169	1.07393	0.588819	1.37232	1.28281	0.732948	0.0351217	0.23286	NoDiff
ENSMUSG00000024617	Camk2a	741	668	635	671	648	596	735	682	5.62711	7.27899	6.62084	5.90594	5.66161	4.94417	7.10522	6.56304	0.295368	0.03514	0.23286	NoDiff
ENSMUSG00000052419	Smim30	499	358	465	389	430	425	479	447	7.47561	7.69585	9.56469	6.75452	7.4116	6.95528	9.13491	8.48607	0.304923	0.0352201	0.23321	NoDiff
ENSMUSG00000042821	Snai1	11	15	10	31	48	30	19	12	0.384687	0.752719	0.48016	1.25654	1.93131	1.14608	0.845845	0.5318	-1.07937	0.0352538	0.23321	Down
ENSMUSG00000015932	Dstn	2435	1691	2124	2200	2377	2528	1762	1862	72.233	71.9793	86.5093	75.6412	81.1266	81.9206	66.5373	69.9954	-0.241191	0.035265	0.23321	NoDiff
ENSMUSG00000030605	Mfge8	943	989	1162	762	926	868	880	1022	11.3885	17.1387	19.2678	10.6662	12.8666	11.4513	13.5288	15.6408	0.304037	0.0353104	0.233351	NoDiff
ENSMUSG00000028992	Nmnat1	361	274	297	260	222	226	302	263	6.73845	7.33889	7.61168	5.62503	4.76763	4.6083	7.17599	6.22101	0.403857	0.035341	0.233395	NoDiff
ENSMUSG00000039167	Adgrl4	1710	1358	1309	656	1235	683	1092	1217	16.9947	19.3662	17.862	7.5565	14.1215	7.41512	13.8154	15.3271	0.577922	0.0354782	0.234141	NoDiff
ENSMUSG00000051391	Ywhag	3337	2850	2916	2599	2704	2434	2743	2707	34.3946	42.1509	41.2661	31.0484	32.0655	27.4053	35.9901	35.357	0.224607	0.0356024	0.234696	NoDiff
ENSMUSG00000013833	Med16	364	287	234	323	336	309	369	359	4.4252	5.00658	3.90588	4.55128	4.69968	4.10364	5.71059	5.53069	0.319099	0.0356106	0.234696	NoDiff
ENSMUSG00000049686	Orai1	107	70	80	133	129	178	90	91	2.64301	2.48108	2.71317	3.80772	3.66608	4.80302	2.82996	2.84845	-0.551915	0.0357162	0.23511	NoDiff
ENSMUSG00000023959	Clic5	6230	5144	6056	4665	4689	4650	3582	3789	36.5261	43.2757	48.7498	31.7005	31.6296	29.7816	26.734	28.151	-0.196464	0.0357218	0.23511	NoDiff
ENSMUSG00000020541	Tom1l1	397	267	267	139	166	183	191	209	2.9043	2.80279	2.68185	1.1786	1.3972	1.46245	1.77872	1.93754	0.443595	0.0357596	0.235111	NoDiff
ENSMUSG00000042961	Egflam	345	222	187	259	169	158	256	271	3.19517	2.95023	2.37787	2.78018	1.80077	1.5985	3.01813	3.18051	0.572726	0.0357796	0.235111	NoDiff
ENSMUSG00000022052	Ppp2r2a	1075	760	683	1773	1480	1841	1226	1240	11.3251	11.4888	9.87931	21.6492	17.9388	21.1869	16.4417	16.5542	-0.318343	0.0357945	0.235111	NoDiff
ENSMUSG00000022280	Rnf19a	406	337	314	540	537	473	383	365	5.19072	6.18242	5.51192	8.00192	7.89902	6.60605	6.23337	5.91354	-0.321238	0.0358754	0.235482	NoDiff
ENSMUSG00000029428	Stx2	245	252	230	61	74	57	72	114	3.02851	4.46983	3.90358	0.873961	1.05243	0.769693	1.13297	1.78575	0.682945	0.0360412	0.236311	NoDiff
ENSMUSG00000025860	Xiap	1115	878	800	1022	980	962	657	798	6.67526	7.54249	6.57589	7.09158	6.7502	6.29141	5.00704	6.05409	-0.298209	0.0360504	0.236311	NoDiff
ENSMUSG00000060681	Slc9a6	710	439	481	750	654	715	512	524	7.89507	7.0047	7.34369	9.66624	8.36705	8.68526	7.24753	7.38383	-0.303764	0.0360845	0.236375	NoDiff
ENSMUSG00000019846	Lama4	743	877	782	532	785	489	738	762	3.4902	5.91138	5.0436	2.89649	4.24257	2.50929	4.41307	4.53597	0.465058	0.0362172	0.237085	NoDiff
ENSMUSG00000062300	Nectin2	481	319	294	338	332	329	388	363	7.80404	7.42664	6.54928	6.35609	6.1974	5.83109	8.01362	7.46335	0.318313	0.0362944	0.23743	NoDiff
ENSMUSG00000045551	Fpr1	2	1	4	119	89	79	65	28	0.0856326	0.0614379	0.235148	5.90548	4.38426	3.69501	3.54279	1.51922	-0.894488	0.0364618	0.238364	NoDiff
ENSMUSG00000018572	Phf23	300	215	204	240	286	245	177	178	5.19604	5.34339	4.85124	4.81794	5.69921	4.6355	3.90254	3.90683	-0.387962	0.0365297	0.238506	NoDiff
ENSMUSG00000031618	Nr3c2	318	278	246	117	175	134	197	170	2.78453	3.49299	2.95755	1.18743	1.76303	1.28177	2.1959	1.88637	0.518314	0.0365507	0.238506	NoDiff
ENSMUSG00000038256	Bcl9	534	391	344	430	314	492	535	502	3.58416	3.76574	3.17012	3.34514	2.42478	3.60737	4.57112	4.26975	0.474709	0.0365572	0.238506	NoDiff
ENSMUSG00000025579	Gaa	1622	1317	1258	1356	1316	1425	1437	1473	19.2242	22.398	20.4715	18.6275	17.9453	18.4498	21.6809	22.1234	0.235851	0.0367487	0.239595	NoDiff
ENSMUSG00000056429	Tgoln1	1672	1216	1043	1852	1615	1716	1310	1281	18.9076	19.7315	16.1941	24.2739	21.0121	21.1981	18.8579	18.357	-0.271529	0.0369059	0.240458	NoDiff
ENSMUSG00000028032	Papss1	132	115	93	47	68	63	71	101	2.45101	3.06405	2.37096	1.0115	1.4527	1.27788	1.67823	2.37654	0.680843	0.0369317	0.240465	NoDiff
ENSMUSG00000042129	Rassf4	280	223	333	378	368	422	246	300	1.72363	1.96978	2.8145	2.69697	2.60633	2.83777	1.92771	2.34023	-0.368466	0.0370113	0.240814	NoDiff
ENSMUSG00000027806	Tsc22d2	571	395	381	617	611	606	461	454	2.87881	2.8576	2.63738	3.60546	3.54417	3.33756	2.95869	2.90058	-0.27339	0.0370589	0.240814	NoDiff
ENSMUSG00000019302	Atp6v0a1	1229	1040	932	852	1066	848	1018	1050	10.627	12.9038	11.0649	8.5388	10.6051	8.01002	11.2054	11.5054	0.311808	0.0370734	0.240814	NoDiff
ENSMUSG00000003382	Etv3	518	406	421	671	571	689	441	481	2.85817	3.21448	3.18942	4.2912	3.62486	4.15295	3.09755	3.36322	-0.338405	0.0371066	0.240814	NoDiff
ENSMUSG00000042507	Mideas	310	266	236	807	684	595	491	473	2.30896	2.84292	2.41346	6.96672	5.8615	4.84119	4.65543	4.46447	-0.385168	0.0371093	0.240814	NoDiff
ENSMUSG00000063698	Sfxn4	135	82	85	52	44	47	62	75	2.57243	2.24208	2.22383	1.14845	0.964629	0.978335	1.50392	1.81103	0.666107	0.0373253	0.242054	NoDiff
ENSMUSG00000032495	Lrrc2	7769	6022	6505	4852	4762	7080	3694	3839	117.225	130.384	134.764	84.8547	82.669	116.699	70.9538	73.4053	-0.418541	0.0374215	0.242515	NoDiff
ENSMUSG00000022678	Nde1	730	439	484	399	511	431	491	530	12.912	11.1419	11.754	8.17977	10.3989	8.32772	11.0554	11.8795	0.337856	0.0374896	0.242795	NoDiff
ENSMUSG00000019718	L3hypdh	93	51	81	38	61	60	75	80	1.96792	1.54854	2.35332	0.931981	1.48509	1.38693	2.02027	2.1452	0.695477	0.0375474	0.243007	NoDiff
ENSMUSG00000015217	Hmgb3	851	566	581	772	831	697	881	818	21.5945	20.609	20.2424	22.7055	24.2612	19.3209	28.4585	26.3039	0.293775	0.0376309	0.243385	NoDiff
ENSMUSG00000023861	Mpc1	255	201	224	216	245	186	155	125	6.94315	7.85308	8.37406	6.81662	7.67503	5.53234	5.37243	4.313	-0.476623	0.0377064	0.243567	NoDiff
ENSMUSG00000023025	Larp4	1271	850	1181	1214	1352	1045	898	841	6.64498	6.37667	8.47753	7.3564	8.13246	5.9682	5.9765	5.57182	-0.323152	0.0377092	0.243567	NoDiff
ENSMUSG00000038967	Pdk2	5384	4185	3701	4161	4699	4716	4964	4648	96.4946	107.627	91.0728	86.436	96.8949	92.3318	113.254	105.564	0.233008	0.0378249	0.244083	NoDiff
ENSMUSG00000034748	Sirt6	61	60	43	49	37	39	54	72	1.24166	1.75247	1.20174	1.15602	0.866505	0.867194	1.39923	1.8572	0.738162	0.0378393	0.244083	NoDiff
ENSMUSG00000064030	Pym1	67	65	58	103	80	85	114	121	2.86437	3.98744	3.4045	5.10376	3.93497	3.96965	6.20414	6.55529	0.5383	0.0378929	0.244266	NoDiff
ENSMUSG00000032198	Dock6	603	688	574	228	271	174	236	368	3.89243	6.37264	5.0873	1.70584	2.01266	1.22697	1.93927	3.01026	0.572543	0.0379988	0.244601	NoDiff
ENSMUSG00000025170	Rab40b	65	33	37	31	29	57	72	58	1.83505	1.33683	1.43419	1.01437	0.941952	1.75787	2.58755	2.07498	0.882767	0.0380165	0.244601	NoDiff
ENSMUSG00000032698	Lmo2	163	172	253	147	154	136	170	182	4.26605	6.45944	9.09141	4.45918	4.63721	3.88828	5.66383	6.03619	0.417685	0.0380206	0.244601	NoDiff
ENSMUSG00000037126	Psd	48	36	29	110	146	97	79	56	0.356347	0.383496	0.295598	0.946505	1.24704	0.786652	0.746588	0.526832	-0.653188	0.0380973	0.244933	NoDiff
ENSMUSG00000024099	Ndufv2	7412	4679	5062	6667	7488	6734	5452	5426	195.704	177.274	183.51	204.03	227.472	194.231	183.25	181.551	-0.210587	0.0381255	0.244952	NoDiff
ENSMUSG00000030824	Nucb1	1006	816	703	792	855	796	860	883	6.94459	8.08287	6.66308	6.33684	6.79066	6.00262	7.55735	7.72435	0.243096	0.0382076	0.245301	NoDiff
ENSMUSG00000046667	Rbm12b1	138	119	94	67	47	77	39	24	2.50578	3.10055	2.34349	1.41006	0.981883	1.52734	0.901471	0.552241	-0.870451	0.0382498	0.245301	NoDiff
ENSMUSG00000032431	Crtap	259	201	195	200	203	189	221	241	8.28578	9.22692	8.56525	7.41588	7.47183	6.60503	9.00012	9.7702	0.371748	0.0382747	0.245301	NoDiff
ENSMUSG00000048787	Dcun1d3	239	140	199	290	292	209	173	171	1.72858	1.45294	1.97614	2.43102	2.42981	1.65127	1.5928	1.56726	-0.471493	0.0382974	0.245301	NoDiff
ENSMUSG00000027890	Gstm4	166	96	124	113	116	110	128	155	5.5128	4.5747	5.65402	4.34952	4.4322	3.99058	5.41124	6.52302	0.468557	0.0383171	0.245301	NoDiff
ENSMUSG00000003420	Fcgrt	1227	868	939	597	632	699	663	778	33.0909	33.5901	34.7698	18.6611	19.6101	20.5931	22.7615	26.5887	0.309278	0.0383314	0.245301	NoDiff
ENSMUSG00000042502	Cd2bp2	569	380	421	353	373	438	438	451	8.05794	7.72187	8.18588	5.79409	6.0774	6.77587	7.89602	8.09359	0.341198	0.0384204	0.245708	NoDiff
ENSMUSG00000018986	Slfn3	24	21	22	170	106	76	63	57	0.398866	0.500798	0.502007	3.27464	2.02684	1.37978	1.33284	1.20045	-0.8267	0.0384606	0.245804	NoDiff
ENSMUSG00000000378	Ccm2	209	191	179	215	249	234	169	150	3.23185	4.23804	3.8004	3.85338	4.42998	3.95276	3.3267	2.93933	-0.398369	0.0385232	0.245875	NoDiff
ENSMUSG00000027495	Fam210b	170	150	157	88	115	108	115	159	2.66439	3.3734	3.37847	1.59857	2.07369	1.84906	2.2944	3.1579	0.547146	0.0385322	0.245875	NoDiff
ENSMUSG00000067081	Asb18	205	268	295	123	166	158	192	178	2.85533	5.3563	5.64153	1.98567	2.66016	2.40403	3.40429	3.14178	0.459363	0.0385477	0.245875	NoDiff
ENSMUSG00000025492	Ifitm3	930	603	712	5345	3418	4143	3157	2467	77.759	72.3456	81.7371	517.982	328.804	378.409	336.02	261.39	-0.470982	0.0386189	0.246012	NoDiff
ENSMUSG00000001943	Vsig2	235	142	180	301	256	201	293	344	6.73162	5.8367	7.07939	9.99349	8.43701	6.28966	10.6842	12.4871	0.476514	0.0386248	0.246012	NoDiff
ENSMUSG00000021975	Ints9	241	180	137	132	122	152	166	169	2.00411	2.14785	1.56421	1.27226	1.16724	1.38079	1.75725	1.78092	0.45195	0.0386681	0.246012	NoDiff
ENSMUSG00000025857	Dnaaf5	135	115	91	112	111	131	136	161	2.17786	2.66208	2.01562	2.09417	2.06023	2.30859	2.79291	3.29135	0.475666	0.0386706	0.246012	NoDiff
ENSMUSG00000042298	Ttc19	971	712	676	880	934	850	667	682	11.7743	12.3886	11.2547	12.3679	13.0305	11.2594	10.2959	10.4798	-0.25163	0.0388357	0.246895	NoDiff
ENSMUSG00000022772	Senp5	380	318	296	380	380	332	229	280	2.96718	3.56299	3.17339	3.43909	3.41383	2.8319	2.27624	2.77059	-0.372522	0.0388604	0.246895	NoDiff
ENSMUSG00000029330	Cds1	71	44	56	66	66	60	137	64	1.02181	0.908639	1.10655	1.10092	1.09283	0.943283	2.50989	1.1672	0.799863	0.0389111	0.246926	NoDiff
ENSMUSG00000102752	Gm7694	183	145	102	226	176	296	122	158	2.71075	3.08201	2.07449	3.88013	2.9995	4.78972	2.3005	2.96585	-0.590998	0.038916	0.246926	NoDiff
ENSMUSG00000036752	Tubb4b	2039	1616	2243	1728	1405	1782	1224	1122	55.3585	62.9558	83.6118	54.3763	43.8875	52.8511	42.303	38.6022	-0.338331	0.0389489	0.246973	NoDiff
ENSMUSG00000046404	Yod1	177	94	128	157	175	124	92	99	1.63739	1.24777	1.62577	1.68336	1.86258	1.25308	1.0834	1.16056	-0.52528	0.0390202	0.247199	NoDiff
ENSMUSG00000063904	Dpp3	245	180	160	211	175	153	203	252	1.7914	1.88855	1.60627	1.78817	1.47219	1.22208	1.8895	2.33497	0.482688	0.0390354	0.247199	NoDiff
ENSMUSG00000000594	Gm2a	217	149	241	151	173	180	217	189	2.98073	2.93681	4.54518	2.40402	2.73405	2.70094	3.79442	3.28986	0.419408	0.0390638	0.247217	NoDiff
ENSMUSG00000021772	Nkiras1	432	300	330	340	372	308	383	391	4.45995	4.44421	4.67769	4.0684	4.41861	3.47357	5.03347	5.11535	0.332119	0.0390947	0.247252	NoDiff
ENSMUSG00000025141	Myadml2	799	526	533	393	455	344	421	521	21.2849	20.1066	19.4951	12.1344	13.9455	10.0107	14.2768	17.588	0.390102	0.0391424	0.247392	NoDiff
ENSMUSG00000028277	Ube2j1	713	530	558	773	742	788	563	594	11.4502	12.2131	12.3035	14.388	13.7096	13.8238	11.5094	12.0882	-0.263938	0.0392597	0.247817	NoDiff
ENSMUSG00000024772	Ehd1	2034	1309	1416	1289	1577	1089	1492	1579	31.1215	28.7393	29.7471	22.8592	27.7612	18.2019	29.0603	30.6157	0.366154	0.0392607	0.247817	NoDiff
ENSMUSG00000031537	Ikbkb	344	321	327	517	462	427	320	347	1.02217	1.36866	1.33409	1.78055	1.57944	1.38603	1.21042	1.30661	-0.347423	0.0393355	0.248123	NoDiff
ENSMUSG00000011884	Gltp	124	100	103	61	83	76	95	101	3.98945	4.61656	4.54988	2.27468	3.07232	2.67106	3.89079	4.1178	0.564685	0.0393603	0.248123	NoDiff
ENSMUSG00000056671	Prelid2	60	23	29	40	50	31	23	13	2.89475	1.59226	1.92101	2.23675	2.77541	1.63381	1.41257	0.794796	-1.01534	0.0394459	0.248256	Down
ENSMUSG00000037366	Pafah2	192	154	154	95	116	117	126	152	3.01002	3.46431	3.31483	1.7262	2.0923	2.00371	2.51456	3.01971	0.491505	0.0394483	0.248256	NoDiff
ENSMUSG00000006386	Tek	1017	829	714	305	364	214	357	400	12.2353	14.3111	11.794	4.25296	5.03838	2.81245	5.46743	6.09825	0.508416	0.0394581	0.248256	NoDiff
ENSMUSG00000034520	Gjc1	369	289	257	247	283	308	313	335	4.18112	4.69885	3.99827	3.24386	3.68936	3.81239	4.51475	4.81022	0.359398	0.0395722	0.24875	NoDiff
ENSMUSG00000005034	Prkacb	1172	874	1031	819	934	860	910	965	7.57402	8.10471	9.14806	6.13453	6.94453	6.07123	7.48622	7.90276	0.251604	0.0395878	0.24875	NoDiff
ENSMUSG00000015943	Bola1	119	82	84	83	98	93	133	105	6.23472	6.16469	6.04256	5.04019	5.90736	5.32271	8.87042	6.97128	0.528759	0.0398117	0.249873	NoDiff
ENSMUSG00000041481	Serpina3g	3	0	4	41	25	28	84	34	0.0807916	0	0.147903	1.27976	0.774609	0.823726	2.8797	1.16032	1.05896	0.0398181	0.249873	Up
ENSMUSG00000027555	Car13	5	8	5	145	98	46	54	27	0.12329	0.283058	0.169278	4.14405	2.78024	1.23907	1.69502	0.843675	-1.10594	0.0398616	0.249984	Down
ENSMUSG00000041361	Myzap	9675	5925	7819	5632	7388	7344	7477	7672	97.3317	85.5301	108.001	65.6697	85.5121	80.7078	95.7532	97.8059	0.305032	0.0399359	0.250289	NoDiff
ENSMUSG00000031095	Cul4b	329	250	228	320	390	401	277	234	4.81555	5.2507	4.58201	5.42874	6.56768	6.41171	5.16122	4.34029	-0.388398	0.040021	0.25066	NoDiff
ENSMUSG00000053929	Cyhr1	1507	1179	1149	980	1072	928	1049	1094	10.0862	11.3228	10.5586	7.60219	8.25479	6.78487	8.93742	9.27864	0.254518	0.0401389	0.251237	NoDiff
ENSMUSG00000066361	Serpina3c	46	4	13	96	147	105	125	200	1.17835	0.147029	0.457226	2.85027	4.33242	2.93822	4.07614	6.4923	0.63173	0.0402824	0.251973	NoDiff
ENSMUSG00000004609	Cd33	160	82	97	406	535	417	191	359	1.16719	0.858344	0.971547	3.43278	4.49026	3.32304	1.77368	3.3187	-0.57548	0.0403387	0.252162	NoDiff
ENSMUSG00000034610	Tut4	404	349	308	495	491	576	335	405	2.6373	3.26912	2.76058	3.74526	3.68771	4.10752	2.78384	3.35031	-0.349063	0.0404481	0.252555	NoDiff
ENSMUSG00000021702	Thbs4	29	28	38	78	64	132	31	57	0.49984	0.692498	0.899267	1.55821	1.26914	2.48535	0.68017	1.24498	-0.912862	0.0404535	0.252555	NoDiff
ENSMUSG00000007812	Zfp655	554	367	386	515	611	710	445	406	5.61015	5.33283	5.3669	6.04464	7.11874	7.8542	5.7365	5.21007	-0.377765	0.0405086	0.252736	NoDiff
ENSMUSG00000014353	Tmem87b	608	388	456	994	855	922	682	686	4.10563	3.75955	4.22779	7.77968	6.64263	6.80122	5.86251	5.87021	-0.289805	0.0408708	0.254817	NoDiff
ENSMUSG00000024679	Ms4a6d	133	70	80	518	630	605	453	377	4.3456	3.28188	3.58888	19.6167	23.6829	21.594	18.8416	15.6096	-0.346407	0.0408947	0.254817	NoDiff
ENSMUSG00000005078	Jkamp	238	151	170	138	144	131	162	170	5.01186	4.56275	4.91522	3.36822	3.48885	3.01351	4.3427	4.53653	0.414859	0.0410527	0.255638	NoDiff
ENSMUSG00000030094	Xpc	242	204	183	135	162	167	176	200	2.49703	3.02041	2.59258	1.61451	1.92318	1.88237	2.31177	2.61512	0.426924	0.0411006	0.255772	NoDiff
ENSMUSG00000047547	Cltb	913	578	643	1189	1261	1163	949	894	10.6321	9.65833	10.2809	16.0482	16.895	14.7947	14.0681	13.1928	-0.24062	0.0412932	0.256701	NoDiff
ENSMUSG00000024835	Coro1b	272	261	227	178	167	168	200	204	4.81253	6.62632	5.51445	3.65026	3.39953	3.24708	4.50461	4.57391	0.384683	0.0413385	0.256701	NoDiff
ENSMUSG00000028430	Nol6	287	220	177	242	255	244	287	276	3.10372	3.4139	2.62812	3.03329	3.17276	2.8825	3.95098	3.78235	0.333968	0.0413527	0.256701	NoDiff
ENSMUSG00000014077	Chp1	2097	1373	1181	1662	1952	1912	1312	1470	33.9744	31.9191	26.2709	31.2093	36.3857	33.8392	27.0589	30.1803	-0.259732	0.0413556	0.256701	NoDiff
ENSMUSG00000028273	Pdlim5	16750	10960	12757	17444	15706	20876	12726	13423	106.966	100.431	111.854	129.115	115.397	145.632	103.454	108.626	-0.318252	0.041401	0.256818	NoDiff
ENSMUSG00000043572	Pars2	80	56	69	31	55	54	70	71	1.46577	1.47229	1.73579	0.658321	1.15941	1.08081	1.63267	1.6485	0.743321	0.041528	0.257008	NoDiff
ENSMUSG00000039725	Trp53rka	108	121	84	81	100	96	60	51	2.89065	4.64712	3.0869	2.51279	3.07942	2.80687	2.0443	1.72979	-0.587545	0.0415588	0.257008	NoDiff
ENSMUSG00000028996	Rbp7	183	144	238	14	38	39	45	68	14.4485	16.3141	25.8001	1.28115	3.45186	3.3637	4.52281	6.80354	1.04548	0.0415597	0.257008	Up
ENSMUSG00000057322	Rpl38	519	351	430	529	542	571	407	409	54.2832	52.6784	61.7502	64.1287	65.2221	65.2399	54.1895	54.2094	-0.27889	0.0415807	0.257008	NoDiff
ENSMUSG00000026791	Slc2a8	176	150	100	107	132	137	158	153	3.10914	3.8023	2.42549	2.19084	2.68287	2.64379	3.5531	3.42509	0.457428	0.0416351	0.257008	NoDiff
ENSMUSG00000074129	Rpl13a	35	33	42	56	55	44	30	24	0.938556	1.26979	1.54637	1.74052	1.69688	1.28892	1.02409	0.815561	-0.790802	0.0416392	0.257008	NoDiff
ENSMUSG00000038594	Cep85l	549	439	450	452	494	565	349	373	3.89709	4.47157	4.38583	3.71882	4.03452	4.38123	3.15367	3.35529	-0.335347	0.0416395	0.257008	NoDiff
ENSMUSG00000014361	Mertk	188	115	185	70	71	70	78	115	2.45791	2.15741	3.32087	1.06073	1.06798	0.999736	1.29815	1.90528	0.599339	0.0416434	0.257008	NoDiff
ENSMUSG00000048439	Nupl2	127	79	99	101	72	89	110	123	1.91069	1.70546	2.045	1.76119	1.24628	1.4627	2.1067	2.34501	0.557853	0.041691	0.257139	NoDiff
ENSMUSG00000039901	Armh3	332	245	284	181	174	219	233	227	4.29206	4.54487	5.04101	2.7121	2.58806	3.0928	3.83448	3.71883	0.4103	0.0417862	0.257562	NoDiff
ENSMUSG00000028540	Dph2	51	38	52	59	77	68	36	41	0.954168	1.02015	1.33576	1.2794	1.65746	1.38977	0.857393	0.972056	-0.674677	0.0418829	0.257994	NoDiff
ENSMUSG00000035692	Isg15	21	16	14	414	202	240	186	125	1.69341	1.85135	1.55004	38.6938	18.7409	21.1413	19.0932	12.7734	-0.734897	0.0419409	0.258188	NoDiff
ENSMUSG00000020629	Adi1	763	553	560	482	533	602	638	582	22.934	23.8511	23.1108	16.792	18.4323	19.7666	24.4118	22.1683	0.324599	0.0420424	0.258648	NoDiff
ENSMUSG00000033287	Kctd17	86	93	83	211	243	215	166	135	1.91863	2.97717	2.54239	5.456	6.23729	5.23975	4.71437	3.81662	-0.420532	0.0421109	0.258906	NoDiff
ENSMUSG00000021116	Eif2s1	884	643	585	909	930	1018	700	740	10.1218	10.5643	9.1967	12.0633	12.2514	12.733	10.2029	10.7371	-0.258782	0.0421792	0.259162	NoDiff
ENSMUSG00000025372	Baiap2	163	81	159	82	81	80	106	102	1.85102	1.31988	2.47909	1.07928	1.05829	0.992412	1.53233	1.46783	0.505529	0.0422176	0.259234	NoDiff
ENSMUSG00000054766	Set	1503	1195	1084	1566	1702	1581	1242	1273	20.9345	23.8835	20.7302	25.281	27.2747	24.0555	22.0215	22.469	-0.21687	0.0422581	0.259318	NoDiff
ENSMUSG00000048490	Nrip1	395	353	275	511	495	742	364	404	1.95445	2.50627	1.86823	2.93053	2.81792	4.0106	2.29272	2.53315	-0.457479	0.0423368	0.259536	NoDiff
ENSMUSG00000005897	Nr2c1	202	143	130	125	146	157	161	190	2.4856	2.52489	2.19631	1.78274	2.06695	2.11037	2.5219	2.96269	0.443819	0.0423596	0.259536	NoDiff
ENSMUSG00000045954	Cavin2	2538	2158	2270	588	818	1180	1019	1286	47.0953	57.4599	57.8341	12.6463	17.4637	23.9192	24.0704	30.2399	0.564789	0.0423738	0.259536	NoDiff
ENSMUSG00000063145	Bbs5	81	61	50	39	32	37	49	59	1.87803	2.02944	1.5917	1.04805	0.853622	0.937129	1.44623	1.7335	0.72786	0.0424843	0.260049	NoDiff
ENSMUSG00000038252	Ncapd2	271	242	207	168	145	194	207	208	2.45136	3.14109	2.57087	1.76135	1.50905	1.91699	2.38358	2.38426	0.440006	0.0425338	0.260156	NoDiff
ENSMUSG00000054027	Nt5dc3	739	663	1032	552	648	521	592	720	6.97752	8.98251	13.3785	6.0408	7.03929	5.3737	7.11543	8.61474	0.338414	0.0425554	0.260156	NoDiff
ENSMUSG00000026656	Fcgr2b	324	179	207	737	843	785	945	802	3.17222	2.51477	2.78266	8.36344	9.49606	8.39591	11.778	9.95053	0.294767	0.0425992	0.26026	NoDiff
ENSMUSG00000009575	Cbx5	1072	930	881	822	896	828	639	655	6.74777	8.39993	7.614	5.99703	6.48889	5.69344	5.12022	5.22468	-0.246131	0.0426733	0.260549	NoDiff
ENSMUSG00000040447	Spns2	179	103	124	93	217	91	190	230	2.48525	2.05202	2.3638	1.49658	3.46637	1.38019	3.3581	4.04668	0.802651	0.0427401	0.260792	NoDiff
ENSMUSG00000071451	Psmg4	51	31	36	58	64	54	34	31	5.20924	4.54353	5.04869	6.86643	7.5211	6.02528	4.42085	4.01254	-0.706334	0.0428273	0.26116	NoDiff
ENSMUSG00000007877	Tcap	19718	9843	10258	13964	14035	9281	15889	14116	1179.1	844.586	842.216	967.827	965.603	606.266	1209.51	1069.68	0.417191	0.0433342	0.263951	NoDiff
ENSMUSG00000021904	Sema3g	555	408	315	260	320	319	321	376	6.93002	7.31019	5.40037	3.76282	4.59715	4.35123	5.10234	5.94952	0.363221	0.0433447	0.263951	NoDiff
ENSMUSG00000034235	Usp54	649	442	400	600	599	858	449	476	4.05724	3.96493	3.43335	4.34746	4.30834	5.85939	3.57318	3.77091	-0.423505	0.0433806	0.263951	NoDiff
ENSMUSG00000028066	Pmf1	91	99	47	81	75	66	107	90	1.26967	1.98204	0.900368	1.30989	1.20395	1.00594	1.90045	1.59128	0.557726	0.0433936	0.263951	NoDiff
ENSMUSG00000037029	Zfp146	293	272	277	297	391	329	242	229	5.07946	6.76621	6.59327	5.96767	7.79873	6.23053	5.34057	5.03081	-0.378463	0.0434269	0.263988	NoDiff
ENSMUSG00000052056	Zfp217	223	193	198	367	270	362	235	207	2.05923	2.55732	2.51036	3.92794	2.86854	3.65164	2.76242	2.42227	-0.448227	0.0435139	0.264231	NoDiff
ENSMUSG00000021067	Sav1	185	151	157	313	261	271	212	165	1.99191	2.33294	2.32097	3.90609	3.23323	3.18748	2.90574	2.25131	-0.434764	0.0435213	0.264231	NoDiff
ENSMUSG00000030972	Acsm5	156	59	116	74	109	82	108	127	2.32784	1.2633	2.37661	1.27985	1.87134	1.33666	2.05151	2.40151	0.558196	0.0435661	0.264337	NoDiff
ENSMUSG00000037965	Zc3h7a	627	487	504	847	730	661	538	529	3.88034	4.32472	4.28257	6.07553	5.19783	4.46872	4.23845	4.14868	-0.340111	0.0436646	0.26465	NoDiff
ENSMUSG00000016344	Ppdpf	238	211	179	197	191	205	227	232	10.0988	12.847	10.4283	9.68849	9.32441	9.5022	12.2614	12.4747	0.359966	0.0436721	0.26465	NoDiff
ENSMUSG00000028049	Scamp3	216	193	151	205	199	163	242	215	5.39418	6.91602	5.1775	5.93368	5.71771	4.44671	7.69324	6.80398	0.41896	0.0436994	0.26465	NoDiff
ENSMUSG00000026269	Rnpepl1	598	560	452	460	500	429	481	557	3.58085	4.81172	3.71617	3.19258	3.44471	2.80622	3.66651	4.22662	0.309332	0.0439726	0.265938	NoDiff
ENSMUSG00000030725	Lipt2	59	44	58	21	31	47	57	53	2.01121	2.15221	2.71459	0.829704	1.21581	1.75018	2.47345	2.28946	0.884279	0.0439914	0.265938	NoDiff
ENSMUSG00000028656	Cap1	750	597	525	720	686	787	555	529	12.1685	13.8988	11.6951	13.5396	12.8055	13.9485	11.4628	10.8763	-0.286857	0.0440136	0.265938	NoDiff
ENSMUSG00000021215	Net1	183	143	172	90	126	125	131	164	1.98851	2.22967	2.56612	1.13349	1.57523	1.48377	1.81205	2.25826	0.521743	0.0440872	0.265938	NoDiff
ENSMUSG00000031600	Vps37a	695	493	522	675	642	587	435	495	4.33429	4.41172	4.46967	4.87906	4.60644	3.999	3.45339	3.91193	-0.305092	0.0440874	0.265938	NoDiff
ENSMUSG00000025280	Polr3a	247	189	233	174	135	142	193	180	2.40256	2.63795	3.11175	1.96167	1.51081	1.50885	2.38978	2.21872	0.454411	0.0441008	0.265938	NoDiff
ENSMUSG00000033083	Tbc1d4	2107	1889	1403	779	550	919	921	957	15.5606	20.018	14.2263	6.66805	4.67329	7.41408	8.65854	8.95627	0.467639	0.0441038	0.265938	NoDiff
ENSMUSG00000040028	Elavl1	592	511	521	674	643	635	471	505	3.23842	4.01107	3.9131	4.27337	4.04688	3.79459	3.27986	3.50071	-0.270959	0.0441531	0.26607	NoDiff
ENSMUSG00000058600	Rpl30	499	374	428	506	620	651	440	406	9.36679	10.0737	11.0308	11.0088	13.39	13.3491	10.5139	9.6576	-0.338997	0.0442122	0.266261	NoDiff
ENSMUSG00000026604	Ptpn14	516	586	449	276	211	259	297	298	2.18083	3.55383	2.60549	1.35201	1.02601	1.19578	1.5979	1.59603	0.401605	0.0442642	0.266276	NoDiff
ENSMUSG00000000134	Tfe3	186	174	174	280	300	229	181	187	1.13855	1.52833	1.46238	1.98654	2.1128	1.53128	1.41039	1.45055	-0.406363	0.0442867	0.266276	NoDiff
ENSMUSG00000063229	Ldha	8031	6009	6639	9938	9922	10596	8096	7917	137.543	147.672	156.115	197.273	195.509	198.24	176.507	171.824	-0.197604	0.044297	0.266276	NoDiff
ENSMUSG00000037235	Mxd4	1028	577	754	536	771	478	665	817	6.86975	5.53288	6.91816	4.15156	5.92788	3.48944	5.65708	6.91867	0.463271	0.044369	0.266544	NoDiff
ENSMUSG00000042032	Mat2b	1940	1253	1314	1213	1275	1421	1415	1394	21.9909	20.3807	20.4507	15.9368	16.6283	17.596	20.4183	20.0242	0.253511	0.0444134	0.266645	NoDiff
ENSMUSG00000079588	Tmem182	4851	3489	3861	3640	3631	4363	4031	4471	101.251	104.495	110.647	88.0578	87.1949	99.4792	107.103	118.257	0.276667	0.0446531	0.267797	NoDiff
ENSMUSG00000041445	Mmrn2	486	469	408	440	415	277	502	448	6.93275	9.59996	7.991	7.2748	6.81106	4.31647	9.11582	8.09842	0.47689	0.0446842	0.267797	NoDiff
ENSMUSG00000029455	Aldh2	4082	3145	2665	2902	2853	3145	3269	3037	45.1431	49.9076	40.4657	37.1976	36.3009	37.9943	46.021	42.5614	0.232995	0.0446979	0.267797	NoDiff
ENSMUSG00000072964	Bhlhb9	312	223	184	265	261	354	376	334	3.68477	3.7791	2.98363	3.62745	3.54645	4.56708	5.65284	4.99868	0.420722	0.0447156	0.267797	NoDiff
ENSMUSG00000011305	Plin5	2545	1205	1933	1645	2019	2374	2218	2423	69.1294	46.9666	72.0906	51.7893	63.097	70.4425	76.6936	83.4029	0.351214	0.0447724	0.267898	NoDiff
ENSMUSG00000040964	Arhgef10l	416	458	426	292	337	247	345	343	4.14238	6.54408	5.82421	3.37006	3.86085	2.68678	4.37319	4.32816	0.382329	0.0447877	0.267898	NoDiff
ENSMUSG00000042747	Krtcap2	343	228	217	255	290	276	293	330	12.7755	12.1855	11.0972	11.0083	12.4273	11.2298	13.8923	15.5758	0.331893	0.0448594	0.268162	NoDiff
ENSMUSG00000059070	Rpl18	2252	1614	1718	2370	2600	2591	1996	1942	31.5764	32.4732	33.0741	38.516	41.9435	39.6863	35.6268	34.5061	-0.210461	0.0449293	0.268415	NoDiff
ENSMUSG00000039209	Rpl39l	4	1	3	1	13	1	0	0	0.27287	0.0978867	0.280989	0.079067	1.02032	0.0745205	0	0	-4.60145	0.0450576	0.269015	Down
ENSMUSG00000025880	Smad7	250	167	147	483	346	315	203	278	3.13475	3.00474	2.53076	7.01954	4.99156	4.31472	3.24027	4.41734	-0.524982	0.0451779	0.269568	NoDiff
ENSMUSG00000026766	Mmadhc	2010	1207	1272	1991	2067	1940	1546	1591	56.6325	48.7982	49.2071	65.0189	67.005	59.7105	55.45	56.8058	-0.205226	0.0452758	0.269986	NoDiff
ENSMUSG00000026667	Uhmk1	544	478	443	461	498	414	337	326	3.80678	4.7997	4.25632	3.73903	4.00946	3.16474	3.002	2.89087	-0.319776	0.0453422	0.270216	NoDiff
ENSMUSG00000029434	Vps33a	555	391	407	249	331	332	362	352	6.56833	6.63997	6.61345	3.41555	4.507	4.29219	5.45372	5.27907	0.378816	0.0455201	0.27111	NoDiff
ENSMUSG00000036863	Syde2	612	319	413	165	81	160	182	213	6.03261	4.51203	5.58953	1.88511	0.918621	1.72287	2.28375	2.66064	0.6845	0.0456081	0.271467	NoDiff
ENSMUSG00000039262	Prrc2b	1264	1444	1067	1100	1147	992	1095	1267	6.36252	10.4298	7.37425	6.41761	6.64267	5.45473	7.01647	8.08186	0.27367	0.0457458	0.27212	NoDiff
ENSMUSG00000035649	Zcchc7	339	323	283	457	351	348	241	281	1.99932	2.73346	2.29161	3.12391	2.38171	2.24203	1.80935	2.10011	-0.420273	0.0458277	0.27244	NoDiff
ENSMUSG00000063888	Rpl7l1	659	450	480	721	787	696	543	565	10.689	10.4735	10.6896	13.5545	14.6866	12.3321	11.2117	11.6132	-0.261972	0.045871	0.272531	NoDiff
ENSMUSG00000064289	Tank	352	256	280	519	453	484	363	342	3.27337	3.41601	3.57505	5.59395	4.84672	4.91674	4.29716	4.03024	-0.317265	0.0459638	0.272915	NoDiff
ENSMUSG00000030579	Tyrobp	54	52	58	79	102	82	49	56	4.5895	6.34165	6.76817	7.78211	9.97399	7.61316	5.3014	6.03132	-0.593758	0.0460644	0.273288	NoDiff
ENSMUSG00000007603	Dus3l	239	222	203	216	223	172	245	242	4.60211	6.13394	5.36695	4.82072	4.9404	3.61799	6.00549	5.90511	0.402763	0.0461301	0.273288	NoDiff
ENSMUSG00000062604	Srpk2	1360	739	895	603	647	512	767	604	5.54613	4.32437	5.01125	2.85015	3.03566	2.28087	3.98171	3.12134	0.369682	0.0461476	0.273288	NoDiff
ENSMUSG00000021660	Btf3	1322	862	969	1457	1449	1717	1193	1094	43.0952	40.3211	43.3704	55.0499	54.3455	61.1431	49.5063	45.1927	-0.285117	0.0461532	0.273288	NoDiff
ENSMUSG00000034487	Poglut3	139	151	148	66	80	82	92	107	2.16358	3.37258	3.16294	1.19069	1.43267	1.39428	1.82292	2.11054	0.533956	0.0462115	0.273288	NoDiff
ENSMUSG00000040250	Ints13	462	334	355	437	424	413	285	333	3.08665	3.20198	3.25646	3.38397	3.25918	3.01422	2.42389	2.81931	-0.314923	0.0462118	0.273288	NoDiff
ENSMUSG00000071036	Gm10309	2	1	1	39	55	42	25	21	0.0565474	0.0405705	0.0388199	1.27805	1.78913	1.29721	0.899799	0.752411	-0.831217	0.0463301	0.273288	NoDiff
ENSMUSG00000031399	Fam3a	230	164	159	169	147	130	184	181	5.24685	5.36837	4.98012	4.46845	3.85821	3.23962	5.34332	5.23242	0.439686	0.0463343	0.273288	NoDiff
ENSMUSG00000039959	Hip1	870	617	673	593	665	552	604	779	3.8052	3.87232	4.04153	3.00616	3.3464	2.63741	3.36293	4.31767	0.340999	0.046335	0.273288	NoDiff
ENSMUSG00000095315	Gm10130	21	31	17	41	31	37	49	60	0.523281	1.10842	0.581616	1.18413	0.88874	1.00716	1.5543	1.89461	0.727272	0.046353	0.273288	NoDiff
ENSMUSG00000036144	Meox2	234	205	139	36	96	47	97	99	5.62084	7.06588	4.58429	1.00227	2.6531	1.23328	2.96606	3.01352	0.86789	0.0463614	0.273288	NoDiff
ENSMUSG00000028191	Bcl10	299	220	185	485	381	420	302	300	3.71384	3.92104	3.15497	6.9822	5.4447	5.69876	4.77509	4.722	-0.367123	0.0463643	0.273288	NoDiff
ENSMUSG00000024491	Rbm27	462	380	345	477	429	443	325	333	3.94253	4.65312	4.04226	4.71792	4.21199	4.12968	3.53052	3.60106	-0.306868	0.0464418	0.273578	NoDiff
ENSMUSG00000024471	Myot	1135	793	770	1413	1242	1391	1069	917	29.1271	29.2013	27.1309	42.0284	36.6708	38.9949	34.9222	29.8211	-0.297022	0.0466376	0.274426	NoDiff
ENSMUSG00000010307	Tmem86a	176	154	139	70	86	61	103	91	5.28735	6.63855	5.7334	2.43738	2.9725	2.00186	3.93899	3.46433	0.570084	0.0466423	0.274426	NoDiff
ENSMUSG00000034659	Tmem109	1153	917	985	874	843	894	915	941	17.2096	19.6399	20.186	15.12	14.4766	14.5767	17.3855	17.7986	0.236946	0.0467355	0.274808	NoDiff
ENSMUSG00000024498	Tcerg1	418	321	397	734	702	770	575	521	2.85424	3.14519	3.722	5.80911	5.51504	5.74361	4.9981	4.50822	-0.279222	0.046962	0.275973	NoDiff
ENSMUSG00000035236	Scai	154	91	148	175	283	154	86	143	0.707404	0.599813	0.933427	0.931717	1.49565	0.772764	0.502884	0.832407	-0.687054	0.0470173	0.276026	NoDiff
ENSMUSG00000026743	Mllt10	466	358	337	461	430	427	319	327	4.47215	4.92993	4.4405	5.12779	4.74784	4.47649	3.89712	3.97677	-0.299617	0.0470279	0.276026	NoDiff
ENSMUSG00000032000	Birc3	154	113	137	1374	1053	841	799	601	1.74288	1.83507	2.12882	18.0232	13.7111	10.3973	11.5111	8.61933	-0.494139	0.0470576	0.276033	NoDiff
ENSMUSG00000014158	Trpv4	144	90	94	121	106	112	76	67	2.00274	1.79611	1.79499	1.95051	1.69616	1.70161	1.34555	1.18084	-0.515849	0.0472013	0.276511	NoDiff
ENSMUSG00000091754	Gm3636	6	6	4	28	14	32	7	11	0.194807	0.279532	0.178314	1.05368	0.522972	1.13496	0.289317	0.452583	-1.31533	0.0472168	0.276511	Down
ENSMUSG00000020719	Ddx5	10830	8306	7795	11444	10566	12735	8749	8830	106.31	116.994	105.059	130.203	119.331	136.56	109.327	109.84	-0.253878	0.0472505	0.276511	NoDiff
ENSMUSG00000053470	Kdm3a	605	442	410	519	553	572	387	429	4.16981	4.3713	3.87987	4.14599	4.38514	4.30662	3.39543	3.7469	-0.280857	0.0472727	0.276511	NoDiff
ENSMUSG00000031808	Slc27a1	4245	3168	2254	1760	1641	3079	2898	2778	41.2415	44.1641	30.0664	19.8184	18.3427	32.6773	35.8408	34.2012	0.538623	0.0472815	0.276511	NoDiff
ENSMUSG00000021990	Spata13	135	130	160	241	202	185	147	130	0.840803	1.1618	1.36821	1.73971	1.44747	1.25867	1.16547	1.02602	-0.451921	0.0474105	0.277099	NoDiff
ENSMUSG00000043505	Gimap5	39	34	26	136	72	64	55	32	0.532867	0.666592	0.487752	2.15373	1.13184	0.955242	0.956619	0.55406	-0.917711	0.0474727	0.277234	NoDiff
ENSMUSG00000035469	Rcbtb1	259	198	200	167	141	151	181	187	2.44299	2.67988	2.59015	1.82574	1.53017	1.55589	2.17332	2.2352	0.409741	0.0474908	0.277234	NoDiff
ENSMUSG00000046722	Cdc42se1	255	245	246	353	372	373	266	271	4.43697	6.11702	5.87696	7.11901	7.44709	7.08981	5.89183	5.97542	-0.301842	0.0475446	0.277273	NoDiff
ENSMUSG00000024610	Cd74	414	537	806	394	532	417	717	432	13.9781	26.0165	37.364	15.4185	20.666	15.3802	30.8169	18.4835	0.510124	0.0475546	0.277273	NoDiff
ENSMUSG00000020086	Macroh2a2	53	35	37	37	36	35	58	48	1.38138	1.30898	1.32407	1.11773	1.07954	0.996519	1.92437	1.58538	0.703544	0.0477231	0.278089	NoDiff
ENSMUSG00000036893	Ehmt1	357	310	305	245	249	268	274	305	2.49358	3.10702	2.92501	1.98345	2.00102	2.04489	2.43629	2.69965	0.333147	0.0477996	0.278367	NoDiff
ENSMUSG00000038429	Usp5	1174	859	808	1029	1040	959	1077	1068	14.4022	15.121	13.6096	14.6311	14.6788	12.8517	16.819	16.603	0.232475	0.0479036	0.278806	NoDiff
ENSMUSG00000026435	Slc45a3	84	37	67	99	89	111	109	152	1.33647	0.844716	1.46362	1.82564	1.62918	1.92923	2.20765	3.06463	0.531377	0.0479836	0.278951	NoDiff
ENSMUSG00000049775	Tmsb4x	2759	2106	2170	3002	3192	3154	2527	2358	114.081	124.953	123.194	143.87	151.852	142.463	133.011	123.554	-0.205647	0.0479914	0.278951	NoDiff
ENSMUSG00000033323	Ctdp1	147	120	105	245	265	217	177	156	2.13127	2.49649	2.09017	4.11704	4.42042	3.43684	3.26675	2.86614	-0.39554	0.0480147	0.278951	NoDiff
ENSMUSG00000038733	Wdr26	2712	1796	1858	3554	3466	4009	2775	2863	18.5296	17.608	17.4298	28.1444	27.246	29.9221	24.1358	24.7885	-0.238656	0.0482436	0.280113	NoDiff
ENSMUSG00000053134	Supt7l	130	142	137	112	103	113	135	134	1.0537	1.65153	1.52463	1.05218	0.96052	1.00053	1.39293	1.37635	0.443255	0.0483912	0.280802	NoDiff
ENSMUSG00000028763	Hspg2	1601	2815	1792	1557	1645	967	1562	1951	6.15773	15.5358	9.46322	6.94092	7.27935	4.06289	7.64774	9.5091	0.481747	0.0484392	0.28091	NoDiff
ENSMUSG00000027956	Tmem144	943	521	798	905	818	928	670	655	15.3305	12.1538	17.8123	17.0527	15.3002	16.4806	13.8657	13.494	-0.271414	0.0484677	0.28091	NoDiff
ENSMUSG00000050043	Tmx2	1205	720	953	509	979	455	854	930	29.3176	25.1363	31.8351	14.3535	27.4045	12.0929	26.4498	28.6733	0.612015	0.0485244	0.280961	NoDiff
ENSMUSG00000040749	Siah1b	41	29	28	30	51	45	52	77	1.09686	1.11325	1.02848	0.930222	1.56976	1.3151	1.77089	2.61042	0.764984	0.0485344	0.280961	NoDiff
ENSMUSG00000041133	Smc1a	800	740	631	1111	872	914	659	726	7.86116	10.4341	8.5133	12.6535	9.85849	9.81121	8.24337	9.04037	-0.337527	0.0485646	0.280968	NoDiff
ENSMUSG00000033909	Usp36	280	263	272	357	397	360	278	263	2.06436	2.78234	2.75339	3.05067	3.36756	2.89941	2.60913	2.45718	-0.311285	0.048621	0.281009	NoDiff
ENSMUSG00000047139	Cd24a	20	9	35	76	39	45	28	23	0.439448	0.283758	1.05589	1.93549	0.985915	1.08011	0.783174	0.64041	-0.923962	0.0486393	0.281009	NoDiff
ENSMUSG00000029561	Oasl2	119	95	115	934	440	560	397	361	1.05836	1.21237	1.40428	9.62789	4.50231	5.44067	4.49468	4.0686	-0.627527	0.0486585	0.281009	NoDiff
ENSMUSG00000027314	Dll4	73	176	147	124	180	130	73	103	1.07432	3.71664	2.9703	2.1151	3.04776	2.08994	1.36759	1.92088	-0.571223	0.0487926	0.281591	NoDiff
ENSMUSG00000019039	Dalrd3	190	149	124	111	117	164	174	162	4.38197	4.93093	3.92653	2.96714	3.10455	4.13179	5.10843	4.7346	0.50818	0.0488323	0.281591	NoDiff
ENSMUSG00000036617	Etl4	919	790	514	308	359	524	535	474	3.22622	3.97954	2.4775	1.25322	1.45001	2.00951	2.39086	2.10868	0.492405	0.0488462	0.281591	NoDiff
ENSMUSG00000021646	Mccc2	1281	819	787	874	874	934	929	974	25.9166	23.7761	21.8613	20.4946	20.3441	20.6422	23.9259	24.9713	0.234484	0.048897	0.281716	NoDiff
ENSMUSG00000049038	Mterf2	283	175	222	139	145	129	146	194	9.15692	8.1251	9.86252	5.21287	5.39795	4.55966	6.01366	7.95459	0.448017	0.049123	0.282764	NoDiff
ENSMUSG00000054920	Klhl5	288	260	200	110	126	154	179	150	2.3135	2.99694	2.20586	1.02416	1.16451	1.35138	1.83043	1.52694	0.486215	0.0491473	0.282764	NoDiff
ENSMUSG00000046447	Camk2n1	524	342	334	348	394	346	258	269	6.68428	6.26003	5.8498	5.14519	5.78252	4.82146	4.18953	4.34839	-0.315371	0.0491666	0.282764	NoDiff
ENSMUSG00000040328	Olfr56	5	8	8	329	113	121	97	79	0.0600008	0.137754	0.13181	4.57596	1.56014	1.58618	1.48177	1.20134	-0.956362	0.0492187	0.282764	NoDiff
ENSMUSG00000013878	Rnf170	251	215	231	174	241	188	237	246	2.28137	2.80406	2.88274	1.83303	2.52021	1.86663	2.74216	2.83341	0.411747	0.0492444	0.282764	NoDiff
ENSMUSG00000031889	Phaf1	346	196	210	325	343	653	239	274	4.16971	3.38933	3.47473	4.53954	4.75578	8.59652	3.66649	4.1844	-0.635089	0.0492535	0.282764	NoDiff
ENSMUSG00000024201	Kdm4b	454	373	368	350	361	364	370	429	5.25776	6.19842	5.85146	4.69798	4.81005	4.60496	5.45468	6.29586	0.301165	0.0493045	0.282889	NoDiff
ENSMUSG00000059486	Kbtbd2	523	465	353	449	406	622	294	354	7.26139	9.26399	6.72921	7.22542	6.48547	9.43382	5.19622	6.22837	-0.4605	0.0493501	0.282983	NoDiff
ENSMUSG00000040616	Tmem51	26	12	42	18	32	21	54	30	0.786085	0.520601	1.74348	0.630765	1.11312	0.693577	2.07832	1.1494	0.979015	0.0495025	0.28356	NoDiff
ENSMUSG00000022831	Hcls1	102	61	91	408	341	282	246	210	2.29	1.96514	2.8051	10.6168	8.80821	6.91615	7.03062	5.97459	-0.447944	0.049509	0.28356	NoDiff
ENSMUSG00000058927	Gm10053	1453	928	984	1326	1479	1294	922	1119	87.0706	79.7961	80.9605	92.0977	101.97	84.7071	70.3331	84.9746	-0.276486	0.049619	0.284022	NoDiff
ENSMUSG00000022136	Dnajc3	978	803	805	1218	1283	1180	937	966	10.7842	12.7055	12.1876	15.5667	16.277	14.2138	13.1526	13.4983	-0.221848	0.0496966	0.284299	NoDiff
ENSMUSG00000026988	Wdsub1	237	195	163	133	149	152	171	173	3.73409	4.40857	3.52611	2.42877	2.70097	2.61613	3.42969	3.4541	0.39515	0.049792	0.284677	NoDiff
ENSMUSG00000066232	Ipo7	3248	2234	2500	2540	2770	2709	2042	2170	16.4854	16.2702	17.4219	14.9422	16.1756	15.0201	13.1935	13.9571	-0.198824	0.0498733	0.284921	NoDiff
ENSMUSG00000036356	Csgalnact1	54	41	53	70	97	100	45	59	0.601059	0.654839	0.809974	0.903068	1.2422	1.21591	0.637615	0.832202	-0.629534	0.0498989	0.284921	NoDiff
ENSMUSG00000028773	Fabp3	56314	36938	35219	45355	50527	47847	48101	50107	3878.95	3650.89	3330.78	3620.94	4004.22	3600.24	4217.69	4373.7	0.180966	0.0499229	0.284921	NoDiff
ENSMUSG00000027602	Map1lc3a	4890	3158	2987	4890	4894	4672	3883	3725	234.723	217.514	196.859	272.054	270.277	244.979	237.267	226.583	-0.196102	0.050104	0.285737	NoDiff
ENSMUSG00000040747	Cd53	145	75	116	433	469	391	307	320	4.71864	3.50217	5.18297	16.3319	17.5598	13.8997	12.7177	13.1963	-0.314067	0.050137	0.285737	NoDiff
ENSMUSG00000019850	Tnfaip3	45	37	42	1859	640	729	476	273	0.35303	0.416513	0.452398	16.9035	5.77666	6.2475	4.75367	2.71403	-1.38441	0.050154	0.285737	NoDiff
ENSMUSG00000032420	Nt5e	347	192	369	286	272	382	356	399	2.2868	1.81563	3.33884	2.18455	2.06236	2.75005	2.98656	3.33214	0.412687	0.0502219	0.285829	NoDiff
ENSMUSG00000057982	Zfp809	376	295	284	362	283	368	218	245	7.20101	8.1069	7.46785	8.0355	6.23576	7.69897	5.31477	5.946	-0.402139	0.050245	0.285829	NoDiff
ENSMUSG00000022614	Lmf2	340	295	242	203	232	199	258	233	4.96118	6.17669	4.84834	3.43322	3.89486	3.17204	4.79235	4.30839	0.362415	0.0502586	0.285829	NoDiff
ENSMUSG00000036534	Slc38a7	234	217	169	99	100	94	167	99	3.20106	4.25956	3.17421	1.56968	1.57389	1.4047	2.90815	1.71619	0.593105	0.0503548	0.286168	NoDiff
ENSMUSG00000021962	Dcp1a	274	213	206	304	254	279	186	204	1.88733	2.10525	1.94821	2.427	2.01293	2.09933	1.63092	1.78066	-0.373714	0.0503772	0.286168	NoDiff
ENSMUSG00000052270	Fpr2	5	1	3	154	148	134	110	67	0.218707	0.0627653	0.180171	7.8075	7.4482	6.4029	6.12502	3.71381	-0.568791	0.0504821	0.286597	NoDiff
ENSMUSG00000005225	Plekha8	189	156	153	304	285	232	161	206	1.52951	1.81151	1.70001	2.85142	2.65357	2.05096	1.65858	2.11256	-0.433694	0.0505871	0.287025	NoDiff
ENSMUSG00000035678	Tnfsf9	2	3	3	32	36	28	19	9	0.0878896	0.189172	0.181009	1.62988	1.82015	1.34414	1.06288	0.501191	-1.04433	0.0507888	0.288001	NoDiff
ENSMUSG00000026576	Atp1b1	4765	2807	3689	4114	4320	3809	4209	4327	87.6735	74.1097	93.1936	87.7342	91.4506	76.559	98.5842	100.889	0.209632	0.0509344	0.288363	NoDiff
ENSMUSG00000004221	Ikbkg	622	492	519	414	425	375	424	477	4.34777	4.93479	4.98099	3.3541	3.41793	2.86343	3.77281	4.2252	0.299143	0.0509556	0.288363	NoDiff
ENSMUSG00000027456	Sdcbp2	28	16	23	58	43	41	29	18	1.13459	0.930308	1.27961	2.724	2.00468	1.81486	1.49589	0.924283	-0.865702	0.0509574	0.288363	NoDiff
ENSMUSG00000042225	Ammecr1	399	254	402	688	623	485	379	444	4.16017	3.80013	5.75487	8.31429	7.47349	5.52407	5.03037	5.86643	-0.397942	0.0510004	0.288363	NoDiff
ENSMUSG00000021748	Pdhb	11832	7655	8413	10579	12123	10071	8029	8724	173.722	161.276	169.598	180.028	204.788	161.529	150.066	162.318	-0.237701	0.0510011	0.288363	NoDiff
ENSMUSG00000029422	Rsrc2	1133	869	782	957	1020	1179	783	782	7.85957	8.65	7.44813	7.69449	8.14079	8.93433	6.91438	6.8743	-0.281651	0.051039	0.288409	NoDiff
ENSMUSG00000024927	Rela	318	329	228	629	590	627	494	391	5.86818	8.71163	5.77674	13.4532	12.5264	12.6393	11.6045	9.14336	-0.330125	0.0511172	0.288613	NoDiff
ENSMUSG00000028053	Ash1l	1172	833	834	1298	1302	1042	874	908	4.47764	4.56661	4.37481	5.74772	5.72309	4.3488	4.25066	4.39603	-0.301757	0.0511512	0.288613	NoDiff
ENSMUSG00000004451	Ralb	343	297	321	970	622	656	519	462	3.94407	4.90043	5.06789	12.9277	8.22883	8.24012	7.59697	6.73202	-0.469813	0.0511642	0.288613	NoDiff
ENSMUSG00000047153	Khnyn	326	301	234	272	253	398	206	188	2.84229	3.76569	2.80116	2.74864	2.53786	3.79064	2.28634	2.07712	-0.498245	0.0512291	0.288727	NoDiff
ENSMUSG00000097392	Thoc2l	205	196	172	315	295	257	191	213	1.04686	1.43621	1.20597	1.86442	1.73322	1.43367	1.24163	1.37838	-0.372991	0.051244	0.288727	NoDiff
ENSMUSG00000029559	2210016L21Rik	166	136	106	78	132	100	125	151	2.84903	3.34931	2.49785	1.55161	2.60651	1.87486	2.731	3.28412	0.564807	0.0512937	0.288736	NoDiff
ENSMUSG00000041241	Mul1	578	489	524	412	533	384	560	482	8.19153	9.94428	10.1962	6.76758	8.69084	5.94495	10.1029	8.6564	0.381693	0.0513051	0.288736	NoDiff
ENSMUSG00000020282	Rhbdf1	276	257	231	247	307	233	305	307	2.87983	3.84785	3.30934	2.98713	3.68547	2.65579	4.05117	4.05928	0.368478	0.0513378	0.288753	NoDiff
ENSMUSG00000031781	Ciapin1	1058	577	1108	1088	1124	1053	868	801	6.51072	5.09503	9.3617	7.76017	7.95806	7.07866	6.79964	6.24639	-0.237674	0.0514152	0.288974	NoDiff
ENSMUSG00000036186	Dipk1b	76	55	90	92	112	92	115	133	1.74004	1.80691	2.82918	2.44137	2.95027	2.30099	3.35172	3.85879	0.475073	0.0514415	0.288974	NoDiff
ENSMUSG00000040697	Dnajc16	653	526	509	476	465	520	518	550	5.6863	6.57248	6.08563	4.80421	4.65872	4.94651	5.74207	6.06921	0.277271	0.0514867	0.288974	NoDiff
ENSMUSG00000031304	Il2rg	30	18	20	127	61	94	57	41	0.712469	0.613401	0.652149	3.49581	1.66676	2.43867	1.72323	1.2339	-0.798824	0.0515252	0.288974	NoDiff
ENSMUSG00000050002	Idnk	209	143	170	135	153	109	168	161	3.50843	3.44453	3.9182	2.62663	2.95498	1.99881	3.59003	3.42488	0.459787	0.0515259	0.288974	NoDiff
ENSMUSG00000020844	Nxn	164	105	107	91	136	90	120	164	2.87032	2.63696	2.57124	1.84598	2.73856	1.72071	2.67356	3.63733	0.57246	0.0515755	0.289085	NoDiff
ENSMUSG00000028713	Cyp4b1	533	353	321	193	175	230	319	200	13.3932	12.728	11.0748	5.62101	5.05934	6.31343	10.204	6.36856	0.527341	0.0516355	0.289254	NoDiff
ENSMUSG00000026385	Dbi	1737	943	930	1543	1526	1400	1156	1142	69.2464	53.9432	50.904	71.2956	69.9922	60.9684	58.6649	57.6922	-0.22988	0.0520518	0.291306	NoDiff
ENSMUSG00000020553	Pctp	91	55	69	38	54	63	79	69	1.89448	1.64301	1.97229	0.916922	1.29342	1.43275	2.09363	1.82034	0.665826	0.052063	0.291306	NoDiff
ENSMUSG00000039356	Exosc2	111	77	86	126	143	140	89	92	2.17883	2.16879	2.31777	2.86662	3.22949	3.00198	2.22389	2.28845	-0.445667	0.0520918	0.291306	NoDiff
ENSMUSG00000005442	Cic	360	550	362	451	476	349	457	544	1.98251	4.34613	2.73712	2.87865	3.0159	2.09951	3.2037	3.79634	0.378946	0.052246	0.291807	NoDiff
ENSMUSG00000061613	U2af1	360	292	307	583	521	558	407	416	7.85526	9.14257	9.19747	14.7444	13.0796	13.3006	11.3051	11.5028	-0.285134	0.052279	0.291807	NoDiff
ENSMUSG00000001870	Ltbp1	832	670	610	669	622	704	725	720	4.41166	5.09778	4.441	4.11154	3.79461	4.07785	4.89373	4.83798	0.263976	0.052314	0.291807	NoDiff
ENSMUSG00000028890	Mtf1	286	262	237	293	256	305	199	202	1.82025	2.39273	2.07103	2.16139	1.87458	2.12053	1.61228	1.62918	-0.361836	0.0523181	0.291807	NoDiff
ENSMUSG00000020715	Ern1	245	209	238	167	242	234	133	148	1.69935	2.08012	2.26655	1.34255	1.93121	1.77301	1.17433	1.30086	-0.462406	0.0523316	0.291807	NoDiff
ENSMUSG00000027763	Mbnl1	2907	2098	2217	2450	2109	2511	1795	1747	8.80453	9.11788	9.21931	8.60055	7.34911	8.30782	6.92067	6.70513	-0.268421	0.0523834	0.291862	NoDiff
ENSMUSG00000033855	Ston1	147	123	158	42	75	36	64	98	1.84323	2.21307	2.72014	0.610395	1.08199	0.493111	1.02156	1.55719	0.814377	0.0524017	0.291862	NoDiff
ENSMUSG00000034300	Fam53c	334	283	269	359	363	412	269	280	4.19173	5.09637	4.63523	5.22205	5.24145	5.64838	4.29756	4.45306	-0.316865	0.0524531	0.291981	NoDiff
ENSMUSG00000026536	Ifi211	70	37	52	608	330	263	242	207	2.22309	1.68612	2.26743	22.3801	12.0579	9.12419	9.78356	8.33072	-0.694762	0.0525114	0.292138	NoDiff
ENSMUSG00000042109	Csdc2	1567	1014	1266	1268	1418	1707	971	1136	19.2151	17.8418	21.3147	18.0215	20.0054	22.8658	15.1571	17.6524	-0.330278	0.0526055	0.292372	NoDiff
ENSMUSG00000020534	Shmt1	202	98	208	131	138	167	178	174	2.94904	2.05297	4.16932	2.21667	2.31796	2.66333	3.30805	3.21908	0.421512	0.0526136	0.292372	NoDiff
ENSMUSG00000048218	Amigo2	103	62	79	54	80	65	89	89	1.84602	1.59447	1.944	1.12174	1.64963	1.2726	2.03054	2.02135	0.571316	0.0527185	0.292787	NoDiff
ENSMUSG00000052981	Ube2ql1	101	78	120	144	135	156	105	84	2.1412	2.37278	3.49292	3.53832	3.29281	3.61277	2.83366	2.25667	-0.472273	0.0529278	0.29377	NoDiff
ENSMUSG00000006288	Ttc5	198	158	151	109	127	121	140	148	2.76123	3.1617	2.89125	1.76182	2.03769	1.84332	2.48535	2.61548	0.420604	0.052956	0.29377	NoDiff
ENSMUSG00000117284	Gm7072	231	172	159	184	160	173	196	210	3.76946	4.02739	3.56235	3.48004	3.0039	3.08385	4.07142	4.3425	0.379866	0.0530306	0.293892	NoDiff
ENSMUSG00000041757	Plekha6	1123	1309	1075	672	762	879	817	915	5.08073	8.49793	6.67769	3.52383	3.96642	4.34425	4.70534	5.2459	0.312754	0.0530386	0.293892	NoDiff
ENSMUSG00000031077	Fadd	131	125	85	65	75	84	107	89	1.9027	2.60517	1.69508	1.09424	1.25331	1.33278	1.97836	1.6381	0.538903	0.0530701	0.293899	NoDiff
ENSMUSG00000062646	Ganc	358	260	252	168	174	179	212	193	2.23116	2.32513	2.15635	1.21354	1.24765	1.21865	1.68192	1.52425	0.367103	0.0531043	0.29392	NoDiff
ENSMUSG00000008540	Mgst1	1287	432	495	1151	1063	1488	959	712	36.2437	17.4568	19.1395	37.5688	34.4417	45.7758	34.3791	25.4089	-0.416578	0.0531672	0.294101	NoDiff
ENSMUSG00000032745	Gpbp1	1066	786	696	936	989	965	763	723	15.4751	16.3729	13.8726	15.7489	16.5185	15.3032	14.1001	13.3005	-0.229185	0.0532502	0.294393	NoDiff
ENSMUSG00000006576	Slc4a3	3873	3122	3213	3113	2816	2617	3046	3093	25.5327	29.5331	29.0825	23.7863	21.3589	18.8466	25.5624	25.8394	0.251487	0.0533103	0.294504	NoDiff
ENSMUSG00000030272	Camk1	754	474	618	552	668	664	642	759	7.1537	6.45305	8.05044	6.07012	7.29177	6.88188	7.75384	9.12545	0.302914	0.0533311	0.294504	NoDiff
ENSMUSG00000002897	Il17ra	93	51	40	388	368	392	278	285	0.608642	0.478935	0.359427	2.94313	2.77092	2.80249	2.31604	2.36362	-0.298623	0.0534582	0.294715	NoDiff
ENSMUSG00000039639	Kcne1	69	80	93	126	113	156	43	100	1.21703	2.02474	2.2522	2.57585	2.29312	3.00577	0.965478	2.23514	-0.741007	0.0534735	0.294715	NoDiff
ENSMUSG00000029486	Mrpl1	825	432	558	637	721	584	420	515	10.889	8.18173	10.1121	9.74479	10.9488	8.42028	7.05677	8.61379	-0.324903	0.0534886	0.294715	NoDiff
ENSMUSG00000020235	Fzr1	284	214	259	226	282	214	262	307	3.58726	3.87869	4.49175	3.30866	4.09818	2.95282	4.21278	4.91401	0.38697	0.0535262	0.294715	NoDiff
ENSMUSG00000047554	Tmem41b	506	407	441	351	414	341	400	427	4.88497	5.6381	5.8455	3.92751	4.59842	3.59621	4.9158	5.22387	0.311216	0.0535408	0.294715	NoDiff
ENSMUSG00000004105	Angptl2	500	611	665	540	511	374	504	651	4.50913	7.90663	8.2341	5.64437	5.30202	3.68446	5.78597	7.43972	0.424584	0.0535515	0.294715	NoDiff
ENSMUSG00000043702	Pde12	184	120	125	253	246	226	164	177	1.35026	1.26359	1.25945	2.15188	2.07697	1.8117	1.53202	1.64598	-0.359007	0.0536308	0.294984	NoDiff
ENSMUSG00000050530	Fam171a1	273	238	217	126	183	149	192	183	3.48403	4.35836	3.80233	1.86375	2.687	2.07723	3.1192	2.95953	0.444117	0.0537828	0.29561	NoDiff
ENSMUSG00000036594	H2-Aa	301	481	825	497	511	399	752	444	4.49271	10.3018	16.9071	8.59801	8.77527	6.50571	14.2884	8.39805	0.498607	0.0538053	0.29561	NoDiff
ENSMUSG00000000631	Myo18a	1843	1986	1961	1214	1245	910	1208	1380	6.51478	10.0735	9.51751	4.97384	5.06338	3.51395	5.4358	6.18168	0.348589	0.053958	0.296152	NoDiff
ENSMUSG00000024516	Sec11c	227	161	198	191	190	203	232	217	1.89018	1.92367	2.26368	1.84336	1.82024	1.84652	2.45917	2.28976	0.350836	0.0539939	0.296152	NoDiff
ENSMUSG00000024737	Slc15a3	24	19	22	401	209	127	144	98	0.247775	0.281467	0.311846	4.79832	2.4825	1.43228	1.89248	1.28211	-0.881459	0.054047	0.296152	NoDiff
ENSMUSG00000018678	Sp2	106	88	71	98	100	100	134	113	1.76011	2.09674	1.61869	1.88607	1.91043	1.8139	2.83244	2.37774	0.459918	0.0540558	0.296152	NoDiff
ENSMUSG00000023913	Pla2g7	187	82	136	160	217	164	103	131	3.64916	2.29611	3.64386	3.61885	4.87201	3.49602	2.55865	3.23948	-0.478269	0.0540566	0.296152	NoDiff
ENSMUSG00000028680	Plk3	21	22	26	98	109	126	79	57	0.470354	0.707058	0.799558	2.54408	2.80885	3.08287	2.25245	1.61783	-0.559965	0.0541306	0.296269	NoDiff
ENSMUSG00000033508	Asprv1	1	0	0	31	17	8	6	5	0.0366443	0	0	1.31664	0.716726	0.320241	0.279886	0.232183	-1.62317	0.0541687	0.296269	NoDiff
ENSMUSG00000043831	Lysmd4	369	255	232	176	175	152	202	193	4.08478	4.05051	3.52616	2.25816	2.22884	1.83808	2.84654	2.7074	0.381229	0.0541858	0.296269	NoDiff
ENSMUSG00000022781	Pak2	913	742	740	981	943	910	723	727	7.61691	8.88258	8.4764	9.48584	9.05142	8.29332	7.67837	7.68591	-0.237387	0.0542498	0.296269	NoDiff
ENSMUSG00000039568	Ubald1	204	206	159	179	165	214	140	95	2.08821	3.02579	2.23467	2.12372	1.94324	2.39297	1.82429	1.23231	-0.516422	0.0542504	0.296269	NoDiff
ENSMUSG00000026463	Atp2b4	418	368	347	352	514	295	480	491	1.93468	2.44403	2.20513	1.88831	2.73711	1.49154	2.82811	2.87983	0.47504	0.054261	0.296269	NoDiff
ENSMUSG00000035696	Rnf38	603	495	373	669	724	770	573	492	4.10069	4.83028	3.48273	5.27308	5.66468	5.72018	4.9604	4.23992	-0.290989	0.0543449	0.296427	NoDiff
ENSMUSG00000001847	Rac1	2462	1662	1685	2931	2718	3023	2177	2306	31.0427	30.0697	29.1704	42.8337	39.4292	41.6379	34.9423	36.8454	-0.223092	0.0544047	0.296427	NoDiff
ENSMUSG00000059401	Mamld1	133	90	82	123	81	96	127	136	1.56684	1.52139	1.32635	1.67948	1.09788	1.23544	1.90457	2.03032	0.536655	0.0544065	0.296427	NoDiff
ENSMUSG00000022889	Mrpl39	990	827	859	679	777	855	900	811	22.1563	26.558	26.3953	17.6129	20.0069	20.903	25.6405	23.0004	0.297721	0.0544121	0.296427	NoDiff
ENSMUSG00000028433	Ubap2	985	815	652	756	815	829	847	850	11.6282	13.8058	10.568	10.3442	11.0696	10.6908	12.7286	12.7159	0.230252	0.0544443	0.296436	NoDiff
ENSMUSG00000024750	Zfand5	3463	2328	2098	2923	2752	3584	2180	2351	18.26	17.614	15.1889	17.8639	16.6953	20.6441	14.6328	15.7092	-0.302142	0.0545738	0.296975	NoDiff
ENSMUSG00000022898	Vps26c	201	270	303	173	131	134	197	168	3.10053	5.97628	6.41733	3.09304	2.32492	2.258	3.86838	3.28399	0.465542	0.0547409	0.297554	NoDiff
ENSMUSG00000046798	Cldn12	606	472	441	561	623	750	478	442	8.12522	9.08096	8.11844	8.71815	9.61054	10.9851	8.15855	7.50996	-0.340868	0.0547416	0.297554	NoDiff
ENSMUSG00000025239	Limd1	1810	1196	1092	1134	1024	1101	1206	1130	17.05	16.166	14.1234	12.381	11.0979	11.3295	14.4616	13.4889	0.248945	0.05479	0.297651	NoDiff
ENSMUSG00000045671	Spred2	309	305	271	208	290	243	312	274	3.79234	5.37126	4.56657	2.95877	4.09491	3.25788	4.87446	4.26141	0.394292	0.0548616	0.297873	NoDiff
ENSMUSG00000044148	1810030O07Rik	370	301	326	206	194	248	246	263	7.77134	9.07169	9.40121	5.01488	4.68806	5.69017	6.57737	7.00008	0.380771	0.0549038	0.297935	NoDiff
ENSMUSG00000040322	Slc25a24	155	121	111	45	57	64	68	85	2.56099	2.86873	2.51809	0.861763	1.08355	1.15514	1.43024	1.77971	0.612449	0.054976	0.29816	NoDiff
ENSMUSG00000010122	Slc47a1	1108	821	965	825	925	876	902	953	18.5667	19.7408	22.2021	16.0232	17.8334	16.0354	19.2409	20.2368	0.228863	0.0550083	0.298169	NoDiff
ENSMUSG00000030534	Vps33b	170	68	72	84	84	97	104	119	2.77646	1.5936	1.61453	1.59009	1.57841	1.73059	2.16221	2.46288	0.480248	0.0550594	0.298242	NoDiff
ENSMUSG00000038335	Tsr1	175	152	141	178	203	162	126	119	2.58549	3.22238	2.8602	3.04807	3.45063	2.61457	2.36973	2.22795	-0.41725	0.055099	0.298242	NoDiff
ENSMUSG00000022231	Sema5a	268	120	159	198	187	327	122	162	0.813047	0.522384	0.662292	0.696218	0.652709	1.0837	0.471155	0.6228	-0.597995	0.0551139	0.298242	NoDiff
ENSMUSG00000039221	Rpl22l1	78	48	66	111	89	107	70	56	2.22309	1.96305	2.58272	3.66678	2.91843	3.33139	2.5397	2.02257	-0.555528	0.0552273	0.298465	NoDiff
ENSMUSG00000001333	Sync	103	123	133	69	71	65	81	97	2.04016	3.49591	3.61702	1.58407	1.61802	1.40644	2.04237	2.43474	0.525381	0.0552714	0.298465	NoDiff
ENSMUSG00000028293	Slc35a1	266	202	170	152	152	135	168	179	6.5762	7.16592	5.77051	4.35548	4.32349	3.64591	5.28719	5.60789	0.390176	0.0552772	0.298465	NoDiff
ENSMUSG00000058240	Cryzl1	282	155	174	189	167	166	209	200	3.52975	2.7839	2.99031	2.74193	2.40497	2.26977	3.33015	3.17233	0.377213	0.0552782	0.298465	NoDiff
ENSMUSG00000024370	Cdc23	475	389	374	225	240	271	281	280	2.83444	3.33082	3.0642	1.55616	1.64772	1.76654	2.13453	2.11731	0.338541	0.0553822	0.298861	NoDiff
ENSMUSG00000027230	Creb3l1	20	22	16	67	77	58	41	37	0.435565	0.687501	0.478426	1.69121	1.92935	1.37985	1.13666	1.02112	-0.641725	0.0557115	0.30025	NoDiff
ENSMUSG00000024592	C330018D20Rik	467	272	323	213	283	241	254	335	8.18858	6.84365	7.77617	4.32883	5.7092	4.61624	5.66954	7.44371	0.406944	0.0557346	0.30025	NoDiff
ENSMUSG00000051984	Sec31b	317	283	286	209	174	177	232	211	4.54946	5.82793	5.63557	3.47653	2.87307	2.77494	4.23849	3.83739	0.39085	0.055751	0.30025	NoDiff
ENSMUSG00000017778	Cox7c	9867	6089	6246	8237	8599	8235	6772	6644	494.561	437.933	429.841	478.523	495.884	450.897	432.09	422.005	-0.171857	0.0557634	0.30025	NoDiff
ENSMUSG00000035790	Cep19	182	116	120	93	120	100	124	135	5.89227	5.38885	5.33414	3.48974	4.46982	3.53664	5.11041	5.53857	0.457773	0.0560381	0.301186	NoDiff
ENSMUSG00000042688	Mapk6	382	289	355	1129	663	592	528	444	3.24421	3.52185	4.13948	11.1132	6.47824	5.49221	5.70825	4.77839	-0.568654	0.0560831	0.301186	NoDiff
ENSMUSG00000093674	Rpl41	3348	2346	2279	3068	3274	3320	2581	2520	162.495	163.384	151.869	172.587	182.823	176.024	159.465	154.992	-0.191124	0.0560846	0.301186	NoDiff
ENSMUSG00000028232	Tmem68	170	134	118	186	171	159	98	130	2.78368	3.14849	2.65292	3.53006	3.22154	2.84411	2.04277	2.69753	-0.450519	0.0560995	0.301186	NoDiff
ENSMUSG00000037606	Osbpl5	247	187	143	94	95	107	114	131	2.84886	3.09487	2.26455	1.25661	1.26065	1.34815	1.67379	1.91469	0.456417	0.0561084	0.301186	NoDiff
ENSMUSG00000074623	Gm826	132	80	88	75	82	119	119	126	5.012	4.35868	4.58767	3.30064	3.58219	4.93587	5.75184	6.06263	0.558223	0.0561234	0.301186	NoDiff
ENSMUSG00000037411	Serpine1	728	748	523	2506	977	1343	599	783	10.6474	15.6979	10.5024	42.4809	16.4401	21.457	11.1523	14.512	-1.08427	0.05618	0.301236	NoDiff
ENSMUSG00000021234	Fam161b	415	202	284	131	163	176	173	209	5.0528	3.52909	4.7476	1.84865	2.28333	2.34087	2.68135	3.22466	0.431157	0.0561947	0.301236	NoDiff
ENSMUSG00000012422	Tmem167	288	206	208	273	337	290	194	229	1.51072	1.55055	1.49805	1.65979	2.03385	1.66176	1.29544	1.52223	-0.358797	0.0562595	0.301341	NoDiff
ENSMUSG00000020922	Lsm12	405	304	323	438	434	400	310	318	9.61431	10.3553	10.5278	12.0514	11.8536	10.373	9.36801	9.56628	-0.288713	0.0563111	0.301341	NoDiff
ENSMUSG00000054263	Lifr	1683	1233	1202	1203	1138	1389	860	982	8.85368	9.30744	8.68192	7.33507	6.88778	7.98218	5.75918	6.54642	-0.289298	0.0563293	0.301341	NoDiff
ENSMUSG00000006356	Crip2	12368	9232	9157	10004	11269	8947	10857	10802	334.029	357.773	339.555	313.154	350.161	263.962	373.265	369.694	0.250246	0.0563403	0.301341	NoDiff
ENSMUSG00000020823	Sec14l1	976	800	922	462	600	395	516	658	7.71018	9.06843	10.0004	4.23015	5.45335	3.40872	5.18904	6.58709	0.418941	0.0563896	0.301341	NoDiff
ENSMUSG00000031483	Erlin2	418	290	314	268	279	190	298	299	4.06518	4.04696	4.1928	3.0209	3.1218	2.01853	3.68928	3.68491	0.426044	0.0564227	0.301341	NoDiff
ENSMUSG00000068264	Ap5s1	426	241	313	233	309	286	325	312	14.5478	11.8096	14.6759	9.2224	12.1407	10.6693	14.1285	13.502	0.353618	0.0564467	0.301341	NoDiff
ENSMUSG00000044147	Arf6	221	159	143	278	301	236	177	201	8.16703	8.43134	7.25571	11.9074	12.7978	9.52716	8.3266	9.41285	-0.37872	0.0564852	0.301341	NoDiff
ENSMUSG00000061079	Zfp143	248	191	170	364	338	357	242	272	4.03525	4.45944	3.79787	6.86467	6.32752	6.34551	5.01253	5.60843	-0.314171	0.0564937	0.301341	NoDiff
ENSMUSG00000022865	Cxadr	720	613	668	807	861	1297	680	635	5.51567	6.73835	7.02609	7.16536	7.58868	10.8539	6.63128	6.16442	-0.442211	0.0565837	0.301656	NoDiff
ENSMUSG00000024538	Ppic	297	188	181	240	276	208	286	277	12.0004	10.9	10.0413	11.2396	12.8306	9.18084	14.7105	14.1831	0.368075	0.0566498	0.301689	NoDiff
ENSMUSG00000021764	Ndufs4	3588	2277	2377	3195	3289	3291	2565	2644	75.1106	68.3973	68.3203	77.5208	79.2154	75.2586	68.3532	70.1396	-0.178287	0.0566521	0.301689	NoDiff
ENSMUSG00000032525	Nktr	447	455	394	465	396	276	205	275	1.19062	1.73901	1.4409	1.43554	1.21355	0.803069	0.69509	0.928218	-0.517654	0.0567829	0.302219	NoDiff
ENSMUSG00000026883	Dab2ip	760	772	683	792	868	571	860	898	5.14983	7.50627	6.35436	6.22019	6.76701	4.22664	7.41823	7.71096	0.38645	0.0568909	0.302628	NoDiff
ENSMUSG00000040938	Slc16a11	10	6	2	42	29	14	13	8	0.221961	0.191097	0.0609506	1.0805	0.74058	0.339456	0.367318	0.225019	-1.28889	0.0569618	0.302826	NoDiff
ENSMUSG00000022354	Ndufb9	817	462	541	649	754	685	505	546	44.9222	36.4509	40.8421	41.3602	47.6988	41.1442	35.347	38.0438	-0.259891	0.0569905	0.302826	NoDiff
ENSMUSG00000026411	Tmem9	106	72	81	90	75	108	129	109	2.20433	2.14848	2.31275	2.16927	1.79444	2.45344	3.41495	2.87244	0.531677	0.0570848	0.302924	NoDiff
ENSMUSG00000032412	Atp1b3	865	597	606	1684	1418	1434	1168	1079	20.5257	20.3274	19.7436	46.3151	38.7128	37.1715	35.2815	32.4456	-0.284688	0.0571024	0.302924	NoDiff
ENSMUSG00000005625	Psmd4	1720	1120	1033	1643	1637	1828	1354	1255	34.7239	32.4448	28.6334	38.4447	38.023	40.314	34.797	32.1068	-0.239077	0.0571024	0.302924	NoDiff
ENSMUSG00000026353	Ubxn4	1124	823	832	1128	1145	1180	854	933	13.6764	14.3692	13.8995	15.9079	16.029	15.6843	13.2277	14.386	-0.220915	0.057254	0.303562	NoDiff
ENSMUSG00000089715	Cbx6	359	351	285	137	189	198	218	208	1.9183	2.69127	2.09093	0.848482	1.16194	1.15576	1.48287	1.40844	0.433457	0.0573624	0.303971	NoDiff
ENSMUSG00000034958	Atcay	28	79	80	113	69	72	52	42	0.397219	1.60815	1.55824	1.85802	1.12621	1.11579	0.93907	0.755047	-0.707191	0.0575163	0.304373	NoDiff
ENSMUSG00000048087	Ahcyl	56	40	39	62	60	89	43	36	1.51676	1.55459	1.45032	1.94634	1.86972	2.63328	1.48258	1.23562	-0.68689	0.0575183	0.304373	NoDiff
ENSMUSG00000037095	Lrg1	213	71	122	892	1014	1251	799	685	8.57579	4.10186	6.74413	41.6254	46.971	55.0214	40.951	34.9493	-0.357373	0.0575618	0.304373	NoDiff
ENSMUSG00000025364	Pa2g4	688	518	567	802	755	809	628	557	13.9094	15.0271	15.7389	18.7928	17.5616	17.8668	16.1622	14.2701	-0.267616	0.0575637	0.304373	NoDiff
ENSMUSG00000024991	Eif3a	3577	2768	2492	3061	3148	3422	2441	2585	23.2248	25.7885	22.2153	23.0354	23.5161	24.2713	20.1755	21.269	-0.208622	0.0576478	0.304651	NoDiff
ENSMUSG00000050856	Atp5k	1699	1111	1199	1473	1573	1354	1135	1120	156.354	146.709	151.498	157.115	166.549	136.118	132.964	130.613	-0.23405	0.0576813	0.304663	NoDiff
ENSMUSG00000024668	Sdhaf2	1015	700	722	709	828	734	808	815	7.9971	7.91392	7.81044	6.47458	7.50575	6.31745	8.10402	8.13724	0.24621	0.0577289	0.304749	NoDiff
ENSMUSG00000033170	Card10	297	311	273	95	170	97	153	176	3.39995	5.10863	4.29093	1.26049	2.23905	1.21302	2.22962	2.55318	0.595614	0.0578805	0.305224	NoDiff
ENSMUSG00000024999	Noc3l	174	157	148	172	177	224	131	125	2.48022	3.21121	2.89651	2.84164	2.90277	3.48794	2.37704	2.2579	-0.432157	0.0578818	0.305224	NoDiff
ENSMUSG00000022816	Fstl1	654	831	726	1282	1395	1152	917	1009	7.54466	13.7559	11.4993	17.1415	18.5154	14.5176	13.4665	14.7505	-0.261498	0.0580643	0.305694	NoDiff
ENSMUSG00000020455	Trim11	214	169	207	162	168	159	179	201	3.38866	3.83997	4.50045	2.97323	3.0607	2.75037	3.60819	4.03333	0.365628	0.0580709	0.305694	NoDiff
ENSMUSG00000036098	Myrf	60	31	42	106	127	159	84	80	0.397259	0.294517	0.381806	0.813443	0.967438	1.15	0.707985	0.67122	-0.52595	0.0580929	0.305694	NoDiff
ENSMUSG00000071042	Rasgrp3	312	378	379	109	155	142	159	174	3.02858	5.26506	5.05121	1.22634	1.73107	1.50575	1.96474	2.14036	0.445662	0.058097	0.305694	NoDiff
ENSMUSG00000030655	Smg1	1575	1041	1152	1428	1271	1363	1002	1069	3.72268	3.53064	3.73852	3.91204	3.45636	3.51926	3.01485	3.20189	-0.243409	0.058277	0.306237	NoDiff
ENSMUSG00000034342	Cbl	360	363	393	385	400	336	277	264	1.65314	2.39188	2.47782	2.04911	2.11331	1.68549	1.61923	1.53625	-0.320844	0.0582802	0.306237	NoDiff
ENSMUSG00000022205	Sub1	1046	583	565	1369	1503	1906	1228	1015	15.0882	12.067	11.1899	22.888	24.9437	30.0336	22.5489	18.5534	-0.359293	0.0583065	0.306237	NoDiff
ENSMUSG00000015340	Cybb	112	91	176	142	123	67	193	132	1.09317	1.2745	2.3586	1.60642	1.38125	0.714373	2.39801	1.63267	0.69969	0.0583263	0.306237	NoDiff
ENSMUSG00000024513	Mbd2	1301	865	934	1712	1531	1634	1303	1157	22.9471	21.8925	22.6188	34.9989	31.0688	31.4835	29.2562	25.8605	-0.257812	0.0583763	0.306333	NoDiff
ENSMUSG00000024767	Otub1	586	367	473	673	699	650	747	696	13.0529	11.7301	14.4658	17.3749	17.9136	15.8162	21.1813	19.6459	0.243698	0.0585749	0.30721	NoDiff
ENSMUSG00000048701	Ccdc6	543	376	312	703	599	441	374	405	4.82099	4.79018	3.80332	7.2342	6.11872	4.27715	4.22698	4.55664	-0.434176	0.0586842	0.307617	NoDiff
ENSMUSG00000034263	Ints14	324	234	256	259	220	246	283	272	5.60487	5.8085	6.0804	5.19302	4.37866	4.64874	6.23204	5.9627	0.343391	0.0588373	0.308164	NoDiff
ENSMUSG00000038671	Arfrp1	749	623	531	509	514	509	395	375	9.82868	11.7308	9.56709	7.74159	7.76022	7.29644	6.59832	6.23588	-0.262404	0.058852	0.308164	NoDiff
ENSMUSG00000034653	Ythdc2	305	202	229	324	291	346	192	253	1.94752	1.85081	2.00766	2.39787	2.13783	2.41345	1.56065	2.04718	-0.383123	0.0589812	0.308673	NoDiff
ENSMUSG00000027562	Car2	56	48	68	50	63	59	35	30	1.31072	1.6121	2.18526	1.35641	1.69653	1.50853	1.04283	0.88981	-0.672089	0.0591988	0.309646	NoDiff
ENSMUSG00000015937	Macroh2a1	278	218	231	445	379	340	279	267	2.31451	2.60434	2.64057	4.29411	3.63037	3.09223	2.95693	2.81694	-0.363483	0.0593473	0.310255	NoDiff
ENSMUSG00000033910	Gucy1a1	369	255	313	160	207	196	206	237	3.00203	2.97685	3.49627	1.50872	1.93757	1.74191	2.13343	2.44338	0.38495	0.0594472	0.310583	NoDiff
ENSMUSG00000040297	Suco	342	249	224	436	414	438	323	316	2.17155	2.26866	1.95282	3.2087	3.02441	3.03806	2.61077	2.54263	-0.28173	0.0594741	0.310583	NoDiff
ENSMUSG00000029322	Plac8	3	0	4	62	47	30	22	23	0.106826	0	0.195563	2.55885	1.92553	1.16696	0.99724	1.03785	-0.899959	0.0595884	0.311013	NoDiff
ENSMUSG00000022390	Zc3h7b	972	1004	982	901	909	719	920	956	5.48547	8.13033	7.60905	5.89347	5.90213	4.43257	6.60934	6.83688	0.298622	0.0596267	0.311046	NoDiff
ENSMUSG00000031723	Txnl4b	72	49	57	35	42	28	60	45	2.15729	2.10668	2.34489	1.21547	1.44785	0.91646	2.2885	1.7086	0.732323	0.0597574	0.31156	NoDiff
ENSMUSG00000029229	Chic2	225	178	115	376	352	388	263	283	1.3082	1.48505	0.918041	2.53384	2.35468	2.46436	1.94657	2.08512	-0.30239	0.0598512	0.311882	NoDiff
ENSMUSG00000030707	Coro1a	75	57	81	173	134	115	92	84	1.52773	1.66604	2.26538	4.08441	3.14041	2.55895	2.38558	2.16828	-0.533564	0.0599451	0.312203	NoDiff
ENSMUSG00000048582	Gja3	206	176	157	189	213	161	206	241	3.94124	4.83176	4.12417	4.19108	4.68859	3.36489	5.01713	5.843	0.396929	0.0600369	0.312514	NoDiff
ENSMUSG00000026721	Rabgap1l	997	667	768	930	852	938	681	703	2.4328	2.33541	2.57302	2.63022	2.39193	2.5003	2.11534	2.1738	-0.24583	0.0603454	0.313952	NoDiff
ENSMUSG00000032040	Dcps	117	80	95	69	66	80	100	86	4.57105	4.48484	5.09595	3.12448	2.96668	3.41428	4.97339	4.25776	0.521259	0.060534	0.314643	NoDiff
ENSMUSG00000033365	Ipo13	902	667	706	768	852	725	841	837	12.1543	12.8967	13.0617	11.9946	13.2088	10.6719	14.4259	14.2923	0.247718	0.0605533	0.314643	NoDiff
ENSMUSG00000005087	Cd44	113	132	145	389	357	293	269	192	0.945371	1.58462	1.66557	3.77201	3.43629	2.67776	2.86483	2.03553	-0.441589	0.0605756	0.314643	NoDiff
ENSMUSG00000019838	Slc16a10	532	357	458	211	247	252	270	268	4.09984	3.94776	4.8461	1.88468	2.19003	2.12146	2.64876	2.61724	0.33064	0.0608982	0.316149	NoDiff
ENSMUSG00000047238	Mageh1	88	63	57	54	53	39	69	66	3.53802	3.63451	3.14648	2.51635	2.45161	1.71286	3.53142	3.3626	0.616814	0.0611323	0.317195	NoDiff
ENSMUSG00000034105	Meak7	322	171	176	131	137	192	189	193	4.41767	3.36636	3.31529	2.08309	2.16249	2.87752	3.30082	3.35542	0.461976	0.0611779	0.317206	NoDiff
ENSMUSG00000022960	Donson	81	56	59	84	91	102	64	50	1.46703	1.45535	1.46716	1.76332	1.89623	2.01805	1.47556	1.14756	-0.549518	0.0611997	0.317206	NoDiff
ENSMUSG00000034116	Vav1	33	22	38	65	80	76	108	84	0.507248	0.48524	0.801977	1.15803	1.4148	1.27614	2.11326	1.63621	0.529337	0.0612472	0.317283	NoDiff
ENSMUSG00000021814	Anxa7	1376	1012	930	2166	1832	2351	1650	1442	13.0202	13.7406	12.0824	23.755	19.9444	24.3013	19.8749	17.2908	-0.308713	0.0614223	0.317947	NoDiff
ENSMUSG00000037295	Ldlrap1	233	187	183	215	209	189	226	243	1.88424	2.16994	2.0319	2.01519	1.94457	1.66963	2.32654	2.49022	0.34291	0.0614541	0.317947	NoDiff
ENSMUSG00000032498	Mlh1	189	136	153	114	115	106	134	135	2.02154	2.08731	2.2469	1.41327	1.4152	1.23853	1.82452	1.82982	0.413244	0.0614737	0.317947	NoDiff
ENSMUSG00000037408	Cnnm4	72	76	46	61	83	59	41	37	0.845225	1.28021	0.741429	0.829982	1.12103	0.756609	0.612698	0.550421	-0.647642	0.0615781	0.318317	NoDiff
ENSMUSG00000032299	Commd4	158	115	120	97	122	123	151	130	3.33836	3.4866	3.4812	2.37546	2.96574	2.83897	4.0614	3.48075	0.448536	0.0617127	0.318843	NoDiff
ENSMUSG00000020612	Prkar1a	7347	5914	6633	9096	9522	10582	7515	7697	96.388	111.332	119.48	138.313	143.727	151.656	125.506	127.964	-0.210756	0.0618452	0.319358	NoDiff
ENSMUSG00000029345	Tfip11	246	181	158	144	162	154	171	187	3.41298	3.60334	3.00973	2.31558	2.5859	2.33399	3.02007	3.28771	0.368426	0.0619035	0.319474	NoDiff
ENSMUSG00000052539	Magi3	477	374	423	339	390	381	268	277	3.17377	3.57073	3.86429	2.61431	2.98552	2.76925	2.26994	2.33556	-0.295652	0.0619711	0.319474	NoDiff
ENSMUSG00000074925	Ptar1	469	324	306	404	413	411	278	327	2.07549	2.05741	1.85926	2.07218	2.10279	1.98687	1.56609	1.83379	-0.292172	0.061982	0.319474	NoDiff
ENSMUSG00000045302	Preb	812	592	569	786	886	908	911	920	6.38526	6.67992	6.14336	7.16381	8.01592	7.79987	9.11934	9.16776	0.235867	0.0619993	0.319474	NoDiff
ENSMUSG00000020456	Ogdh	32382	27687	23781	26544	26095	26838	26960	26864	336.455	412.787	339.254	319.66	311.945	304.616	356.587	353.709	0.167326	0.0621027	0.319837	NoDiff
ENSMUSG00000036698	Ago2	749	763	681	850	761	732	571	601	3.02615	4.42344	3.7777	3.9804	3.53745	3.23072	2.93675	3.07706	-0.270824	0.0621629	0.319977	NoDiff
ENSMUSG00000020462	Cfap36	195	134	109	161	160	155	219	164	4.02854	3.97233	3.0918	3.85512	3.80304	3.49804	5.75944	4.29349	0.417583	0.0622339	0.320107	NoDiff
ENSMUSG00000026281	Dtymk	193	129	133	92	87	117	128	121	4.15847	3.98835	3.93459	2.29754	2.15672	2.75386	3.51082	3.30381	0.480352	0.062254	0.320107	NoDiff
ENSMUSG00000005936	Kctd20	778	647	543	736	718	948	563	589	5.63916	6.72925	5.40389	6.18318	5.98766	7.50625	5.19477	5.41007	-0.330706	0.0623212	0.320157	NoDiff
ENSMUSG00000035161	Ints6	340	264	231	258	347	347	218	224	1.14693	1.27788	1.0699	1.00874	1.34675	1.2787	0.936134	0.957546	-0.37517	0.0623609	0.320157	NoDiff
ENSMUSG00000064307	Lrrc51	18	16	11	16	22	9	4	6	0.843305	1.07562	0.707581	0.868822	1.18586	0.460611	0.238558	0.356218	-1.50182	0.0623826	0.320157	NoDiff
ENSMUSG00000001482	Def8	850	590	826	720	738	615	721	794	10.9314	10.8877	14.585	10.7322	10.9197	8.63993	11.8036	12.9398	0.276958	0.0623956	0.320157	NoDiff
ENSMUSG00000036002	Fam214b	444	301	299	365	461	378	426	476	6.09587	5.92988	5.63632	5.80824	7.282	5.66922	7.44534	8.28156	0.314259	0.0626596	0.321342	NoDiff
ENSMUSG00000018377	Vezf1	1530	1178	1179	1122	1059	1188	869	856	18.8511	20.8266	19.9448	16.0227	15.012	15.9897	13.6297	13.3651	-0.236307	0.0626967	0.321362	NoDiff
ENSMUSG00000035152	Ap2b1	705	656	587	758	747	724	545	594	4.56489	6.09498	5.21856	5.68865	5.56492	5.12105	4.49221	4.87394	-0.239439	0.0627701	0.321569	NoDiff
ENSMUSG00000030737	Slco2b1	334	241	252	86	142	98	119	174	3.17792	3.29034	3.29207	0.948406	1.55447	1.0186	1.44134	2.09797	0.577432	0.0628784	0.321789	NoDiff
ENSMUSG00000004730	Adgre1	117	118	162	46	83	27	84	87	2.04836	2.96435	3.8941	0.93342	1.67184	0.516373	1.87207	1.93016	0.867069	0.0629006	0.321789	NoDiff
ENSMUSG00000011148	Adssl1	1388	950	1061	1319	1429	1445	1046	1135	37.6479	36.9745	39.5128	41.4663	44.5944	42.8152	36.1165	39.0121	-0.213067	0.0629126	0.321789	NoDiff
ENSMUSG00000029598	Plbd2	517	450	422	411	490	502	556	488	4.42721	5.52941	4.96162	4.07925	4.82762	4.69594	6.0609	5.29556	0.305379	0.0629613	0.321868	NoDiff
ENSMUSG00000042055	Wdr11	517	364	303	273	313	284	316	328	2.80487	2.83368	2.25703	1.71666	1.95373	1.68314	2.18239	2.25501	0.296549	0.0630212	0.321886	NoDiff
ENSMUSG00000003923	Tfam	687	542	652	542	654	583	633	651	8.7754	9.93429	11.4348	8.02432	9.61137	8.13501	10.2929	10.5377	0.260574	0.0630311	0.321886	NoDiff
ENSMUSG00000051890	Klhdc1	699	506	373	380	355	455	483	426	12.6316	13.1208	9.25472	7.95913	7.38089	8.98201	11.111	9.7554	0.341435	0.0631714	0.322433	NoDiff
ENSMUSG00000049999	Ppp1r3d	374	262	216	218	165	196	235	225	6.48963	6.52344	5.14605	4.38433	3.29404	3.71521	5.19085	4.94747	0.396159	0.0632287	0.322556	NoDiff
ENSMUSG00000002603	Tgfb1	170	123	118	177	204	192	142	122	1.91136	1.98439	1.82158	2.30657	2.63889	2.35817	2.03238	1.73823	-0.3866	0.0634225	0.323318	NoDiff
ENSMUSG00000022793	B4galt4	262	121	165	314	372	284	235	222	4.62262	3.06337	3.99707	6.42119	7.55139	5.47374	5.27809	4.96355	-0.354485	0.0634446	0.323318	NoDiff
ENSMUSG00000027430	Dtd1	161	100	98	97	105	138	142	142	3.87883	3.45703	3.2417	2.70861	2.91046	3.6319	4.35498	4.33527	0.470688	0.0635473	0.323671	NoDiff
ENSMUSG00000032411	Tfdp2	2679	1549	1970	2089	2514	2455	1756	1863	10.8254	8.98151	10.9297	9.78381	11.6878	10.8368	9.0327	9.53974	-0.232768	0.0636588	0.324069	NoDiff
ENSMUSG00000014470	Rnf166	418	260	240	182	236	180	250	222	11.9375	10.6546	9.41065	6.02431	7.75436	5.6155	9.08865	8.0342	0.390892	0.0637684	0.324457	NoDiff
ENSMUSG00000039395	Mreg	573	481	415	198	323	311	344	338	14.2218	17.1306	14.1423	5.69594	9.22361	8.4322	10.8688	10.6309	0.44659	0.0639152	0.325033	NoDiff
ENSMUSG00000031626	Sorbs2	8042	5871	6169	4603	5202	5344	5180	5334	15.9213	16.6784	16.7688	10.5622	11.849	11.5574	13.0547	13.382	0.203673	0.0640061	0.325325	NoDiff
ENSMUSG00000048039	Isg20l2	260	175	166	291	299	326	241	188	5.09474	4.92056	4.4661	6.60908	6.74089	6.97824	6.01158	4.66831	-0.363158	0.0640871	0.325567	NoDiff
ENSMUSG00000030020	Prickle2	126	110	91	169	222	115	107	95	0.827574	1.03671	0.820634	1.28654	1.67759	0.825113	0.894628	0.790702	-0.592117	0.0642225	0.325841	NoDiff
ENSMUSG00000001911	Nfix	904	1001	689	671	709	411	728	754	6.97139	11.0767	7.29528	5.99753	6.29063	3.46236	7.14669	7.36843	0.45668	0.064233	0.325841	NoDiff
ENSMUSG00000008958	Vps72	244	203	207	170	157	175	184	206	3.80106	4.53773	4.42749	3.06947	2.81392	2.97805	3.64885	4.06664	0.364546	0.0642418	0.325841	NoDiff
ENSMUSG00000040280	Ndufa4l2	192	100	110	54	76	54	71	97	9.93995	7.42866	7.81893	3.24023	4.52683	3.05391	4.67912	6.36367	0.599252	0.0644147	0.326547	NoDiff
ENSMUSG00000055745	Rtl6	102	89	83	77	60	86	99	96	1.30643	1.6357	1.45961	1.14308	0.884167	1.20327	1.61415	1.55815	0.534976	0.0645771	0.327079	NoDiff
ENSMUSG00000060923	Acyp2	1216	792	834	1113	1109	1034	841	845	79.8767	74.6516	75.2184	84.7385	83.8138	74.197	70.3243	70.339	-0.219822	0.0646144	0.327079	NoDiff
ENSMUSG00000002748	Baz1b	1586	1477	1283	909	940	882	660	742	6.57851	8.79087	7.30672	4.37006	4.4859	3.99643	3.4849	3.90015	-0.23257	0.0646206	0.327079	NoDiff
ENSMUSG00000032064	Dixdc1	392	343	157	384	402	446	540	407	2.22866	2.79821	1.22555	2.5304	2.62955	2.76996	3.90818	2.93228	0.352151	0.0648788	0.328214	NoDiff
ENSMUSG00000058672	Tubb2a	222	156	208	127	158	161	92	106	7.81672	7.88176	10.0556	5.18292	6.40068	6.19265	4.12365	4.72966	-0.440961	0.0649255	0.32828	NoDiff
ENSMUSG00000070420	Zscan25	79	60	51	83	84	100	107	115	2.32283	2.53145	2.05889	2.82857	2.84163	3.21196	4.00495	4.2849	0.463286	0.0649599	0.328283	NoDiff
ENSMUSG00000024276	Zfp397	587	491	512	352	390	445	283	290	4.02764	4.83416	4.82341	2.79933	3.07875	3.33543	2.47184	2.52152	-0.320322	0.0651071	0.328855	NoDiff
ENSMUSG00000034190	Chmp7	665	486	545	542	580	563	565	643	5.98192	6.2731	6.73112	5.65089	6.00267	5.53231	6.46979	7.32964	0.24944	0.0651782	0.329043	NoDiff
ENSMUSG00000038811	Gngt2	147	121	89	148	153	128	85	105	4.43967	5.2438	3.69058	5.18076	5.31645	4.22301	3.26794	4.0186	-0.445945	0.065302	0.329286	NoDiff
ENSMUSG00000057143	Trim12c	199	152	168	302	186	178	153	115	3.01633	3.30595	3.49628	5.30556	3.24366	2.94731	2.95216	2.2089	-0.586242	0.0653242	0.329286	NoDiff
ENSMUSG00000015355	Cd48	15	20	22	19	6	8	30	19	0.715166	1.36827	1.44016	1.04995	0.329127	0.416663	1.82079	1.14795	1.29514	0.0653281	0.329286	NoDiff
ENSMUSG00000030966	Trim21	68	83	107	165	116	88	198	143	1.03792	1.81786	2.24239	2.91903	2.03709	1.4673	3.84719	2.76595	0.614604	0.0655089	0.330026	NoDiff
ENSMUSG00000017615	Tnfaip1	740	632	623	1017	959	826	705	687	11.0949	13.5967	12.8248	17.673	16.5427	13.5285	13.4556	13.0527	-0.279957	0.0656586	0.330339	NoDiff
ENSMUSG00000027835	Pdcd10	401	278	264	498	565	464	342	403	7.73467	7.69431	6.99155	11.1334	12.5384	9.77676	8.39743	9.85044	-0.30554	0.0656804	0.330339	NoDiff
ENSMUSG00000006014	Prg4	277	125	123	1224	1125	2232	756	1102	3.66888	2.3757	2.23682	18.7903	17.1437	32.2944	12.7467	18.4964	-0.574801	0.0657128	0.330339	NoDiff
ENSMUSG00000068923	Syt11	315	247	190	138	159	126	154	185	3.43073	3.86012	2.8412	1.74203	1.99237	1.49909	2.13511	2.5533	0.410439	0.0657444	0.330339	NoDiff
ENSMUSG00000033044	Dhrs7c	1794	1239	1304	1357	1489	1374	1445	1474	54.1821	53.6947	54.0732	47.502	51.7398	45.3314	55.5551	56.4136	0.198587	0.0658038	0.330339	NoDiff
ENSMUSG00000027274	Mkks	310	301	235	105	119	94	130	129	5.44578	7.58739	5.6681	2.1379	2.40515	1.80387	2.90713	2.87171	0.434533	0.0658063	0.330339	NoDiff
ENSMUSG00000071226	Cecr2	338	365	224	368	359	446	293	266	1.1217	1.73812	1.02065	1.41549	1.37073	1.61686	1.2378	1.11865	-0.339143	0.0658091	0.330339	NoDiff
ENSMUSG00000073600	Prob1	886	849	741	650	620	480	658	672	10.2754	14.1287	11.7993	8.73732	8.27285	6.08116	9.71437	9.87616	0.333211	0.0658445	0.330345	NoDiff
ENSMUSG00000047539	Fbxo28	423	362	299	449	456	465	340	350	4.50909	5.53713	4.37615	5.54746	5.59257	5.41479	4.61371	4.72792	-0.259768	0.0658872	0.330389	NoDiff
ENSMUSG00000021302	Ggps1	473	429	339	392	509	511	357	313	5.67969	7.39176	5.58901	5.45567	7.03199	6.70291	5.457	4.76278	-0.343095	0.066029	0.330775	NoDiff
ENSMUSG00000041132	N4bp2l1	102	58	44	70	73	141	49	53	1.51646	1.23733	0.898162	1.20622	1.24868	2.28997	0.927362	0.998526	-0.747513	0.0660385	0.330775	NoDiff
ENSMUSG00000016181	Utp25	165	144	135	133	168	173	117	89	1.43725	1.79986	1.61456	1.34277	1.68367	1.64617	1.29735	0.98241	-0.469583	0.0661399	0.330775	NoDiff
ENSMUSG00000020152	Actr2	1415	1120	1189	1683	1717	1601	1289	1339	15.414	17.5067	17.7833	21.2492	21.5193	19.0516	17.8746	18.4839	-0.198577	0.0661854	0.330775	NoDiff
ENSMUSG00000029772	Ahcyl2	415	302	308	294	271	277	287	350	1.28873	1.3457	1.31322	1.05819	0.968238	0.939668	1.13454	1.37732	0.325639	0.0661882	0.330775	NoDiff
ENSMUSG00000026102	Inpp1	297	221	241	194	147	119	182	211	2.60628	2.78282	2.90371	1.97317	1.48416	1.14075	2.0331	2.34639	0.49949	0.0662015	0.330775	NoDiff
ENSMUSG00000026187	Xrcc5	420	280	272	318	342	348	368	367	9.34064	8.93538	8.30554	8.19697	8.75086	8.45446	10.4183	10.343	0.274602	0.0662027	0.330775	NoDiff
ENSMUSG00000037523	Mavs	1239	996	1051	623	698	720	763	703	20.9977	24.2208	24.4554	12.2374	13.6099	13.3295	16.4607	15.0977	0.253671	0.0662568	0.330875	NoDiff
ENSMUSG00000035933	Cog5	654	495	434	406	377	406	408	465	5.88671	6.39333	5.3636	4.23565	3.90421	3.99209	4.67496	5.30396	0.282881	0.066318	0.33101	NoDiff
ENSMUSG00000001016	Ilf2	495	348	352	594	537	574	417	439	3.27051	3.29926	3.19319	4.54879	4.08208	4.14287	3.50727	3.67559	-0.26533	0.0664166	0.331315	NoDiff
ENSMUSG00000020009	Ifngr1	1018	706	798	1132	1050	869	1168	1099	20.2702	20.1717	21.8165	26.1249	24.0545	18.9021	29.6057	27.7307	0.300882	0.0664473	0.331315	NoDiff
ENSMUSG00000031987	Egln1	9925	6298	6743	6884	7393	7022	7315	7122	156.549	142.544	146.031	125.852	134.164	120.993	146.878	142.355	0.169482	0.0665266	0.331388	NoDiff
ENSMUSG00000025151	Maged1	1433	1230	1119	1491	1476	1501	1509	1570	18.6704	22.9954	20.0175	22.5157	22.1254	21.3633	25.0277	25.9215	0.192285	0.0665509	0.331388	NoDiff
ENSMUSG00000025813	Homer2	1464	1000	1101	1014	969	797	1015	1032	6.57574	6.44512	6.78989	5.27886	5.00754	3.91058	5.80353	5.87403	0.287619	0.0666477	0.331388	NoDiff
ENSMUSG00000022779	Top3b	330	285	278	264	242	227	263	293	2.22706	2.75988	2.57593	2.065	1.87902	1.67349	2.25942	2.50575	0.329861	0.0666506	0.331388	NoDiff
ENSMUSG00000022584	Ly6c2	7	1	6	44	19	14	4	13	0.144825	0.0296875	0.170439	1.05511	0.45227	0.316413	0.105349	0.340834	-1.46188	0.0666511	0.331388	NoDiff
ENSMUSG00000002280	Ciao3	440	376	441	330	370	374	369	422	4.00821	4.91488	5.51579	3.48426	3.8779	3.72176	4.27904	4.8715	0.288631	0.0666668	0.331388	NoDiff
ENSMUSG00000020167	Tcf3	174	169	119	69	81	78	117	82	2.44215	3.40359	2.2932	1.12246	1.30799	1.19591	2.09041	1.45845	0.536298	0.0667103	0.331435	NoDiff
ENSMUSG00000015094	Npdc1	198	162	149	286	208	297	184	169	2.87363	3.37371	2.96909	4.81094	3.47317	4.7087	3.39943	3.10817	-0.436014	0.0667505	0.331465	NoDiff
ENSMUSG00000024900	Cpt1a	854	770	630	496	494	1063	910	979	6.33502	8.19612	6.41656	4.26453	4.21614	8.61396	8.59319	9.20292	0.609427	0.0668251	0.331521	NoDiff
ENSMUSG00000004980	Hnrnpa2b1	9654	6720	7215	8904	9169	9252	7104	7578	83.1218	83.0241	85.2934	88.857	90.8295	87.0207	77.8634	82.6828	-0.166581	0.0668486	0.331521	NoDiff
ENSMUSG00000040463	Mybbp1a	881	765	700	1219	1169	1289	988	885	8.60638	10.7234	9.38889	13.8022	13.1388	13.7555	12.2864	10.9557	-0.243115	0.0668642	0.331521	NoDiff
ENSMUSG00000063317	Usp31	266	282	232	259	252	243	190	170	1.46343	2.22622	1.75247	1.65154	1.59511	1.46042	1.33066	1.1852	-0.336498	0.0670039	0.332009	NoDiff
ENSMUSG00000020038	Cry1	329	179	255	258	332	301	211	213	5.58402	4.35944	5.94241	5.07539	6.48315	5.5808	4.55886	4.58124	-0.339865	0.067031	0.332009	NoDiff
ENSMUSG00000021733	Slc4a7	311	222	250	403	368	294	223	268	1.15981	1.18797	1.28008	1.74192	1.57896	1.19771	1.05865	1.26652	-0.389125	0.0672342	0.332798	NoDiff
ENSMUSG00000027751	Supt20	370	304	308	220	263	214	270	260	3.34741	3.94646	3.82586	2.3069	2.73754	2.11495	3.10952	2.9808	0.336025	0.0672721	0.332798	NoDiff
ENSMUSG00000056602	Fry	2884	1667	1871	3508	2936	2631	2145	2300	5.49936	4.56121	4.89849	7.7531	6.44125	5.48046	5.20675	5.55773	-0.302077	0.0672931	0.332798	NoDiff
ENSMUSG00000025921	Rdh10	116	115	116	167	247	236	142	147	1.58075	2.24869	2.17037	2.63766	3.87256	3.51314	2.46329	2.53848	-0.43702	0.0673937	0.333125	NoDiff
ENSMUSG00000020717	Pecam1	3121	2196	2293	2104	2607	2057	2289	2646	28.4081	28.6819	28.6566	22.197	27.3015	20.4533	26.5227	30.5205	0.274997	0.0675811	0.33381	NoDiff
ENSMUSG00000064225	Paqr9	1241	1029	839	708	593	619	684	724	8.40813	10.0039	7.80479	5.55981	4.62253	4.58139	5.89938	6.21611	0.280581	0.0676011	0.33381	NoDiff
ENSMUSG00000027499	Pkia	5110	3577	3966	2317	3266	2357	2961	3008	77.85	78.1959	82.9587	40.9131	57.2468	39.2262	57.4247	58.0722	0.320975	0.0677022	0.33414	NoDiff
ENSMUSG00000023919	Cenpq	158	135	81	168	132	175	94	114	3.43964	4.21713	2.4211	4.23901	3.30619	4.16173	2.60499	3.14495	-0.464069	0.0679428	0.334983	NoDiff
ENSMUSG00000014177	Tvp23b	386	272	256	169	188	200	237	197	9.79055	9.89956	8.91521	4.96827	5.48624	5.54152	7.65228	6.33197	0.371448	0.067948	0.334983	NoDiff
ENSMUSG00000029096	Htra3	1037	891	803	166	181	181	173	254	13.2431	16.3274	14.0799	2.45708	2.65943	2.52505	2.81242	4.11054	0.422062	0.0679765	0.334983	NoDiff
ENSMUSG00000037152	Ndufc1	1898	1127	1342	1568	1900	1621	1280	1323	71.9701	61.3207	69.8683	68.913	82.8909	67.1458	61.7858	63.5724	-0.236088	0.0680481	0.335166	NoDiff
ENSMUSG00000027984	Hadh	12046	7791	7700	9739	9694	10090	7874	7986	137.206	127.336	120.418	128.571	127.037	125.545	114.169	115.269	-0.166826	0.0680846	0.335175	NoDiff
ENSMUSG00000033487	Fndc3a	334	269	285	853	418	384	291	350	1.90407	2.20047	2.23076	5.63617	2.74164	2.39137	2.1118	2.52847	-0.64661	0.0683838	0.336406	NoDiff
ENSMUSG00000027552	E2f5	81	58	48	88	95	81	63	45	2.57676	2.64755	2.09654	3.24468	3.47705	2.81484	2.55125	1.81407	-0.557824	0.0684266	0.336406	NoDiff
ENSMUSG00000046985	Tapt1	732	511	430	749	704	985	604	543	9.33968	9.35555	7.53288	11.0765	10.3345	13.7289	9.81026	8.77958	-0.357827	0.0684385	0.336406	NoDiff
ENSMUSG00000029304	Spp1	10	6	5	57	12	28	13	10	0.343985	0.296155	0.236147	2.27255	0.474918	1.05215	0.569254	0.435906	-1.35617	0.0686458	0.337254	NoDiff
ENSMUSG00000045098	Kmt5b	672	583	444	547	602	650	428	471	2.58235	3.21471	2.34262	2.43631	2.66158	2.7286	2.09369	2.29361	-0.270825	0.0687575	0.33745	NoDiff
ENSMUSG00000030699	Tbx6	22	27	26	9	13	43	9	3	0.691327	1.21745	1.12178	0.327795	0.470004	1.47608	0.360019	0.119463	-1.70141	0.0687828	0.33745	NoDiff
ENSMUSG00000079012	Serpina3m	9	0	5	54	68	119	47	37	0.2968	0	0.226393	2.06402	2.58005	4.28694	1.97307	1.54624	-0.788108	0.0688431	0.33745	NoDiff
ENSMUSG00000022665	Ccdc80	1049	964	1158	635	757	927	772	1065	13.852	18.2659	20.995	9.71872	11.5008	13.372	12.9771	17.8213	0.393061	0.0688562	0.33745	NoDiff
ENSMUSG00000020178	Adora2a	57	75	82	41	49	55	60	72	1.05528	1.99242	2.08438	0.879782	1.04372	1.11233	1.41405	1.68919	0.594454	0.0688596	0.33745	NoDiff
ENSMUSG00000038895	Zfp653	61	48	38	92	78	72	47	52	0.700287	0.790706	0.598965	1.22415	1.03024	0.902938	0.686858	0.756489	-0.561324	0.0689432	0.33769	NoDiff
ENSMUSG00000033257	Ttll4	264	218	193	331	317	317	248	222	1.29833	1.53838	1.3032	1.88672	1.79365	1.70302	1.55258	1.38352	-0.307892	0.0689795	0.337697	NoDiff
ENSMUSG00000024392	Bag6	1350	1473	1331	1543	1298	1180	1520	1464	12.3137	19.2791	16.6689	16.3125	13.6216	11.7576	17.6491	16.9219	0.298093	0.0691372	0.338299	NoDiff
ENSMUSG00000032484	Ngp	1	1	0	289	183	77	82	98	0.0463902	0.0665661	0	15.539	9.7673	3.90208	4.84242	5.7611	-0.885197	0.0693129	0.338987	NoDiff
ENSMUSG00000031431	Tsc22d3	2999	1243	1781	795	1273	1472	1353	1563	39.1637	23.292	31.9332	12.033	19.1264	20.9988	22.492	25.8654	0.452643	0.0693968	0.339204	NoDiff
ENSMUSG00000063049	Ing2	99	52	63	109	100	122	63	79	1.85896	1.40109	1.62423	2.37225	2.16039	2.5025	1.5059	1.87981	-0.492648	0.0694803	0.339204	NoDiff
ENSMUSG00000054509	Parp4	539	447	389	734	797	1003	600	622	4.67635	5.56484	4.63382	7.38097	7.95562	9.50602	6.62662	6.83851	-0.321946	0.0694955	0.339204	NoDiff
ENSMUSG00000071650	Ganab	883	848	772	665	662	658	682	715	9.17789	12.6475	11.0172	8.0113	7.91658	7.47115	9.02379	9.41762	0.222675	0.0694969	0.339204	NoDiff
ENSMUSG00000029028	Lrrc47	215	182	160	212	205	190	213	252	3.47239	4.21783	3.54799	3.96849	3.80927	3.35215	4.37918	5.15755	0.344226	0.0699595	0.340721	NoDiff
ENSMUSG00000004319	Clcn3	956	696	636	479	510	532	553	535	3.17465	3.31646	2.89979	1.84363	1.94852	1.92988	2.33769	2.25136	0.247051	0.0699598	0.340721	NoDiff
ENSMUSG00000040225	Prrc2c	1001	929	752	1022	952	968	750	769	3.52632	4.69602	3.63728	4.17289	3.85853	3.72514	3.36334	3.43294	-0.224612	0.0699688	0.340721	NoDiff
ENSMUSG00000017837	Nkiras2	522	392	426	261	412	278	397	370	8.27042	8.9119	9.26698	4.79288	7.5102	4.81151	8.00701	7.42868	0.423604	0.0699701	0.340721	NoDiff
ENSMUSG00000060798	Intu	482	410	358	267	259	263	308	279	3.67851	4.4899	3.75129	2.36176	2.27417	2.19261	2.99226	2.69825	0.303401	0.0699832	0.340721	NoDiff
ENSMUSG00000070031	Sp140	10	11	7	74	27	31	23	14	0.170339	0.268865	0.163713	1.46098	0.529145	0.57684	0.498729	0.3022	-1.11117	0.0701409	0.341317	NoDiff
ENSMUSG00000039633	Lonrf1	356	244	206	135	190	204	229	202	5.13517	5.05036	4.07984	2.25703	3.15323	3.21451	4.20497	3.6924	0.437185	0.0702336	0.341401	NoDiff
ENSMUSG00000000085	Scmh1	576	490	454	454	477	484	478	540	4.22361	5.15567	4.57077	3.85848	4.02418	3.87692	4.46182	5.01774	0.254424	0.07028	0.341401	NoDiff
ENSMUSG00000028381	Ugcg	471	281	327	937	1107	1138	869	663	5.12288	4.38558	4.88329	11.8122	13.8528	13.5212	12.0319	9.13817	-0.321856	0.0702819	0.341401	NoDiff
ENSMUSG00000046909	Tefm	369	261	273	235	248	300	326	279	13.3237	13.5228	13.5342	9.83478	10.3026	11.8331	14.9844	12.766	0.358943	0.0703372	0.341401	NoDiff
[truncated: 7,709 more rows]
